# Supplementary material for: Exploring the mechanisms linking perceived school climate to negative emotions in adolescents: The mediating roles of social avoidance and distress, and psychological resilience, with physical exercise level as a moderator
Source: PLoS One. 2025 May 6;20(5):e0321726. doi: 10.1371/journal.pone.0321726 (PMC12054917; doi:10.1371/journal.pone.0321726)
Supplement: S1 File — (XLSX) [file pone.0321726.s001.xlsx]

## Sheet: 12.6-数据
ID	Gender	Grade	Family	Q1	Q2	Q3	Q4	Q5	Q6	Q7	Q8	Q9	Q10	Q11	Q12	Q13	Q14	Q15	Q16	Q17	Q18	Q19	Q20	Q21	Q22	Q23	Q24	Q25	Q26	Q27	Q28	Q29	Q30	Q31	Q32	Q33	Q34	Q35	Q36	Q37	Q38	Q39	Q40	Q41	Q42	Q43	Q44	Q45	Q46
1	0	9	1	3	3	3	3	4	3	3	2	1	2	2	3	3	2	3	3	2	2	3	1	3	3	3	3	3	3	3	3	3	3	3	3	1	3	1	3	1	3	2	3	3	3	3	3	3	3
2	0	5	1	4	4	3	4	3	4	3	3	4	4	3	3	4	3	3	4	4	3	4	4	3	3	3	3	3	3	3	2	3	2	1	3	2	1	3	1	2	2	2	4	3	3	3	3	3	3
3	1	6	1	2	3	3	4	3	3	3	3	3	3	3	3	3	4	3	4	4	4	4	4	3	4	4	3	3	1	1	1	1	2	2	1	1	1	1	1	1	1	1	3	3	2	1	3	3	3
4	1	8	1	3	3	3	3	3	3	1	3	3	3	3	2	3	3	3	3	3	3	1	3	3	3	3	3	3	1	1	1	1	3	1	1	1	3	3	3	2	1	3	3	4	2	3	3	3	3
5	1	5	1	2	2	3	4	4	3	3	2	2	2	3	2	3	3	3	3	2	3	3	3	4	4	3	3	4	4	4	3	3	3	3	3	3	4	3	4	3	3	4	3	4	3	1	3	3	3
6	0	8	1	4	4	4	4	3	4	3	4	4	4	4	3	3	3	4	3	4	4	3	3	4	4	3	3	3	2	2	2	1	2	2	1	3	1	1	1	1	2	1	2	1	3	1	1	2	2
7	0	5	1	4	4	4	4	4	4	3	4	3	3	3	3	3	3	3	4	3	3	4	4	3	3	3	3	3	1	1	1	2	1	1	1	2	2	2	1	3	3	1	1	1	3	2	1	3	3
8	0	9	0	3	3	2	1	2	2	1	2	3	3	3	3	3	2	3	3	3	3	3	3	3	2	3	3	1	2	2	2	2	2	1	3	3	3	1	2	3	3	3	3	2	3	1	2	2	3
9	1	6	1	4	3	4	4	4	3	3	4	3	3	3	4	4	4	4	4	4	4	4	4	4	4	4	3	4	2	2	2	1	1	1	1	3	3	3	3	3	3	3	3	3	3	3	3	3	3
10	0	5	1	3	2	3	3	3	3	3	3	3	3	2	2	3	3	3	3	3	3	3	2	3	3	3	3	3	3	3	2	3	3	2	3	3	1	1	1	3	2	3	2	3	3	3	3	3	3
11	0	9	1	4	4	3	4	4	3	4	4	4	4	4	3	4	4	3	4	4	4	4	4	4	4	4	4	4	2	1	1	1	2	1	1	2	1	1	1	2	2	2	1	2	2	1	2	2	2
12	1	7	1	3	3	3	3	2	3	2	3	3	3	4	3	3	3	3	3	4	4	3	4	3	3	3	3	3	3	2	3	2	2	3	1	1	1	1	2	2	1	2	2	2	3	1	2	3	2
13	1	9	1	3	4	4	3	3	4	4	3	4	3	3	3	3	3	3	3	3	3	3	3	4	4	4	4	3	1	2	1	1	3	1	1	1	1	2	2	2	1	2	1	2	3	3	3	3	3
14	0	6	1	4	3	2	3	3	3	3	4	3	3	3	4	3	4	4	3	4	4	3	4	4	4	4	4	4	1	3	1	2	2	2	3	1	1	3	1	1	1	2	2	1	1	1	1	1	1
15	1	6	0	3	3	2	3	3	3	3	3	3	3	3	3	3	3	3	3	4	3	4	1	3	2	3	2	1	3	3	1	3	3	3	3	2	2	3	3	3	3	1	2	2	3	3	2	3	2
16	0	8	0	3	3	2	3	3	3	3	2	2	3	2	2	1	1	1	1	1	3	1	1	1	1	2	1	1	4	3	3	3	4	3	4	4	4	4	4	4	4	4	4	4	4	4	4	4	4
17	0	7	0	3	3	2	3	2	3	3	3	2	3	3	2	2	2	3	3	3	3	3	2	3	3	3	3	3	1	2	1	3	1	2	2	3	1	1	1	1	1	2	1	1	1	2	2	2	1
18	0	7	1	3	3	4	4	3	3	3	2	2	3	2	3	1	1	2	3	4	2	1	1	3	2	2	3	3	3	3	3	3	2	2	3	3	3	2	3	3	3	3	4	3	4	3	3	3	3
19	1	9	1	3	3	3	4	2	4	3	4	4	4	3	4	4	3	4	4	4	4	4	4	4	4	4	4	4	4	3	3	3	3	3	3	1	3	2	3	3	3	2	3	3	3	3	3	3	3
20	0	6	0	4	3	4	4	4	4	4	4	3	3	4	4	4	4	4	4	3	4	4	4	4	4	4	3	3	1	1	1	2	1	1	1	1	1	2	1	1	2	1	1	3	1	2	1	3	2
21	0	8	1	1	3	3	3	3	2	3	3	2	3	3	2	2	2	3	3	3	3	3	3	3	3	3	3	3	3	2	3	3	2	3	3	3	3	4	4	3	3	4	4	3	4	3	3	4	4
22	0	5	0	2	3	3	3	2	3	3	2	3	2	2	2	1	3	3	3	3	3	2	1	1	1	1	2	2	2	3	2	2	3	3	3	1	1	1	1	1	3	1	3	3	3	3	4	3	3
23	0	8	0	3	3	4	4	3	4	4	4	3	4	3	3	4	3	3	4	4	3	4	3	4	4	3	3	4	1	1	1	1	1	1	1	1	1	1	1	2	2	2	1	3	3	2	2	3	2
24	0	6	1	4	3	3	3	3	4	3	3	3	3	3	3	3	3	2	3	3	3	3	3	4	4	4	4	4	1	1	1	1	1	1	2	2	1	2	1	2	1	2	1	1	2	1	1	1	2
25	0	8	1	3	3	3	3	3	2	3	3	3	2	3	1	2	2	3	3	3	3	3	3	3	3	1	3	3	3	3	3	3	3	3	3	4	3	4	4	3	3	3	3	3	3	3	3	3	2
26	0	5	0	4	4	4	4	4	3	4	4	4	4	4	4	4	4	4	4	4	4	4	4	4	4	4	4	4	1	1	1	2	2	1	1	1	1	1	1	1	1	2	1	1	1	1	2	2	2
27	0	9	0	4	4	3	3	4	4	4	3	3	3	3	3	3	3	4	3	3	3	3	3	3	3	3	4	3	1	1	2	1	1	1	3	3	3	3	1	2	1	3	3	2	3	3	3	3	2
28	1	5	1	3	3	3	3	3	3	3	4	4	4	4	4	4	4	4	4	4	4	4	4	4	3	3	3	4	3	3	3	2	3	3	3	3	3	3	2	3	3	3	4	4	3	3	3	4	3
29	1	9	1	3	3	3	3	3	4	4	4	2	3	2	3	3	3	3	2	3	3	3	3	4	4	4	3	3	4	3	3	3	3	3	3	3	3	3	3	3	3	4	2	2	3	3	2	3	3
30	0	5	0	4	4	4	3	4	3	3	3	3	2	3	1	3	3	3	3	1	3	3	3	4	4	3	3	4	2	1	1	3	2	1	1	2	3	3	3	3	3	3	2	3	2	3	2	3	2
31	1	8	1	2	3	2	2	1	1	1	2	3	3	3	3	3	1	3	3	3	3	1	2	1	2	3	3	2	2	3	3	3	2	3	3	4	3	3	3	3	3	4	3	2	3	3	3	3	3
32	0	6	0	2	3	1	3	2	3	1	2	2	3	2	1	1	1	2	1	1	3	3	3	1	3	3	2	1	4	3	3	3	4	3	3	3	3	2	3	2	3	1	3	3	3	4	2	4	3
33	1	7	0	4	4	4	4	4	4	4	4	4	4	4	4	4	4	4	4	4	4	4	4	4	4	3	4	4	2	3	1	3	3	3	2	2	1	1	2	1	2	3	1	1	2	1	2	2	2
34	0	5	1	3	2	3	2	3	4	3	3	3	2	3	1	3	1	2	2	1	3	3	3	3	3	3	1	3	3	3	3	2	3	2	3	3	4	3	3	3	3	3	2	2	1	3	3	3	3
35	0	8	0	4	4	4	4	4	3	4	4	3	3	3	3	3	3	3	3	4	3	3	3	4	4	4	3	4	3	3	3	4	3	4	3	2	3	3	3	3	3	3	3	3	3	3	4	3	4
36	0	9	1	4	3	3	3	3	4	3	4	2	3	3	3	3	3	3	3	3	3	3	3	3	4	3	3	4	2	3	2	3	3	2	2	2	1	1	1	1	1	1	1	2	2	1	2	3	1
37	0	5	0	4	4	4	4	3	3	3	2	1	2	2	3	2	2	3	3	2	3	3	3	3	3	2	3	3	4	3	2	3	1	3	3	1	3	1	3	1	1	3	2	1	1	2	2	2	3
38	1	8	0	4	4	3	4	3	4	3	4	4	4	4	4	4	4	3	4	4	4	4	4	3	3	4	4	3	2	1	1	2	2	1	2	1	1	1	2	1	1	3	3	2	2	3	3	3	2
39	0	9	0	1	3	2	3	1	2	1	2	2	2	2	2	2	2	3	2	1	1	3	1	1	1	3	2	1	4	3	3	4	3	4	4	3	3	4	4	3	3	4	4	4	3	4	4	3	4
40	1	8	0	1	2	1	1	2	2	1	2	2	3	2	1	2	3	2	3	1	2	3	3	1	3	3	1	3	4	3	3	3	3	4	3	3	3	3	4	4	3	3	3	4	4	4	4	3	4
41	0	8	0	2	1	3	2	2	3	3	3	2	3	3	3	2	3	3	3	3	3	3	3	2	1	3	1	1	4	3	3	3	4	3	3	4	3	3	3	3	3	4	4	4	3	3	4	4	4
42	0	5	0	3	3	4	4	3	3	3	3	3	1	3	3	3	3	3	2	3	3	3	3	4	3	4	3	3	2	2	2	1	1	1	2	1	1	1	1	1	1	3	2	1	2	1	2	1	2
43	0	6	1	4	4	4	4	4	4	4	4	4	4	4	3	4	4	4	4	4	4	4	4	4	4	3	3	3	1	1	1	2	2	2	2	1	2	1	1	2	2	3	1	3	1	1	2	1	2
44	0	7	1	4	3	4	4	4	4	4	4	4	4	4	3	4	4	4	3	4	4	4	3	4	4	4	4	4	2	1	3	2	2	1	2	1	3	1	1	1	3	1	3	3	2	3	3	3	3
45	0	9	1	4	4	4	4	3	4	3	3	4	3	4	3	3	4	4	4	4	4	3	4	4	4	4	4	4	2	2	1	3	3	3	2	1	1	1	1	2	3	1	2	2	2	1	3	2	2
46	0	5	0	4	4	3	4	3	3	3	4	4	4	4	4	4	4	4	3	4	4	4	4	4	4	4	4	4	2	1	2	1	2	1	2	1	3	2	3	2	3	3	1	1	1	1	2	1	2
47	0	9	1	4	3	3	3	3	4	3	4	2	4	4	4	4	3	4	4	4	4	4	4	3	3	3	3	3	3	3	2	1	3	2	3	3	2	1	3	1	1	1	3	1	2	3	1	2	2
48	0	5	0	4	4	4	4	4	4	4	4	4	4	4	2	3	4	4	4	4	3	4	4	2	3	3	2	3	3	3	3	3	3	2	3	3	2	2	3	3	3	2	2	2	3	3	3	3	3
49	0	6	0	3	3	3	3	3	3	3	3	3	3	3	3	3	3	4	3	4	3	3	3	4	4	4	4	3	3	3	3	1	3	3	3	1	3	2	3	3	3	2	3	3	1	3	1	2	2
50	1	7	1	3	3	4	3	4	3	4	4	3	4	3	4	4	4	3	4	4	3	3	3	3	3	3	3	3	1	1	1	1	1	1	1	1	1	1	2	2	1	2	2	3	3	2	2	3	3
51	0	6	0	1	2	1	1	1	3	2	2	2	3	3	3	2	3	3	3	3	3	2	1	4	3	4	4	4	1	3	1	3	2	2	3	1	1	1	2	1	1	1	3	1	1	3	2	1	2
52	1	7	1	4	4	4	3	4	3	4	2	3	3	3	3	3	3	1	3	1	3	3	4	3	3	3	3	3	3	3	3	2	2	3	3	1	3	4	2	3	3	1	2	1	1	2	3	2	1
53	1	7	0	1	3	3	3	1	3	2	3	3	3	3	3	3	3	3	3	2	3	3	3	4	3	3	3	3	3	4	3	3	3	3	3	3	4	3	3	3	2	3	3	4	4	3	4	3	4
54	1	8	1	3	3	3	3	3	3	3	3	3	3	3	3	3	3	4	3	3	3	4	4	3	3	3	4	3	1	3	1	3	2	1	1	1	1	1	1	1	3	1	1	3	3	1	3	3	2
55	0	9	1	3	3	3	3	3	3	3	3	4	4	4	4	3	2	4	3	4	4	3	4	4	4	3	4	3	4	3	3	3	3	3	4	1	3	4	3	2	3	2	3	3	3	2	3	3	3
56	0	6	0	2	3	3	3	2	2	1	3	4	3	3	2	3	3	3	3	3	3	3	2	2	2	3	3	1	2	2	1	3	3	2	3	3	3	2	3	3	3	2	1	2	1	3	3	2	2
57	0	6	1	1	3	2	1	2	2	3	4	3	3	4	3	3	3	3	3	3	3	4	2	4	3	3	3	3	3	3	2	3	3	1	3	1	2	3	1	3	2	1	2	2	1	2	1	3	3
58	0	6	1	3	4	3	3	3	4	3	2	2	2	2	1	1	1	2	3	2	2	3	1	3	3	3	3	3	3	3	3	4	3	3	3	3	3	4	3	3	3	4	3	3	3	3	3	4	3
59	0	7	1	4	4	4	4	3	4	3	4	4	3	4	3	4	4	4	3	3	4	4	4	3	3	3	2	4	2	1	2	2	3	1	3	3	3	1	1	2	1	1	3	3	3	3	3	3	3
60	0	7	0	3	3	2	3	3	3	3	2	2	2	2	2	3	2	3	3	3	2	3	3	3	3	3	3	3	3	3	3	3	3	3	3	3	4	4	3	4	3	3	3	3	4	3	3	4	3
61	0	9	1	3	4	2	3	3	4	3	3	3	3	2	3	3	3	3	3	4	3	3	3	4	3	3	3	3	2	2	1	1	2	3	2	3	3	1	2	2	1	1	1	3	2	1	1	3	2
62	1	5	1	1	3	1	3	1	3	1	4	2	2	3	3	3	3	3	3	3	3	3	3	3	3	3	3	3	2	2	3	3	2	1	3	3	2	3	3	2	2	3	2	2	2	1	1	3	2
63	0	6	1	4	4	3	4	4	4	4	4	4	4	4	4	4	4	4	4	4	4	4	4	3	4	3	3	4	1	2	1	2	1	2	1	3	1	3	3	3	2	2	3	3	3	3	3	3	3
64	1	7	0	2	1	2	2	1	3	3	3	2	3	2	2	1	2	2	1	2	3	3	3	3	2	1	3	1	4	3	4	3	3	3	3	3	3	3	4	3	3	3	4	3	3	4	3	4	4
65	0	8	0	4	3	4	3	4	3	4	2	2	2	2	2	1	3	3	3	3	3	3	3	3	3	3	3	3	2	1	3	1	1	1	1	1	2	1	2	2	3	1	3	3	2	2	3	3	3
66	1	9	1	3	3	3	3	3	3	3	3	3	4	4	3	3	3	3	3	4	4	3	4	3	3	3	3	2	3	2	3	3	3	3	3	3	3	2	3	3	3	3	3	3	3	3	3	3	3
67	1	5	0	2	3	4	3	3	3	2	3	3	3	3	3	3	3	3	3	3	3	3	3	3	4	3	3	3	3	3	3	2	3	3	3	3	3	4	3	3	3	3	3	3	3	4	4	3	3
68	0	9	1	3	3	3	3	3	2	3	3	3	4	4	4	4	4	4	4	4	3	4	4	3	3	3	3	3	1	2	3	3	3	2	1	2	3	2	3	3	3	3	3	4	3	4	3	4	3
69	0	9	0	4	4	4	4	4	4	4	4	4	4	4	4	4	4	4	4	4	4	4	4	4	4	4	4	3	2	3	3	3	1	3	1	3	3	3	4	3	3	3	2	3	3	3	3	3	2
70	0	5	0	4	4	4	4	4	4	3	4	4	4	4	4	4	4	4	4	4	3	4	3	4	4	4	4	4	1	1	2	3	2	2	2	2	1	2	1	1	3	1	1	2	1	1	1	2	1
71	0	9	1	4	3	4	4	4	4	4	3	3	2	3	4	4	3	3	4	4	4	4	4	4	4	3	4	4	2	3	1	2	2	3	3	2	1	2	1	3	3	1	3	2	3	3	3	3	3
72	0	7	1	2	2	2	1	3	3	3	3	3	3	3	2	2	3	3	3	3	3	3	3	2	3	3	3	3	4	3	3	4	3	3	3	3	3	4	4	3	3	3	3	4	3	3	3	4	3
73	1	5	0	4	4	4	3	3	4	4	4	3	4	4	4	4	3	4	4	4	4	4	4	4	4	4	4	3	4	3	3	3	3	3	3	2	2	1	2	1	1	2	2	2	2	3	1	2	2
74	1	7	1	4	2	3	3	3	3	4	4	4	3	3	4	4	3	4	4	4	3	4	3	4	3	3	3	3	2	3	3	1	1	3	2	3	2	3	3	2	3	2	3	2	1	3	3	3	3
75	1	6	1	3	3	3	3	3	2	3	2	2	1	2	2	1	2	2	3	2	2	3	2	3	3	1	3	2	4	3	3	3	3	4	3	3	4	3	3	3	3	4	3	4	3	3	3	4	3
76	1	9	0	2	3	2	3	3	3	1	3	3	3	3	1	2	3	3	2	3	2	3	2	3	3	3	3	2	4	3	3	3	4	3	3	3	3	3	3	2	3	2	3	1	2	2	2	3	1
77	0	6	1	4	4	3	3	4	3	4	3	3	2	2	2	3	3	2	2	2	2	1	1	3	1	3	2	1	3	3	2	3	1	3	3	1	3	3	3	3	2	3	3	3	3	3	3	2	3
78	0	6	0	4	3	4	3	3	4	3	4	4	4	4	4	4	4	4	3	4	4	4	4	3	3	1	1	3	2	1	1	1	3	1	3	1	1	1	1	1	2	2	3	2	3	3	3	3	3
79	1	5	1	3	3	3	4	3	3	3	4	3	3	3	3	3	3	3	3	3	3	3	3	3	3	3	3	3	3	3	3	3	2	2	3	3	3	4	4	3	3	4	3	3	3	3	3	4	4
80	1	8	0	3	3	3	3	1	4	2	3	2	3	2	1	3	2	3	3	3	3	1	3	3	3	3	3	2	2	1	3	1	3	3	3	1	2	1	1	1	2	2	3	2	1	2	1	3	2
81	0	7	1	3	3	3	3	3	3	3	2	3	2	3	2	1	3	3	3	3	3	1	1	3	3	3	3	3	3	3	3	3	3	4	4	3	4	3	3	3	3	4	3	4	3	4	4	3	4
82	0	7	0	2	2	2	2	1	3	1	3	2	2	3	3	3	3	1	3	2	2	3	2	3	3	3	3	2	4	3	4	3	3	3	4	3	3	3	3	3	3	3	3	3	2	2	2	3	3
83	0	8	1	2	3	2	3	3	3	3	2	1	1	2	3	1	1	1	3	3	2	3	1	2	3	2	3	1	3	3	3	3	3	3	3	3	3	1	2	2	1	2	3	3	4	3	3	3	3
84	0	7	1	2	1	3	1	1	3	1	3	3	1	3	3	2	2	3	3	3	3	3	3	3	1	3	3	3	4	4	3	3	3	3	3	4	3	4	3	3	3	4	3	4	3	3	3	3	4
85	0	7	0	2	1	2	1	1	3	1	3	3	1	2	2	3	1	3	2	3	3	2	2	3	1	2	3	1	4	4	3	3	3	3	3	3	3	4	2	3	4	4	3	3	3	4	3	3	4
86	1	5	1	4	3	4	4	4	4	4	4	4	4	4	4	4	4	3	4	3	4	4	4	3	3	3	3	4	3	3	3	3	3	3	3	3	3	3	3	3	4	2	3	4	3	3	4	3	3
87	0	8	0	1	1	3	3	3	1	3	2	2	1	2	3	1	2	3	1	3	1	1	2	3	3	3	3	3	3	3	3	3	3	3	2	1	3	1	3	3	2	3	2	3	3	3	3	2	3
88	1	5	1	4	4	4	4	4	4	4	4	4	4	4	3	4	3	3	4	4	3	4	4	3	3	4	3	3	3	2	1	2	1	2	1	2	2	3	2	3	1	3	3	3	3	3	3	3	3
89	1	5	1	1	3	2	1	2	2	1	2	3	3	2	3	3	3	3	3	3	3	3	3	3	3	2	3	3	4	3	3	3	3	4	3	1	3	1	3	2	3	2	1	1	3	2	2	3	2
90	0	5	1	3	3	3	3	3	3	3	4	4	3	3	3	3	4	3	4	4	4	3	4	4	3	3	3	3	3	3	3	3	3	3	3	2	2	3	4	3	3	2	3	3	3	3	3	2	3
91	0	9	0	3	3	4	3	3	3	3	3	3	3	3	3	3	3	3	3	3	3	3	3	3	3	3	3	3	3	3	2	3	3	3	3	3	3	3	3	3	3	3	3	4	3	3	2	3	3
92	0	7	1	3	3	3	3	3	2	3	1	3	2	2	2	2	3	3	3	3	3	1	3	3	3	2	3	3	3	2	3	3	2	1	1	3	2	2	3	3	3	3	3	3	3	3	3	3	3
93	1	7	0	3	3	2	3	3	3	3	3	3	2	2	2	1	2	3	1	1	3	2	3	3	3	2	1	3	3	3	3	3	3	3	3	3	3	3	3	3	3	3	3	4	3	4	3	3	4
94	0	7	0	3	3	4	4	3	4	3	4	4	3	2	2	3	3	3	3	3	3	3	3	3	3	3	3	3	4	3	3	3	2	3	3	4	3	3	3	4	3	3	3	3	3	3	4	3	3
95	0	9	0	3	3	3	3	3	3	3	2	2	3	2	1	1	3	3	3	2	2	3	1	4	4	3	3	3	3	2	3	2	3	3	3	4	3	3	3	3	3	3	3	4	3	3	2	3	3
96	0	9	1	1	1	2	2	2	3	3	3	2	3	2	2	3	3	3	2	3	4	1	3	3	3	3	3	1	1	2	3	2	1	1	1	1	1	2	3	3	3	2	1	3	2	2	3	3	2
97	0	6	1	3	4	4	4	4	4	4	4	4	4	4	4	4	4	4	4	4	4	3	4	4	3	3	3	2	3	2	1	2	1	3	2	2	3	3	2	1	2	3	3	4	3	3	3	3	2
98	0	7	1	4	4	4	4	3	4	4	4	2	3	3	3	3	3	3	3	3	3	4	4	4	4	3	4	3	3	2	3	2	2	1	2	1	1	1	2	1	2	2	2	3	2	3	3	3	2
99	0	6	1	3	4	4	4	3	4	4	3	3	4	4	3	3	3	4	4	3	4	3	4	3	3	3	3	3	1	2	1	2	1	2	1	2	1	2	1	1	2	2	2	3	2	1	1	2	1
100	1	7	0	3	1	3	2	2	3	3	4	4	4	4	3	4	3	4	3	3	4	4	4	4	4	4	4	4	4	3	3	3	3	3	2	3	2	3	3	3	3	3	1	3	2	1	3	1	2
101	0	7	0	4	3	4	3	3	4	4	3	3	2	2	1	2	3	1	2	1	2	3	2	3	3	2	3	2	3	2	1	3	3	2	2	1	1	2	3	1	3	3	3	4	3	3	3	3	3
102	0	5	0	4	1	2	4	3	3	3	4	3	3	3	4	3	3	3	3	3	3	4	3	3	3	3	4	3	4	3	3	3	3	3	3	3	2	4	3	3	3	3	3	3	3	4	4	3	4
103	0	6	0	3	3	4	3	3	4	3	4	4	4	3	4	4	4	4	4	4	4	4	4	1	3	2	3	3	3	3	3	3	3	3	3	3	3	3	3	4	3	3	2	3	3	2	3	2	3
104	0	9	0	2	2	1	1	2	2	3	2	3	3	2	3	2	3	1	1	3	3	3	3	3	3	3	4	3	2	2	1	2	1	2	3	1	2	1	2	2	2	3	1	1	3	3	2	2	3
105	1	9	1	3	3	3	3	4	2	3	3	2	2	1	2	2	3	3	2	3	4	1	4	3	4	3	3	4	1	1	2	1	1	1	1	3	3	1	3	3	3	3	3	3	2	2	3	3	4
106	1	7	1	4	4	4	4	4	4	4	4	4	4	4	4	4	4	4	4	4	4	4	3	3	3	3	3	1	4	4	3	3	3	3	3	3	3	4	3	4	4	4	3	2	4	3	4	3	3
107	1	7	0	4	3	4	4	3	3	3	3	3	4	3	4	3	4	4	4	3	3	4	4	4	4	3	4	3	1	1	2	1	1	2	2	3	1	2	1	2	3	2	3	1	2	1	1	2	1
108	0	8	0	4	4	4	4	4	3	4	3	3	3	3	3	3	3	3	3	3	3	3	3	2	1	3	3	1	4	3	3	3	3	3	3	2	3	2	3	1	1	3	3	3	3	3	3	4	3
109	1	7	0	4	4	4	4	4	4	4	4	3	4	4	4	4	4	4	4	4	4	4	4	4	4	4	4	4	1	1	2	2	1	1	2	1	3	1	1	3	1	2	1	2	1	1	2	1	2
110	0	9	1	3	1	3	1	2	3	3	2	2	3	3	3	3	3	3	3	4	3	3	3	3	1	3	3	3	3	4	3	3	3	4	3	4	3	3	4	3	3	4	3	4	3	4	3	3	3
111	1	5	0	1	1	2	2	1	1	2	3	3	2	2	2	3	3	2	1	3	3	1	3	3	2	1	3	1	3	2	2	1	2	3	3	2	2	4	3	2	2	1	2	1	3	3	3	3	3
112	1	5	1	3	3	3	3	3	3	2	3	3	4	3	3	3	3	3	2	3	3	3	3	3	3	3	3	2	2	3	3	2	1	1	3	3	3	3	3	3	3	3	1	1	3	2	2	3	3
113	0	8	0	4	4	4	4	4	3	4	3	3	3	3	2	3	3	3	3	3	3	3	3	4	4	3	4	4	1	1	2	2	1	1	1	3	2	2	3	2	1	3	3	2	2	3	3	3	3
114	0	7	1	2	4	3	3	2	3	2	3	3	3	3	1	2	3	3	1	3	3	3	3	3	4	4	3	4	3	3	2	4	3	4	3	3	3	3	3	1	3	2	3	3	3	3	3	3	3
115	0	8	0	1	3	3	3	3	2	3	2	2	2	3	3	3	1	2	3	3	2	3	1	3	3	2	3	3	3	3	1	3	2	2	3	1	3	3	2	2	2	3	3	3	3	3	3	3	3
116	0	7	1	1	2	2	2	3	3	3	3	3	3	3	3	3	3	4	3	4	3	3	4	3	3	3	4	3	3	3	2	3	3	3	3	4	3	3	3	3	3	3	3	2	1	3	3	2	2
117	1	8	1	3	3	4	3	3	3	3	3	2	3	3	4	3	3	3	3	3	3	4	3	4	4	3	4	3	3	3	3	2	3	2	3	3	2	3	3	3	2	3	4	4	4	3	4	3	3
118	1	9	0	3	4	3	3	4	4	4	2	3	2	3	1	3	1	3	4	3	2	3	2	2	1	2	1	1	1	1	1	1	1	1	1	3	3	2	3	2	3	2	3	2	2	3	2	2	3
119	1	8	0	4	3	3	4	3	4	3	4	4	4	4	4	4	3	4	4	4	4	4	4	3	3	3	3	3	3	3	3	3	3	3	2	3	1	3	4	3	4	3	3	3	3	3	3	3	3
120	1	8	0	4	4	3	4	4	3	4	3	4	4	4	4	4	4	3	4	4	4	4	4	4	4	4	4	4	2	3	1	2	3	3	2	3	2	4	3	3	3	3	3	4	3	3	4	3	3
121	1	5	0	4	4	4	4	4	4	4	4	4	4	4	4	4	4	4	4	4	4	4	4	4	4	4	4	4	1	1	1	1	1	1	1	1	1	2	1	2	1	2	2	3	1	3	2	3	3
122	0	6	0	3	3	3	4	3	3	3	4	4	4	3	3	3	3	4	4	4	4	4	4	4	4	4	4	3	3	3	3	3	3	3	3	3	3	2	3	3	3	1	1	1	2	3	3	1	2
123	0	8	0	4	4	4	3	4	3	3	2	3	4	2	4	3	3	3	3	4	3	3	3	3	4	4	4	3	1	1	1	1	1	1	1	3	2	3	3	3	3	3	2	2	2	1	1	2	2
124	0	9	0	4	3	4	3	4	4	4	4	4	4	4	4	3	4	4	4	4	4	3	4	4	4	4	4	4	2	2	2	2	2	2	1	3	3	2	2	3	3	2	1	3	1	2	2	1	1
125	0	8	0	4	4	4	4	3	4	3	3	3	3	2	3	3	3	3	3	3	3	3	3	3	3	3	3	3	3	3	3	3	3	3	3	4	3	3	3	4	3	4	3	3	4	3	3	4	4
126	1	7	0	3	1	3	1	2	1	1	2	2	3	2	3	3	3	3	3	3	2	3	2	3	3	3	3	3	4	3	3	3	3	3	3	3	4	4	4	3	3	4	3	4	3	3	4	4	4
127	1	8	1	3	2	3	3	2	3	2	3	3	3	2	1	3	3	3	3	2	3	2	3	1	3	2	3	1	3	3	3	3	4	3	3	3	3	3	3	3	3	3	3	3	3	3	3	3	3
128	0	8	1	4	4	4	4	4	4	4	4	4	4	4	3	4	3	4	4	3	3	4	4	4	4	4	4	4	3	2	3	3	2	3	3	3	2	1	1	1	2	2	3	3	2	1	3	3	2
129	0	6	1	3	2	3	3	2	2	1	2	3	1	3	3	3	1	3	3	3	2	1	1	3	3	3	3	3	3	1	3	3	3	1	1	3	2	3	2	3	3	2	3	4	3	4	4	3	3
130	1	6	0	4	4	4	4	4	4	4	4	4	4	4	4	4	4	3	4	4	4	4	4	4	4	4	4	4	2	2	1	2	3	3	2	1	1	1	1	1	1	1	2	3	3	3	3	3	3
131	0	5	1	3	3	3	3	3	3	3	3	2	3	3	3	2	1	2	2	3	3	3	3	3	3	4	3	3	4	3	2	3	3	3	4	3	3	4	3	3	3	4	4	3	4	3	3	3	3
132	0	7	0	3	3	3	3	3	3	4	4	3	3	3	4	4	3	4	3	4	3	3	4	1	3	3	3	3	3	2	2	3	1	3	3	4	3	3	3	4	3	3	3	3	2	1	2	3	3
133	0	5	1	4	4	4	4	4	4	4	4	4	4	4	4	4	3	4	4	3	3	4	3	3	3	3	3	4	2	2	2	1	1	2	2	3	1	2	1	1	2	1	3	2	2	1	2	1	2
134	0	9	1	4	4	4	4	3	4	3	4	4	4	4	4	4	4	4	4	4	4	4	4	1	3	3	3	3	2	1	1	2	1	2	1	3	3	4	4	2	3	3	4	4	3	4	3	3	4
135	0	9	1	4	3	3	3	3	3	3	2	2	3	3	3	3	1	2	3	3	3	2	3	1	3	2	3	3	3	3	3	3	3	3	4	3	4	4	3	3	3	3	4	3	3	3	4	3	4
136	0	8	1	3	3	3	3	3	3	3	3	3	3	3	3	3	3	3	4	3	3	3	3	3	3	3	3	3	3	3	1	3	3	3	3	3	1	1	2	1	2	1	1	2	2	1	2	3	3
137	1	8	0	3	4	4	3	4	4	4	4	3	3	4	4	4	3	4	4	4	4	4	4	4	4	3	4	3	1	2	2	2	1	1	2	2	2	3	1	1	1	2	3	3	2	3	2	1	2
138	0	5	0	3	1	3	2	3	3	2	3	2	2	2	3	3	3	3	3	3	2	4	3	3	3	3	3	3	4	3	3	3	4	4	3	3	3	4	3	3	3	3	3	4	3	3	3	3	3
139	0	8	0	4	3	4	4	3	4	4	4	4	4	4	3	4	4	4	4	3	4	4	4	3	4	4	4	4	2	1	1	1	2	2	1	2	1	3	2	3	3	3	2	2	2	3	3	3	3
140	1	8	1	3	1	3	2	3	3	3	3	3	4	4	3	3	4	3	3	4	4	4	4	3	4	3	3	3	1	1	2	2	1	2	1	3	2	1	2	2	2	2	2	1	3	2	2	1	2
141	0	9	0	1	2	2	1	1	3	1	2	2	2	3	1	3	3	3	3	2	2	3	2	3	2	1	3	1	2	2	3	3	2	3	1	3	3	3	4	3	3	3	2	3	3	3	3	3	3
142	0	7	1	4	3	4	4	4	4	3	3	1	3	4	2	3	3	2	3	2	3	1	4	3	3	3	4	3	1	1	1	3	1	3	3	2	3	1	1	1	2	2	1	1	1	3	1	3	2
143	0	8	0	3	1	3	3	3	3	3	3	2	1	2	1	1	1	2	3	3	3	3	3	1	2	3	3	3	3	3	3	3	3	3	3	1	1	2	3	3	3	2	2	2	2	2	1	2	3
144	0	6	0	3	3	4	3	3	3	3	4	3	3	3	2	3	3	3	3	3	3	3	3	4	4	4	4	4	1	1	1	1	1	1	1	3	2	2	3	3	1	3	2	2	2	3	2	1	2
145	1	7	0	4	3	4	3	4	4	4	3	4	4	3	4	3	3	4	4	3	3	4	3	3	3	3	3	3	3	3	1	2	2	1	1	3	3	4	3	3	3	3	2	3	3	4	3	3	3
146	0	8	1	3	1	3	3	3	3	3	1	3	3	3	2	3	3	3	3	2	3	3	2	3	3	4	3	4	3	3	4	3	3	3	3	3	3	3	3	3	3	2	3	4	4	3	4	3	3
147	0	8	1	2	3	1	3	2	2	2	3	2	3	1	1	2	1	3	3	3	2	3	2	1	3	3	2	2	2	2	1	2	2	3	2	3	3	4	2	3	3	4	3	3	4	4	2	3	3
148	0	7	0	3	4	3	3	4	3	3	3	3	2	3	2	2	3	3	3	2	3	3	3	1	1	2	3	3	3	4	3	3	4	4	3	3	3	4	2	3	3	3	3	3	3	3	3	3	3
149	0	8	0	2	1	3	2	2	3	3	3	3	3	3	2	2	3	3	2	2	3	3	3	3	3	1	3	4	4	3	3	3	3	4	3	3	3	4	4	3	4	3	3	3	3	3	4	3	4
150	1	5	0	2	3	3	3	2	3	1	3	3	3	4	3	3	3	3	4	3	4	3	4	4	4	4	4	3	2	3	3	3	3	3	3	3	3	3	3	3	3	3	3	3	3	3	2	3	3
151	0	8	0	4	4	4	4	3	4	4	3	3	4	3	3	3	3	3	3	3	3	3	3	3	3	3	4	3	1	1	1	1	1	1	1	2	3	1	2	1	1	2	1	1	2	1	2	3	3
152	0	8	0	1	3	2	2	2	3	2	1	2	1	3	2	2	2	1	3	3	2	3	1	3	3	2	3	1	3	2	1	2	2	2	2	3	2	3	3	3	3	3	3	4	3	3	3	2	1
153	1	7	0	3	3	3	3	3	3	3	3	3	4	4	4	4	3	3	4	4	3	4	4	4	4	4	4	4	1	3	1	2	2	1	1	3	1	1	1	2	1	2	2	3	3	3	2	3	2
154	0	9	1	2	3	2	3	3	1	3	2	3	2	2	1	1	2	1	3	1	2	2	1	2	3	3	3	3	1	1	1	1	1	1	3	4	3	3	2	3	3	3	3	4	3	3	3	3	3
155	0	5	0	4	4	4	4	4	4	4	4	3	4	4	3	4	4	4	3	4	4	4	4	4	3	3	3	3	3	3	2	3	3	2	3	3	3	3	3	2	3	3	3	2	3	2	3	3	2
156	0	5	1	2	3	3	3	3	3	3	4	3	4	3	3	4	4	3	4	4	4	4	3	3	3	3	4	3	1	1	1	1	3	1	2	3	2	1	1	2	1	1	2	3	2	3	2	3	2
157	1	5	0	4	4	3	3	4	4	4	4	4	4	4	4	4	4	4	4	4	4	4	4	4	4	4	3	4	2	2	1	1	1	2	1	1	1	1	2	3	3	1	1	2	3	2	1	1	2
158	1	6	0	3	3	3	3	3	2	3	4	4	4	4	4	4	4	4	4	4	4	4	3	4	3	4	3	3	3	1	3	2	3	2	3	3	1	1	1	1	1	1	1	2	1	2	2	1	2
159	0	6	0	4	4	3	3	4	4	4	4	4	3	3	3	3	4	4	4	4	4	4	4	3	3	3	3	3	3	3	3	3	3	2	3	2	2	3	2	2	3	2	3	3	3	3	3	3	4
160	0	5	1	2	1	2	2	2	1	3	1	3	2	2	2	2	1	3	1	2	1	3	2	3	3	3	3	3	2	2	1	1	1	2	1	1	2	3	2	1	3	2	3	4	3	2	3	3	3
161	0	9	0	3	3	3	3	3	3	3	3	2	3	3	3	3	3	3	3	3	3	3	4	1	3	2	3	3	3	2	3	1	3	3	3	2	1	1	1	3	1	3	3	1	1	2	3	3	2
162	1	8	0	2	2	3	2	3	3	3	3	3	2	3	2	2	3	2	2	3	1	3	3	3	4	3	4	4	2	2	2	2	1	3	1	3	3	2	1	1	1	3	1	2	3	2	2	3	1
163	0	6	1	1	3	2	4	3	3	3	2	2	3	2	2	2	1	3	3	2	3	2	3	1	3	3	1	1	4	3	3	3	3	4	3	3	3	3	3	3	3	3	4	4	3	3	4	3	3
164	0	5	1	3	3	2	3	3	3	3	4	4	4	3	3	3	3	4	3	3	4	3	4	3	3	4	3	3	1	1	1	2	1	1	1	1	3	1	1	1	1	1	2	2	2	3	3	3	2
165	0	7	1	4	3	3	4	3	4	3	3	2	3	2	3	1	3	3	1	3	3	1	3	3	3	4	3	3	1	1	1	3	1	2	3	3	3	2	1	1	1	1	3	1	2	2	3	3	2
166	1	5	1	4	4	3	3	4	4	4	3	3	3	3	2	3	3	4	3	3	3	3	3	4	3	3	4	4	1	2	1	1	2	1	1	1	2	1	1	1	2	2	1	1	1	3	2	2	2
167	1	9	0	3	3	4	3	3	3	3	3	3	3	3	3	3	3	3	3	4	3	3	4	1	3	3	1	1	3	2	3	3	3	2	3	1	2	1	1	1	2	1	3	1	3	1	2	2	2
168	0	6	1	4	4	3	3	3	3	3	3	2	4	3	3	3	3	2	3	3	3	3	3	3	3	3	3	3	1	1	1	1	2	1	1	3	3	3	3	3	3	3	1	3	1	1	1	1	2
169	1	9	0	3	4	3	3	3	3	3	3	3	3	4	3	3	3	3	4	3	3	3	3	3	3	2	3	2	4	4	3	3	3	3	3	3	1	3	2	2	2	2	3	3	2	3	3	3	3
170	0	8	1	3	2	2	2	2	2	3	3	2	2	3	2	3	1	2	1	1	1	3	1	3	3	3	3	3	3	3	3	2	3	3	3	2	1	1	1	1	2	2	3	3	3	2	3	2	3
171	0	7	0	1	3	1	1	2	3	3	1	3	2	3	3	2	3	3	3	3	3	1	3	2	3	3	2	2	4	4	3	4	3	3	4	3	3	3	4	3	3	3	3	3	3	3	3	3	2
172	0	8	1	1	1	3	3	1	1	2	4	3	2	3	3	3	3	3	3	3	3	3	3	3	3	3	3	2	2	3	3	3	3	3	3	1	1	1	1	1	2	1	3	3	3	1	1	2	1
173	0	5	0	4	2	4	3	4	4	4	4	4	3	3	4	3	4	4	3	4	4	4	4	3	1	3	3	1	3	3	3	3	3	3	4	3	3	3	2	3	3	3	3	2	2	2	2	3	1
174	1	6	0	2	3	3	3	2	3	3	4	3	4	3	4	4	4	4	4	4	4	4	4	3	3	3	3	3	3	3	3	3	3	2	3	3	4	1	3	3	3	2	4	4	3	3	3	3	3
175	0	7	1	4	4	4	4	4	4	4	4	4	4	4	4	4	4	4	4	4	4	4	4	3	4	3	3	3	3	1	2	2	2	1	2	2	1	1	1	1	2	1	3	3	1	3	2	2	2
176	0	6	1	2	2	3	1	2	3	3	1	3	3	3	3	2	3	2	3	3	3	3	3	4	3	3	3	3	4	3	3	3	3	4	3	3	3	3	4	4	4	4	3	2	3	3	1	1	2
177	1	7	1	4	4	4	4	4	4	4	4	4	4	4	4	4	4	4	4	4	4	4	4	4	4	4	4	4	2	2	3	2	3	2	3	2	2	3	1	3	1	2	3	3	2	2	2	3	2
178	0	6	0	3	3	3	4	3	3	3	3	3	3	3	3	4	3	4	4	4	3	4	3	3	3	3	3	3	1	1	3	1	1	2	3	3	3	3	3	3	3	3	3	2	2	3	3	3	2
179	0	8	1	3	3	3	3	3	3	3	4	4	4	4	3	4	4	4	4	4	4	4	3	4	4	4	4	4	3	3	1	2	2	3	3	1	3	2	2	2	2	1	3	2	1	3	3	3	3
180	1	7	1	4	3	4	3	4	3	4	4	2	3	3	4	3	3	3	3	3	3	3	3	3	3	3	3	3	3	3	3	3	4	3	3	4	3	4	4	3	3	3	3	3	4	3	3	4	3
181	0	6	0	3	3	2	3	3	2	3	3	3	2	2	2	1	3	1	3	3	2	3	1	3	3	3	3	2	3	3	3	3	2	3	3	3	3	2	3	2	3	3	2	3	3	3	3	3	3
182	1	8	0	4	4	4	4	4	4	4	4	3	4	3	3	3	4	4	4	3	4	4	4	4	4	3	3	3	2	3	3	3	3	1	3	1	3	2	1	3	3	3	4	3	3	4	3	3	3
183	0	6	1	1	1	1	1	1	3	3	2	2	2	2	3	1	1	3	3	2	3	3	3	3	4	3	4	4	2	2	2	2	2	2	3	3	4	2	3	2	3	3	3	2	3	2	2	2	3
184	0	7	0	4	3	4	4	4	3	4	2	3	3	3	3	3	3	2	3	3	3	3	3	3	3	3	3	4	1	1	1	1	2	1	2	2	2	1	2	2	3	1	3	1	2	1	3	3	3
185	0	6	0	4	3	4	3	4	3	3	2	3	3	3	2	2	3	3	3	3	3	3	2	3	2	1	3	3	3	3	3	3	3	2	3	2	3	3	3	4	3	3	4	3	3	3	3	3	3
186	0	9	1	3	3	4	4	3	4	3	3	2	3	3	3	3	3	3	4	3	3	4	4	3	3	3	3	2	4	3	2	3	3	3	3	4	3	3	3	4	3	3	3	4	3	3	3	2	4
187	1	6	1	3	3	3	2	3	3	3	3	4	4	4	4	4	4	3	3	4	3	4	3	3	3	4	3	3	3	2	3	3	3	3	3	3	3	4	4	3	3	3	3	2	4	3	4	3	4
188	1	5	0	3	4	4	4	3	4	3	4	2	3	3	4	3	3	3	3	4	3	4	4	3	3	3	4	3	3	2	3	3	3	1	3	2	3	1	1	2	3	1	3	4	3	3	3	3	2
189	0	9	1	3	3	3	3	3	3	4	3	3	3	2	4	3	2	3	3	3	3	3	2	3	4	3	4	3	4	3	3	3	3	3	4	1	2	2	2	1	1	1	2	2	1	1	2	1	3
190	0	9	1	4	4	4	3	4	3	4	3	3	3	3	4	3	3	3	3	1	3	3	3	3	3	3	4	3	4	3	2	3	4	3	4	3	3	2	3	3	3	2	4	3	3	3	2	3	3
191	0	8	1	2	3	3	1	2	2	3	3	3	4	3	4	3	3	3	3	3	3	3	3	4	4	4	3	4	2	2	1	3	2	3	1	1	1	3	1	2	1	2	3	3	3	3	3	3	2
192	0	7	0	1	1	1	2	1	2	2	3	3	3	3	3	3	3	3	3	4	3	4	3	3	2	1	2	3	3	3	3	3	3	3	3	3	3	3	4	3	3	3	2	2	1	3	1	3	3
193	1	6	0	4	3	4	3	3	4	3	4	4	4	3	4	4	4	4	4	4	4	4	4	2	4	3	3	3	3	3	3	3	3	1	3	3	3	3	4	3	4	3	3	4	4	3	3	4	4
194	1	5	1	2	3	3	3	3	3	3	3	3	3	3	3	3	3	3	3	3	3	3	3	4	4	4	3	4	3	3	2	3	3	3	2	3	3	4	3	3	3	3	1	2	3	3	1	2	2
195	1	5	1	3	4	3	3	3	3	3	3	3	2	3	3	2	3	3	1	1	3	2	3	3	4	3	3	4	3	3	3	3	3	3	3	4	4	3	4	3	4	3	4	4	3	3	4	3	2
196	0	6	1	4	4	4	3	4	4	4	3	3	3	3	4	3	4	4	3	3	4	4	4	3	3	3	3	4	1	3	1	2	2	2	1	3	1	1	1	3	1	2	2	3	2	3	3	2	3
197	1	7	0	3	3	3	3	3	4	3	4	3	4	4	4	4	4	4	4	4	4	4	4	3	3	3	3	3	3	2	3	3	3	3	3	3	4	3	4	3	3	4	3	2	3	3	2	3	3
198	0	6	0	1	1	3	1	1	2	1	2	3	3	2	2	3	1	3	2	3	2	3	2	3	2	3	3	3	3	3	3	3	3	3	3	4	3	3	3	3	3	4	3	4	4	3	3	3	3
199	1	7	1	3	4	2	3	2	2	2	2	2	1	3	1	1	1	1	1	1	2	1	2	3	3	3	3	3	3	3	3	3	3	3	3	4	3	3	3	3	3	3	1	3	2	3	1	3	1
200	0	7	1	2	3	2	3	3	2	3	3	3	3	3	3	3	3	4	4	3	3	3	3	3	3	3	3	1	3	4	3	1	3	4	2	3	2	3	3	3	4	3	3	4	3	3	3	3	4
201	0	8	1	2	1	1	1	1	3	1	3	2	2	2	1	1	3	3	2	2	2	3	1	3	2	2	2	1	4	3	3	3	3	4	4	3	4	4	3	3	3	3	3	3	3	3	2	3	2
202	1	9	1	4	4	4	4	4	4	4	4	4	3	4	4	4	4	4	4	4	3	4	3	3	3	4	3	4	3	2	2	3	3	3	2	2	1	1	2	1	1	1	3	4	4	3	3	3	4
203	0	9	1	4	4	4	3	4	3	4	3	3	4	4	4	4	3	4	4	4	4	3	3	1	3	3	3	3	3	3	1	2	3	3	2	3	3	3	3	3	3	4	3	3	3	3	3	3	3
204	0	8	0	2	3	3	3	3	2	1	3	3	2	3	3	3	3	3	4	1	3	3	3	3	4	3	3	3	2	1	1	1	1	3	1	2	1	1	1	1	3	2	2	1	3	1	2	3	1
205	0	5	1	3	4	4	3	4	3	3	4	3	3	4	3	4	3	3	3	4	4	4	4	3	3	3	3	3	4	3	3	3	4	3	3	2	2	3	1	2	3	1	3	4	3	3	3	3	4
206	1	7	0	3	3	3	4	3	3	3	3	3	3	4	4	3	4	3	3	3	3	3	3	4	4	3	4	3	3	3	3	3	2	3	3	2	3	3	3	3	3	2	3	3	3	3	2	4	3
207	0	8	0	2	3	2	2	1	3	1	3	3	3	3	1	3	3	2	1	3	3	3	3	1	3	1	1	2	2	2	3	2	2	3	2	3	3	3	2	3	3	2	3	3	3	3	3	3	3
208	1	6	1	4	4	4	4	4	4	4	3	4	4	4	3	4	3	3	3	4	4	3	4	3	3	3	4	3	4	2	2	3	2	3	1	2	1	2	2	2	1	1	1	3	1	2	1	2	3
209	1	9	1	4	4	4	4	4	4	4	3	3	3	2	2	3	3	3	3	3	2	3	2	4	3	2	3	3	3	3	3	3	3	3	3	3	3	4	3	3	3	3	3	2	3	3	3	3	3
210	1	9	1	4	4	3	3	4	3	3	4	3	3	3	3	3	4	3	3	3	3	3	4	4	4	3	4	4	3	3	3	3	3	3	3	3	3	4	3	3	4	4	3	2	3	3	3	3	2
211	1	6	0	3	3	3	3	3	4	3	4	3	3	4	4	4	4	3	4	4	4	4	4	3	3	3	3	3	1	1	2	1	1	1	1	2	1	2	3	3	1	2	3	1	2	1	1	1	1
212	0	6	0	3	3	3	4	3	2	3	3	2	2	3	3	2	1	3	3	1	2	3	2	3	3	3	3	3	3	3	2	3	3	3	3	3	3	2	2	2	2	3	3	4	3	4	3	3	3
213	1	8	1	3	3	4	3	2	3	2	2	3	1	3	3	3	3	1	1	2	2	3	3	3	2	2	2	1	4	4	3	3	3	3	4	3	3	4	3	3	3	3	4	3	4	3	3	3	3
214	0	7	0	3	4	2	3	3	4	3	3	3	4	4	3	4	4	3	4	4	4	4	4	4	4	4	4	4	1	2	1	2	1	1	2	3	3	4	3	3	3	3	3	1	1	2	1	2	1
215	0	6	0	3	3	3	3	4	3	4	3	3	3	3	4	3	3	3	4	3	3	3	3	3	3	4	4	3	3	3	3	3	3	3	3	3	3	4	3	3	4	3	3	3	3	3	4	2	3
216	1	6	1	4	4	3	4	4	3	4	4	4	4	4	4	4	4	4	4	4	4	4	4	4	4	4	3	3	3	2	3	3	2	2	3	3	3	3	3	4	3	3	3	2	2	3	2	1	3
217	0	6	1	4	4	3	4	3	3	3	3	3	2	4	3	3	3	3	3	4	4	3	4	4	4	4	4	3	2	1	2	2	2	1	3	3	3	3	3	3	3	3	3	3	3	3	3	3	3
218	1	8	0	4	2	1	2	3	3	3	1	3	2	1	3	3	2	1	2	3	3	3	3	3	3	3	4	3	2	1	1	3	2	2	2	3	2	1	2	3	2	1	2	3	2	1	3	2	1
219	1	5	0	3	4	4	4	4	4	4	4	4	4	4	4	4	4	4	4	4	4	4	4	4	4	4	4	4	2	1	3	3	3	3	3	1	3	3	2	1	3	1	1	1	2	3	1	1	2
220	0	8	1	4	3	4	4	4	3	4	4	3	3	3	3	3	4	3	4	3	3	4	4	3	3	3	3	3	3	3	3	3	3	3	2	2	3	3	3	3	3	3	3	3	3	3	3	3	3
221	1	6	0	3	3	3	2	3	2	3	2	2	2	3	2	2	3	3	2	1	3	1	3	3	3	2	2	2	3	4	3	3	3	3	3	4	3	3	3	3	3	3	3	2	2	3	3	3	3
222	0	6	1	2	3	3	2	1	3	1	4	4	3	3	4	4	3	3	4	4	3	4	4	1	1	3	1	1	3	3	2	3	3	3	3	1	3	3	3	3	3	3	3	3	3	1	3	3	3
223	0	5	1	3	3	1	2	2	3	2	3	2	3	3	2	3	3	3	3	3	3	3	3	4	4	4	4	4	1	2	1	2	2	1	3	3	1	1	1	3	3	2	3	2	2	2	3	3	1
224	1	5	0	3	3	3	3	2	4	3	3	4	4	4	4	4	3	4	4	4	4	3	3	4	4	3	3	3	4	4	3	3	3	4	3	1	1	1	2	2	1	1	3	2	3	3	3	3	3
225	0	8	1	4	3	4	4	4	3	4	4	4	4	4	4	4	4	3	4	4	4	4	4	4	4	4	4	4	3	3	3	3	3	3	3	3	1	1	2	1	3	3	4	4	4	3	4	3	3
226	0	7	0	4	4	4	3	3	4	4	3	3	3	4	4	3	3	3	3	3	3	3	3	3	3	3	3	3	3	2	1	2	3	3	3	3	3	1	3	1	1	1	3	3	3	2	3	3	3
227	0	8	1	2	3	3	3	2	3	3	3	2	2	2	1	2	3	1	1	1	3	1	2	3	3	3	3	1	1	1	1	1	1	3	2	3	3	1	3	3	3	3	1	1	1	1	2	2	2
228	0	5	1	3	3	2	3	2	3	3	3	2	3	3	3	2	1	3	2	3	3	3	3	3	3	3	3	3	3	4	3	3	3	3	3	4	3	4	3	3	3	3	4	4	3	3	3	3	3
229	0	5	0	4	3	4	3	4	4	4	4	4	4	4	4	4	4	4	4	4	4	4	3	4	4	4	4	3	2	3	3	3	2	3	3	2	3	3	2	3	3	3	3	2	3	2	3	3	3
230	1	6	1	4	3	4	3	4	4	4	3	4	4	3	3	4	4	4	4	4	4	4	4	4	4	3	3	3	3	1	2	3	3	2	3	3	1	1	1	2	1	2	3	2	3	3	3	3	2
231	0	8	0	1	3	1	1	1	3	1	2	2	3	2	4	3	1	3	3	3	3	3	3	4	4	3	4	4	1	2	2	1	1	2	1	3	2	2	3	3	2	3	3	4	4	3	3	4	3
232	0	9	0	2	1	3	3	2	3	3	2	3	3	2	1	2	2	3	1	3	3	3	3	4	4	3	4	3	3	3	3	3	3	2	3	2	2	2	2	3	1	2	3	3	2	3	2	3	2
233	0	5	0	1	1	2	2	2	3	1	3	3	3	3	3	3	3	3	2	3	2	4	1	4	3	3	3	1	3	3	3	3	3	2	3	3	3	3	2	3	1	3	3	2	2	3	3	2	2
234	0	9	0	1	2	2	2	3	2	3	1	1	1	2	3	1	2	1	3	3	3	1	3	1	3	2	2	2	3	3	2	3	3	3	3	3	3	4	3	3	3	3	4	4	3	4	3	3	3
235	1	6	1	2	3	3	4	3	3	3	3	3	3	4	3	3	3	3	4	3	3	3	3	3	3	3	3	3	3	3	3	3	3	3	3	3	3	2	3	3	2	2	3	2	1	3	2	2	3
236	0	8	0	3	3	4	3	3	3	3	4	4	4	4	4	4	3	4	4	4	4	4	4	4	4	4	4	4	3	2	3	3	3	2	3	2	3	3	3	2	3	1	3	2	3	3	3	1	2
237	0	5	1	2	2	2	3	3	1	2	3	3	3	2	3	3	3	3	3	3	3	3	3	3	3	3	3	3	3	1	3	3	2	3	3	1	2	3	3	3	2	3	3	1	2	2	1	2	2
238	1	9	0	4	4	4	3	4	4	3	3	3	3	3	3	4	3	3	4	4	4	4	4	4	4	4	4	4	3	3	2	3	2	1	2	4	3	4	4	4	3	4	2	3	2	3	3	3	2
239	0	6	0	1	2	2	3	1	1	1	3	2	2	3	1	2	3	2	2	1	2	1	2	4	3	2	3	1	3	3	2	2	3	3	1	3	2	3	3	3	3	3	3	3	1	2	3	3	2
240	0	7	0	4	3	4	3	3	3	3	3	4	4	3	4	3	4	4	4	3	4	4	4	4	4	4	4	4	1	2	1	1	1	2	1	3	1	1	1	1	1	3	3	1	3	3	3	3	3
241	0	5	0	2	1	3	3	1	2	1	2	2	3	2	3	1	1	3	3	3	1	3	1	3	3	1	3	4	3	3	3	3	3	3	3	3	1	3	3	3	1	2	3	3	3	4	3	3	4
242	0	5	1	3	3	4	4	3	4	3	3	3	3	3	4	3	3	2	3	3	4	3	3	4	4	3	4	4	1	3	3	2	3	2	2	2	2	2	2	1	1	1	2	1	1	2	1	1	1
243	1	7	1	3	3	3	3	1	4	3	3	3	2	2	1	3	2	3	3	3	2	4	3	1	1	2	3	1	2	2	3	3	2	3	3	3	3	3	3	3	3	3	3	1	3	3	2	2	3
244	1	9	1	3	3	3	3	3	3	3	2	4	3	4	3	3	4	3	4	3	3	3	3	3	4	4	4	4	3	2	3	3	3	2	3	2	3	3	4	3	3	3	3	3	3	2	4	3	4
245	0	6	0	3	4	3	3	3	3	3	4	4	4	4	3	3	4	4	3	3	4	4	4	2	1	2	3	3	3	3	2	3	2	3	2	3	3	3	3	3	3	3	3	3	3	3	1	3	2
246	0	9	1	2	2	3	2	2	2	2	2	3	3	3	2	3	1	3	1	3	3	3	3	3	3	3	3	3	4	3	3	3	3	3	3	1	2	3	1	2	2	2	3	4	3	4	3	3	3
247	0	9	1	3	2	2	3	3	3	3	4	3	4	4	4	4	4	4	4	4	4	4	4	3	3	3	3	3	3	3	3	3	4	3	3	4	3	2	3	3	3	3	3	3	3	3	3	3	3
248	0	7	1	3	3	3	1	3	1	2	4	4	4	3	4	4	4	4	4	4	4	4	4	4	4	4	4	4	3	2	1	3	3	3	3	3	3	4	3	3	3	4	2	3	3	3	3	3	3
249	0	8	0	3	2	2	2	2	3	2	4	3	3	3	4	3	3	3	3	3	3	4	3	3	3	3	2	3	3	1	3	3	3	3	2	4	3	4	3	3	4	3	3	4	4	3	3	3	4
250	1	6	0	4	4	4	4	4	4	3	3	3	3	3	1	2	3	3	1	3	3	1	2	4	4	3	4	4	2	2	2	2	1	1	1	1	3	2	3	3	2	3	3	3	2	1	2	3	3
251	0	7	0	2	3	2	3	3	3	3	3	4	4	3	3	3	4	3	4	3	4	3	3	4	4	4	4	3	2	2	3	1	3	2	3	1	2	1	1	3	3	2	3	3	3	3	4	4	3
252	0	7	0	4	4	4	4	4	4	4	3	3	2	2	3	3	3	3	3	4	4	1	3	3	4	3	4	4	1	2	1	2	2	2	3	1	2	3	1	2	1	2	3	2	1	3	1	3	2
253	1	6	1	3	3	3	3	2	4	1	3	4	4	3	3	3	4	3	4	4	4	3	4	3	2	3	2	1	3	3	2	2	3	3	3	2	3	2	1	1	3	2	2	3	1	3	2	1	2
254	0	7	0	4	4	3	4	3	4	4	4	4	4	4	4	4	4	3	4	4	4	3	4	4	4	3	4	3	1	2	1	1	1	1	1	3	1	3	2	2	3	2	2	2	2	3	1	3	2
255	0	9	0	1	3	3	2	2	2	2	3	2	2	2	3	3	1	2	3	1	3	3	3	3	3	3	3	1	2	1	2	2	1	1	1	3	1	1	1	1	1	1	2	3	1	2	2	3	2
256	0	5	1	2	2	1	2	2	2	3	2	3	1	3	3	3	2	3	1	2	2	2	2	3	3	3	3	2	4	3	3	3	3	3	3	2	3	3	4	2	3	3	3	3	4	3	4	4	4
257	0	6	1	4	4	4	4	4	4	4	4	4	4	4	4	4	4	4	4	4	4	4	4	4	4	4	4	4	2	1	3	1	2	2	3	1	2	3	1	1	2	1	2	3	2	3	3	1	3
258	0	6	0	3	4	3	3	3	3	3	4	3	3	3	3	3	3	3	4	3	3	3	3	2	3	3	3	3	4	3	3	3	3	3	3	3	1	3	3	3	1	1	3	3	2	3	3	3	3
259	0	7	1	1	3	3	3	3	3	4	3	1	1	2	1	3	3	3	2	3	3	3	3	3	3	1	3	2	1	1	3	3	1	2	1	1	3	3	3	3	1	3	3	3	3	3	4	4	4
260	1	6	0	3	3	4	3	3	4	3	4	4	3	4	3	4	4	4	3	4	4	4	4	3	3	2	3	4	4	3	3	3	3	3	3	3	3	3	3	3	3	4	3	4	3	4	3	4	4
261	0	9	0	3	3	3	3	3	3	4	3	2	3	3	4	3	3	3	3	4	4	3	4	3	3	3	3	3	3	3	3	3	3	3	2	3	3	2	4	3	3	3	3	3	3	3	2	3	3
262	1	8	0	4	3	4	4	3	3	3	4	3	3	4	3	4	3	4	4	4	4	4	4	3	3	3	3	3	3	3	3	3	3	3	3	3	3	3	3	3	3	4	3	3	3	4	3	3	3
263	0	9	1	2	1	2	2	3	1	3	2	3	3	3	2	2	1	3	3	3	3	2	3	1	3	3	3	3	3	3	3	3	3	3	3	3	3	4	3	3	3	4	4	4	3	3	3	3	3
264	1	5	0	4	4	3	3	4	4	4	2	3	4	3	4	4	4	3	3	4	4	4	4	3	3	4	4	3	1	1	1	1	2	1	1	3	2	3	3	3	3	3	2	3	2	1	3	1	2
265	0	7	0	2	3	3	1	2	2	1	4	3	3	3	3	3	3	3	4	4	3	4	3	3	3	3	3	1	1	1	1	1	1	2	1	2	1	3	2	3	3	2	3	3	3	3	2	3	2
266	0	9	0	1	3	2	2	2	3	3	3	2	3	3	2	3	1	3	1	3	4	1	4	1	2	1	3	3	4	3	3	3	3	3	4	3	3	4	3	3	3	3	2	3	4	3	1	3	3
267	0	5	1	1	1	3	2	1	3	2	4	4	3	3	4	3	3	3	3	3	4	3	4	3	3	3	3	3	4	3	3	3	3	3	3	3	3	4	3	3	3	3	3	3	3	3	3	2	3
268	0	7	0	3	3	3	3	3	3	3	3	3	3	3	3	3	3	3	3	3	3	4	3	3	3	3	3	3	3	3	3	3	3	3	3	3	3	3	3	3	3	4	3	4	3	3	3	3	4
269	0	5	1	4	4	4	4	4	4	4	4	3	4	4	3	4	4	4	3	4	4	4	4	4	4	4	4	4	3	2	3	3	3	3	2	1	1	1	1	1	2	2	2	2	1	1	1	2	2
270	1	9	1	2	2	2	1	2	3	3	3	3	3	3	3	3	2	3	4	3	3	4	3	3	3	3	3	3	3	4	3	3	4	3	3	3	4	4	4	3	4	4	3	4	3	3	4	3	4
271	1	7	0	3	3	2	2	3	3	3	3	3	3	2	3	3	3	3	3	1	1	3	3	1	3	1	3	1	3	3	3	3	3	2	3	3	2	3	3	3	3	3	2	3	2	1	3	2	2
272	1	6	0	2	3	2	3	2	3	1	2	2	2	1	2	1	3	3	1	1	2	3	1	3	3	3	3	1	3	3	3	3	3	3	3	3	3	4	4	3	3	3	3	3	3	3	4	3	3
273	0	7	0	4	4	4	4	4	4	4	4	4	3	4	4	4	3	4	4	4	4	4	4	4	3	4	4	4	1	2	2	2	2	2	3	1	1	2	1	1	2	1	2	2	3	1	1	2	1
274	0	7	1	4	3	4	4	4	3	3	4	4	3	3	3	3	4	3	3	3	3	4	4	3	4	4	4	4	3	2	3	3	3	2	2	1	1	2	1	1	3	2	3	3	3	4	3	3	4
275	1	7	1	3	3	3	4	4	3	4	3	3	3	4	3	3	3	3	3	3	3	4	3	4	4	4	4	4	3	3	3	3	3	3	3	3	3	4	4	3	4	4	3	3	2	3	3	2	3
276	0	7	1	4	4	4	4	4	4	4	4	3	4	4	3	4	3	4	4	3	4	4	4	3	3	4	4	4	2	3	2	1	2	2	3	2	3	1	1	1	3	3	3	3	3	3	4	3	3
277	1	5	1	3	3	3	3	3	3	3	4	3	3	4	4	4	4	3	4	4	4	4	4	4	4	4	4	4	1	2	2	1	1	1	1	2	1	1	2	1	1	3	2	2	2	2	2	2	1
278	0	5	0	3	3	3	4	3	3	3	3	1	3	3	3	3	3	3	3	3	3	2	1	1	1	3	2	1	3	3	1	3	3	3	3	3	3	3	3	2	3	3	4	3	3	3	3	3	3
279	0	7	1	3	3	2	3	3	3	3	3	3	3	3	3	3	3	3	3	3	3	3	3	4	4	3	4	4	2	2	2	1	3	1	3	4	4	4	3	3	4	4	3	3	3	3	3	3	3
280	1	6	0	3	4	4	4	3	3	3	4	4	4	4	4	4	4	4	4	4	4	3	4	3	4	3	3	4	3	3	3	3	3	3	3	3	1	1	3	1	1	2	2	2	2	3	2	3	3
281	0	8	1	2	3	3	3	4	3	4	3	2	3	2	2	3	3	3	3	3	3	3	4	4	3	3	4	4	3	4	3	3	3	4	3	3	2	2	2	2	1	3	3	3	4	3	3	3	4
282	0	9	1	3	2	3	2	3	2	3	3	2	1	2	3	2	1	3	1	3	1	3	1	1	1	2	3	2	3	3	2	3	3	3	3	3	3	1	1	3	3	3	1	1	1	1	1	2	1
283	0	7	0	2	3	2	3	2	4	3	2	1	2	3	2	2	3	1	3	3	3	2	3	3	1	1	3	1	3	3	3	3	2	2	3	3	3	4	3	3	1	3	3	3	3	3	3	2	3
284	0	8	1	3	3	2	3	2	3	2	3	3	3	3	3	3	3	3	3	3	3	4	3	3	3	3	3	3	4	3	3	3	3	3	3	3	3	3	3	3	3	3	4	4	3	4	4	3	3
285	0	9	0	2	1	1	1	2	2	3	3	2	4	2	3	3	3	3	3	3	1	3	3	4	3	3	3	3	3	3	3	2	4	3	3	3	3	3	3	3	3	4	3	3	3	3	2	3	3
286	0	8	1	3	3	2	3	3	2	3	3	3	2	3	3	1	3	1	1	3	3	3	2	3	3	3	3	3	2	1	3	2	2	1	3	3	3	4	3	3	3	3	2	2	3	3	3	3	3
287	0	5	0	4	4	4	4	4	4	4	4	4	4	4	4	4	4	4	4	4	4	3	4	4	3	3	4	3	3	2	3	3	3	3	3	3	3	3	3	3	3	3	3	3	3	3	3	3	3
288	0	5	0	4	3	4	3	3	3	3	4	3	4	4	4	4	4	4	4	4	4	4	4	4	4	3	3	3	2	3	3	3	2	3	3	4	3	4	3	3	3	3	3	3	3	3	3	3	3
289	0	8	0	4	4	4	4	4	3	3	3	2	3	2	2	2	3	3	3	3	1	1	1	4	4	3	3	4	3	4	3	3	3	3	3	3	3	4	3	3	3	3	3	3	3	3	3	3	3
290	1	5	0	3	2	3	3	3	3	3	4	4	4	4	3	3	3	4	4	3	3	4	4	3	3	3	4	3	2	1	1	3	1	2	2	2	3	3	3	2	3	3	3	3	3	3	3	3	3
291	0	5	1	4	4	4	4	3	4	3	4	3	3	3	4	4	3	3	4	3	4	4	4	4	4	4	4	4	3	3	3	3	3	3	3	3	3	3	3	3	3	3	3	3	3	4	3	3	3
292	1	6	0	3	2	3	3	3	3	2	4	4	4	4	4	3	3	4	4	4	4	3	4	4	4	4	4	4	3	3	3	3	2	3	3	2	3	1	1	2	3	2	2	2	3	2	3	3	2
293	0	9	1	2	3	1	2	1	3	1	4	4	4	4	4	4	4	4	4	3	4	4	4	3	3	3	3	3	3	3	3	3	3	3	3	3	3	3	3	3	3	4	3	4	3	4	4	3	3
294	1	9	0	4	3	3	4	3	3	3	3	3	4	3	3	3	3	3	3	3	3	4	3	3	3	3	3	3	4	3	3	3	3	3	4	2	3	1	1	2	3	3	2	1	1	1	2	3	3
295	1	7	0	1	2	2	2	3	2	2	2	2	3	3	2	2	3	3	4	3	3	3	3	4	4	3	4	4	4	3	3	3	3	3	4	3	3	3	3	3	3	3	3	3	3	3	3	3	3
296	0	7	0	4	4	4	4	4	4	3	4	4	4	4	4	4	4	3	4	4	4	3	3	3	3	3	3	3	2	1	1	1	3	3	2	1	3	2	2	3	3	2	1	3	1	2	3	2	2
297	0	9	1	3	2	3	3	2	2	1	3	2	3	3	3	3	1	3	3	3	3	3	3	3	3	3	3	3	3	3	3	3	3	3	3	3	3	4	3	4	3	4	2	3	2	3	3	1	2
298	0	9	0	2	3	4	1	3	3	4	3	3	4	3	4	3	3	4	3	3	3	4	4	3	2	3	3	3	3	3	3	3	3	3	3	3	3	3	3	3	2	3	3	4	3	3	3	3	3
299	0	7	1	4	3	1	4	3	4	3	3	3	3	2	3	3	3	3	2	3	4	1	4	3	3	3	3	3	2	1	2	1	3	3	1	2	2	3	3	2	1	1	3	3	3	3	3	3	3
300	0	8	0	3	3	3	4	3	3	3	4	4	4	4	3	4	4	3	3	4	4	4	4	3	3	3	3	3	3	3	2	3	3	3	3	3	3	3	4	3	4	3	4	4	4	4	3	4	3
301	0	7	1	4	3	4	3	3	3	2	1	3	3	3	3	3	3	3	3	3	3	3	3	2	3	3	2	3	3	3	3	3	3	3	3	3	3	3	3	3	4	4	4	3	4	4	3	4	3
302	1	9	0	1	2	3	3	2	3	1	3	1	1	2	1	1	3	2	3	1	3	1	2	3	3	1	1	3	4	3	4	3	3	3	3	3	4	3	3	3	4	3	3	4	3	3	2	3	4
303	0	7	1	4	4	3	4	4	3	4	4	4	4	3	4	4	4	4	4	4	4	3	4	3	3	3	3	3	1	1	3	1	1	1	1	1	1	1	1	1	2	2	3	3	3	1	3	2	3
304	0	8	0	4	4	4	4	4	3	4	3	3	1	3	3	3	3	3	3	3	3	3	3	3	3	3	3	1	1	1	1	1	1	2	2	2	1	2	3	1	3	1	2	2	3	1	3	2	3
305	0	7	1	2	3	3	2	2	1	2	2	1	2	3	1	2	1	2	3	1	2	1	2	3	3	3	3	3	4	3	3	3	3	3	3	3	3	4	3	3	3	3	4	4	3	3	3	3	4
306	0	9	1	3	3	4	3	3	3	3	3	3	3	3	4	3	3	3	3	3	3	3	3	3	4	4	4	4	3	1	2	1	2	2	2	1	3	1	3	2	3	3	2	2	2	2	1	3	3
307	1	8	1	2	4	3	3	1	3	2	2	2	1	3	2	2	2	2	3	2	2	2	1	2	2	3	3	2	4	3	4	3	3	3	4	3	4	4	3	3	3	3	3	4	3	3	3	3	3
308	0	8	1	2	3	3	2	2	3	2	3	3	3	2	3	3	2	3	2	1	2	3	1	3	3	2	3	1	3	3	3	3	3	3	3	4	3	3	3	3	3	3	4	3	3	3	3	3	3
309	0	6	1	1	3	3	3	2	3	2	2	1	2	2	2	2	3	3	3	3	3	2	3	2	3	3	3	3	3	1	3	3	3	3	3	2	2	3	3	2	3	1	2	3	3	3	3	3	3
310	1	8	1	4	4	4	4	4	4	4	4	4	4	4	4	4	4	4	4	4	4	4	4	4	4	4	4	4	3	3	3	3	3	3	3	3	3	3	1	1	3	3	3	3	3	4	3	4	4
311	0	9	1	3	2	3	3	2	3	1	3	4	3	3	2	3	3	3	3	3	1	3	2	3	3	3	3	3	4	3	4	3	3	3	3	3	3	3	3	3	3	3	3	4	3	3	3	3	4
312	0	5	0	1	3	1	2	2	2	2	4	2	4	4	4	3	3	4	4	4	4	3	3	3	3	3	3	3	3	3	2	1	2	1	2	1	2	1	1	1	3	3	2	3	3	3	2	3	3
313	0	8	0	3	3	4	4	4	3	4	3	2	3	1	2	3	1	3	3	3	3	2	4	4	4	3	3	4	1	1	1	3	2	2	3	1	2	1	1	2	2	1	1	1	1	3	2	3	1
314	1	8	0	4	4	4	4	4	4	4	3	3	3	3	2	4	3	3	3	3	3	4	3	4	3	3	4	3	3	3	3	3	2	3	3	3	3	4	3	2	3	4	3	4	3	3	3	3	4
315	0	5	1	4	4	3	4	3	4	4	4	3	3	3	3	3	3	3	3	3	4	3	3	3	3	3	4	4	3	3	4	3	3	2	3	2	3	3	3	2	3	3	3	2	3	3	3	3	2
316	0	5	0	3	3	4	3	3	4	3	2	3	3	2	2	2	3	3	3	3	3	1	3	3	4	3	3	3	3	3	3	3	3	3	3	3	3	4	3	3	3	3	3	2	3	3	3	3	3
317	0	9	0	2	3	1	3	1	3	1	4	3	3	3	3	3	3	3	2	3	3	3	3	3	4	4	3	4	3	3	3	3	3	3	3	3	3	3	3	3	2	3	3	1	3	3	2	3	3
318	0	7	1	4	4	4	4	4	4	4	4	4	4	3	3	4	4	4	4	4	4	4	4	4	4	4	4	4	1	1	2	2	2	1	1	3	2	3	3	3	3	3	1	2	2	2	2	2	1
319	0	5	1	3	4	3	3	4	4	4	3	3	4	3	3	3	3	4	4	4	4	3	4	3	4	3	3	3	2	2	3	3	1	2	1	1	1	2	2	2	3	2	3	3	3	1	3	1	2
320	1	7	0	4	4	4	4	4	4	4	4	4	4	4	4	4	3	4	4	4	4	4	4	3	4	3	3	4	3	2	2	1	3	2	2	3	3	3	3	3	1	2	2	3	2	1	1	3	2
321	0	6	0	2	3	2	3	3	3	3	4	2	3	3	4	3	3	3	3	3	3	3	4	3	4	4	4	4	2	3	2	3	3	3	1	3	3	2	3	3	3	3	3	3	3	3	3	3	3
322	0	7	1	2	3	4	3	3	3	2	3	3	3	3	3	4	3	3	4	4	4	3	4	3	3	3	3	3	2	3	1	1	2	3	3	1	2	1	1	1	1	1	3	3	3	3	3	3	3
323	0	9	1	3	3	3	3	3	3	3	4	3	1	3	2	3	3	4	3	3	3	3	3	3	3	3	3	4	1	1	1	1	1	1	2	1	3	1	1	2	1	1	3	2	2	2	3	3	2
324	0	6	0	4	4	3	4	4	3	4	4	3	3	3	3	3	3	3	3	4	3	4	4	2	3	3	3	3	1	1	1	1	2	1	1	1	1	1	1	1	3	2	2	2	3	3	2	3	3
325	1	8	0	4	4	4	4	4	4	4	4	4	4	4	4	4	4	4	4	4	4	4	4	4	4	4	4	4	2	1	1	2	1	2	3	1	2	3	2	1	2	3	2	1	1	1	1	2	1
326	0	6	0	3	3	4	4	3	3	3	4	3	3	3	3	3	3	4	3	3	3	3	2	1	3	3	3	3	3	1	3	3	3	3	1	3	3	3	4	3	3	3	3	3	3	3	3	3	3
327	0	7	1	3	3	3	3	3	3	3	3	3	3	3	1	3	3	3	3	3	3	3	3	3	3	3	1	1	4	3	3	3	3	3	3	3	3	2	4	3	3	3	3	3	3	1	2	3	3
328	0	7	1	3	2	3	3	3	3	3	4	3	3	4	3	4	3	4	4	4	4	4	4	3	3	3	3	4	3	2	3	2	2	2	2	1	1	1	1	1	1	1	1	2	1	1	2	1	2
329	0	5	1	4	4	4	4	4	4	3	4	4	4	3	4	4	4	4	4	4	4	3	4	3	3	3	3	3	1	3	2	3	1	2	2	1	3	2	3	3	3	3	2	2	3	3	3	3	3
330	0	9	0	2	3	2	3	3	2	3	3	3	2	3	3	3	3	3	3	3	3	3	4	3	3	3	3	3	1	2	2	3	2	2	2	4	3	4	4	3	3	4	3	3	3	3	3	3	2
331	1	6	1	4	4	4	3	3	4	4	4	4	3	4	4	4	4	4	4	4	4	4	4	3	3	3	3	3	3	2	3	3	3	3	3	3	4	3	3	3	3	3	4	4	4	3	4	3	4
332	0	8	0	2	3	3	3	3	3	3	3	3	3	3	3	3	3	3	3	3	2	3	2	3	3	3	3	3	3	3	1	2	1	1	3	3	3	3	3	3	3	3	3	2	3	3	3	3	3
333	0	8	1	4	3	4	3	3	4	4	4	3	3	3	4	3	3	3	4	4	3	4	4	1	3	3	3	3	2	2	2	3	3	1	2	3	3	4	3	3	3	3	3	3	3	3	3	3	3
334	0	9	0	4	3	3	3	3	4	4	3	3	3	3	3	3	3	3	3	4	3	3	3	3	4	4	4	4	1	3	3	3	1	2	3	2	3	3	3	3	3	3	3	3	4	3	3	4	3
335	0	7	0	4	4	4	4	4	4	3	4	3	4	4	3	4	4	3	4	4	4	4	4	3	3	3	3	4	3	3	1	2	3	2	3	3	3	3	3	3	3	2	2	1	3	3	1	2	2
336	0	9	0	1	3	3	3	3	3	4	3	3	2	3	1	1	3	3	3	3	3	2	2	3	3	3	3	3	3	3	3	3	3	4	3	2	3	3	3	3	2	3	2	2	3	1	2	1	1
337	0	9	0	4	3	3	3	3	3	3	4	2	3	2	3	3	3	3	3	3	4	3	3	4	4	4	4	3	4	3	3	3	3	3	3	2	3	2	2	1	3	3	3	3	3	3	2	3	3
338	0	9	1	2	3	2	3	2	3	3	2	2	2	2	1	1	2	1	1	3	1	3	1	3	3	3	3	3	1	1	1	2	1	1	3	2	3	3	3	1	3	3	2	1	2	1	1	2	2
339	0	8	0	1	2	3	3	1	3	1	2	2	3	2	3	1	1	1	1	1	1	1	1	1	3	1	1	3	4	3	3	3	3	4	3	4	3	3	3	3	3	4	3	3	3	3	3	3	3
340	1	5	0	3	3	3	3	3	3	3	3	2	2	3	3	2	1	3	3	1	3	3	3	3	3	3	3	1	2	1	3	2	2	2	2	3	1	1	3	3	1	2	2	4	2	3	3	3	2
341	0	8	1	4	3	4	3	4	4	4	4	4	4	3	4	4	4	3	4	4	4	4	4	3	4	3	4	4	1	1	1	1	1	1	1	2	1	1	1	1	2	2	1	3	3	3	1	2	3
342	1	9	0	3	3	3	2	3	3	4	3	4	4	4	3	4	4	3	4	3	4	3	4	4	4	3	3	4	3	3	2	3	3	3	3	2	2	1	1	1	1	2	3	2	3	2	2	3	2
343	0	5	0	4	4	4	4	4	3	3	3	2	3	2	2	3	1	1	2	3	3	1	3	3	3	3	3	3	1	1	1	2	2	3	3	1	3	1	2	3	1	2	2	1	1	2	2	2	1
344	1	5	0	4	4	3	4	4	3	4	3	3	4	3	4	4	3	4	4	4	4	3	4	4	4	4	4	3	4	3	3	3	4	3	3	3	3	3	3	3	2	3	2	1	3	3	1	3	3
345	0	9	0	4	4	3	3	4	4	4	4	3	4	3	3	3	3	4	3	3	4	1	3	3	3	3	3	4	2	3	1	1	1	2	1	1	1	1	3	1	1	1	2	2	1	2	2	2	2
346	0	5	0	3	3	2	3	3	3	3	3	4	3	4	4	4	3	3	4	3	4	3	3	4	4	4	4	3	4	2	3	3	3	3	3	2	3	3	3	3	2	2	3	3	3	3	1	3	3
347	0	8	1	3	3	3	4	2	3	3	4	3	4	3	4	4	3	4	4	4	4	3	4	4	4	4	4	4	1	3	3	3	1	1	1	1	1	2	3	1	3	2	3	3	2	3	2	3	2
348	0	6	1	3	1	3	1	1	3	2	3	2	3	2	4	3	3	3	3	3	3	2	3	2	1	3	2	3	2	3	1	2	1	2	1	3	3	3	3	1	3	2	2	3	3	3	4	4	4
349	0	9	1	2	2	2	3	3	1	3	3	3	3	3	3	3	3	3	3	3	3	3	3	3	3	4	3	2	3	3	3	3	2	3	3	3	3	4	3	3	3	3	3	2	3	3	2	3	3
350	0	6	0	2	3	3	3	3	3	3	4	3	4	4	3	4	4	4	4	4	4	4	3	4	4	4	4	4	1	1	1	1	1	1	1	1	2	3	3	3	3	3	2	3	3	1	3	2	1
351	0	9	1	3	3	3	3	3	3	3	3	2	3	3	4	4	3	3	4	3	4	3	4	4	3	3	3	1	4	3	4	4	3	3	3	4	4	3	3	3	2	3	3	3	4	2	3	3	3
352	0	5	0	3	3	3	3	3	3	4	4	3	3	3	3	3	3	3	3	1	3	3	3	1	2	3	3	1	2	2	3	3	3	3	3	3	3	2	4	2	3	3	3	2	1	1	2	3	3
353	1	6	1	3	3	3	4	3	3	3	3	2	3	3	3	3	1	3	3	3	3	3	3	3	2	3	3	1	2	1	1	2	3	3	1	2	1	2	2	2	2	3	1	1	2	1	2	2	2
354	0	5	0	4	3	4	4	3	4	3	3	3	3	2	1	2	3	3	3	3	3	3	3	3	4	3	4	3	1	2	1	1	1	1	1	2	2	1	3	1	2	1	3	2	2	1	1	1	2
355	1	5	1	3	3	2	2	2	2	2	3	3	3	3	3	3	4	4	4	3	4	4	4	4	3	3	3	3	3	2	3	1	2	3	3	2	2	1	1	2	3	2	2	2	1	2	1	1	2
356	1	5	1	4	4	4	4	4	3	4	4	4	4	4	4	4	4	4	4	3	4	4	4	4	4	4	4	4	3	3	2	2	3	3	3	1	1	1	2	2	2	1	3	3	1	3	2	3	3
357	1	5	0	3	4	3	2	3	3	3	3	4	3	3	4	3	3	4	4	3	3	4	4	3	4	4	3	3	3	3	3	3	3	3	3	3	3	3	2	3	3	3	3	4	3	3	3	3	3
358	1	8	0	3	3	3	3	2	4	3	3	3	3	2	3	3	3	3	3	3	3	3	4	3	3	4	3	3	3	3	3	3	3	3	3	3	3	1	1	1	3	2	3	2	3	3	3	3	2
359	0	9	1	3	3	3	3	3	4	2	4	4	4	4	3	4	3	4	4	4	3	4	4	4	4	4	4	4	1	2	3	1	3	2	3	3	3	3	3	3	3	3	3	2	1	1	3	1	2
360	1	8	1	4	4	4	4	4	4	4	4	4	3	4	4	4	4	4	4	4	4	4	4	3	4	4	3	4	4	3	3	3	3	3	3	1	1	2	1	2	1	1	4	4	3	4	3	3	4
361	0	6	0	4	3	3	2	3	3	3	3	3	3	3	3	3	4	3	3	3	3	4	4	3	3	2	1	3	3	3	3	1	2	3	3	2	1	1	2	3	1	2	2	1	3	3	2	2	2
362	0	7	0	3	2	1	3	3	3	3	3	3	3	3	2	3	3	3	3	3	3	4	3	1	2	3	2	1	3	3	3	3	3	3	3	3	3	3	3	3	3	4	4	4	4	3	3	4	4
363	0	5	1	4	4	2	3	3	4	3	4	3	4	4	4	4	3	3	4	3	3	4	3	4	4	3	4	4	3	3	3	3	3	3	3	3	1	3	3	4	3	3	1	1	2	3	1	2	2
364	0	6	1	4	4	4	3	4	3	4	4	4	3	4	3	3	4	3	3	4	4	3	3	3	3	3	1	1	2	2	3	3	3	3	3	1	2	1	3	2	3	2	3	3	3	3	3	3	4
365	0	5	0	4	4	4	3	4	4	3	4	4	3	4	4	3	3	4	4	4	4	4	4	3	4	4	4	4	3	1	2	1	1	3	2	1	1	2	1	1	1	2	2	1	1	1	1	2	2
366	0	6	0	3	3	1	1	2	3	1	3	3	3	3	2	2	3	3	3	3	3	3	3	3	1	3	3	3	3	1	3	3	3	4	1	1	1	2	3	3	2	2	2	1	1	1	2	2	1
367	0	8	1	3	3	4	4	3	3	1	3	3	4	3	4	3	4	3	3	3	3	4	3	4	3	3	3	2	3	3	3	3	3	2	2	3	1	1	3	1	1	3	3	2	2	3	3	3	3
368	0	6	0	1	3	1	3	3	1	3	3	3	2	3	1	3	3	1	3	3	2	3	3	3	3	2	3	3	3	3	3	2	2	2	3	3	1	1	1	1	2	1	1	2	3	3	2	2	1
369	1	9	0	2	2	2	2	3	2	3	3	3	3	3	4	3	4	3	3	3	3	4	3	3	1	3	2	3	3	3	4	4	3	4	3	3	3	3	2	3	3	3	4	4	4	4	4	3	3
370	0	7	1	2	3	2	2	2	3	3	3	1	3	2	2	3	1	2	2	1	2	3	3	1	2	1	3	2	4	3	3	3	3	4	3	1	3	2	3	3	1	3	3	2	3	4	3	3	2
371	1	8	1	4	4	4	4	3	4	3	3	4	3	4	4	4	3	4	4	4	4	3	4	3	3	3	3	3	1	3	3	3	3	2	1	2	2	2	1	2	1	1	2	4	3	3	3	2	3
372	1	6	0	4	4	4	4	4	3	3	4	4	4	4	4	4	4	4	4	4	4	4	4	4	4	4	4	4	4	4	3	3	3	3	4	2	3	4	3	3	3	3	3	3	2	3	3	2	2
373	0	9	1	4	4	3	4	3	4	3	3	3	3	3	3	3	4	3	3	3	3	4	3	4	4	4	4	3	2	2	2	1	3	1	2	2	3	2	4	3	2	3	3	4	3	3	3	2	3
374	1	8	0	4	3	3	4	3	4	3	3	2	3	3	2	3	2	3	2	3	3	3	3	3	3	3	3	4	1	1	2	1	3	1	1	3	1	2	1	1	3	1	1	3	3	1	2	1	1
375	0	8	1	4	3	4	4	3	3	3	4	3	4	3	3	4	3	3	3	3	4	3	3	4	3	3	3	3	2	1	2	3	3	3	2	2	2	1	2	2	1	1	3	3	3	3	3	3	3
376	1	9	1	3	2	3	1	2	3	3	3	2	1	2	1	3	2	3	2	3	3	2	2	3	3	3	2	2	3	3	3	3	3	3	3	3	4	4	4	4	3	3	3	3	3	3	3	3	3
377	0	6	0	3	4	3	4	3	3	2	4	4	3	4	3	3	3	3	4	3	3	4	3	3	3	4	3	3	4	3	3	3	3	3	3	3	2	2	2	2	3	3	4	4	3	4	4	3	3
378	0	5	0	4	4	4	4	4	4	4	4	4	3	4	4	4	4	4	4	4	4	4	4	4	4	3	4	3	1	1	2	1	1	2	1	2	2	2	1	1	1	1	2	2	1	1	2	2	2
379	0	5	1	2	2	3	3	1	3	1	2	3	3	3	3	3	3	3	3	3	3	4	3	3	3	1	3	3	3	3	3	3	4	3	3	2	2	2	2	1	2	2	3	1	3	2	2	3	3
380	0	7	1	4	4	4	2	4	3	4	4	4	3	3	4	4	4	3	4	4	4	4	4	3	4	4	4	3	3	3	3	2	3	2	3	4	4	3	3	3	3	4	3	3	3	3	3	3	3
381	0	9	0	1	1	2	1	1	3	2	3	2	3	2	2	3	1	2	3	3	1	3	1	1	1	3	3	1	3	3	4	3	3	4	3	3	4	3	4	4	3	4	3	3	3	3	2	3	3
382	0	9	1	3	3	3	3	3	3	3	3	3	2	1	2	2	2	1	2	2	2	1	1	1	1	3	1	3	2	2	2	2	2	1	2	3	3	1	1	2	1	1	2	2	2	3	2	2	2
383	0	5	1	3	3	3	3	3	2	2	3	2	3	2	3	3	3	3	2	3	3	3	2	1	3	3	3	3	3	1	1	3	3	3	1	2	1	2	1	3	1	2	3	4	4	4	4	3	3
384	0	7	0	3	4	3	3	3	3	3	2	3	3	3	3	3	3	3	1	4	3	3	3	3	2	1	2	3	3	2	1	3	3	1	1	3	3	1	3	3	3	3	2	3	3	3	2	3	3
385	0	5	1	3	3	3	3	3	3	3	2	3	3	4	3	3	3	3	2	3	3	3	3	4	4	3	4	3	2	3	3	3	3	3	3	3	2	2	2	1	1	1	3	3	3	3	3	3	3
386	1	7	1	4	4	3	3	4	4	4	2	3	3	3	3	2	3	3	2	3	3	3	3	3	3	3	3	3	3	3	3	3	3	3	3	3	3	3	3	3	3	3	3	4	4	3	3	3	4
387	0	7	0	3	3	3	3	3	4	3	3	3	3	4	3	3	3	3	4	3	4	3	4	3	3	3	3	4	4	4	3	3	4	3	3	3	3	3	1	3	3	1	3	3	4	1	4	3	3
388	0	9	1	2	1	2	2	3	3	3	3	3	2	3	3	3	3	3	3	3	3	3	1	3	3	3	2	3	4	3	3	3	3	3	3	3	4	4	3	3	4	3	3	4	3	3	3	4	3
389	1	8	1	4	4	4	4	4	4	4	4	4	4	4	4	4	4	4	4	4	4	4	4	4	4	4	4	4	3	3	3	3	3	3	2	3	1	3	3	3	3	3	3	3	3	3	3	3	3
390	0	7	0	1	1	2	3	3	1	3	3	3	4	3	3	3	3	3	3	4	4	3	4	2	3	2	3	3	3	3	3	3	3	3	2	3	3	2	3	2	3	2	2	3	3	2	2	2	2
391	1	8	0	1	3	1	1	1	3	2	3	3	3	2	3	3	3	3	3	3	3	3	3	3	4	3	3	3	3	3	3	3	3	3	3	2	2	4	2	3	3	3	2	3	3	4	3	4	3
392	0	9	1	2	1	3	3	2	3	3	2	1	2	3	1	2	1	1	1	2	2	3	2	4	3	3	4	3	3	3	2	3	2	3	3	3	3	3	1	3	3	3	4	4	3	3	3	3	3
393	0	9	0	2	1	1	2	1	2	2	3	2	1	3	1	1	1	3	1	2	2	3	1	2	1	1	3	1	3	3	3	3	3	2	4	3	3	4	3	3	2	3	4	2	3	4	3	3	3
394	0	5	0	3	3	3	3	4	2	3	4	4	4	3	3	4	4	4	3	4	4	4	4	3	3	3	3	3	2	3	3	3	3	3	4	1	3	2	1	3	1	1	2	1	2	1	2	2	2
395	0	6	1	2	3	2	2	3	3	3	4	3	4	4	4	4	3	4	3	3	3	4	3	4	4	4	4	4	2	2	2	2	2	1	1	3	1	4	2	3	3	3	2	3	1	2	2	2	3
396	1	6	0	2	3	4	3	4	3	4	4	3	2	3	4	3	3	3	4	3	3	3	4	3	3	3	2	3	2	3	3	3	2	2	3	3	2	3	1	3	1	2	3	4	3	4	3	3	3
397	0	6	0	2	2	2	1	1	3	1	4	3	3	3	3	3	3	3	2	3	4	1	4	3	1	1	1	3	3	3	4	4	3	3	3	3	3	3	3	3	3	3	4	3	4	4	3	3	4
398	0	6	0	3	3	3	3	3	4	2	3	3	3	3	3	3	3	3	3	4	2	4	2	3	3	3	2	3	3	3	3	3	4	3	3	2	3	3	3	3	3	4	4	3	3	3	4	3	3
399	0	7	0	4	4	4	4	4	3	3	2	2	4	3	3	3	3	4	3	4	3	4	4	3	4	4	4	4	3	2	3	3	3	3	3	3	3	1	1	1	3	3	1	3	2	3	1	3	1
400	0	5	0	4	4	4	3	4	4	3	4	4	4	4	4	4	4	4	4	4	4	4	4	3	4	4	3	4	2	1	1	1	1	1	2	1	1	2	1	1	3	1	2	2	3	1	3	3	2
401	1	5	1	3	3	4	3	4	3	4	3	3	3	3	3	3	3	3	3	3	3	3	4	3	3	3	2	3	4	3	3	3	4	3	3	3	3	4	3	3	4	3	3	4	4	4	3	4	3
402	0	7	1	3	4	3	3	3	3	3	3	2	2	3	3	3	1	1	2	3	3	1	2	3	3	3	1	2	4	3	3	3	3	3	3	3	3	3	2	3	3	2	1	2	2	3	2	3	1
403	1	9	1	3	3	3	4	3	3	3	4	4	3	3	4	4	4	3	4	4	3	4	3	4	4	4	4	4	4	3	3	3	3	3	3	3	3	4	3	3	4	3	3	3	3	3	4	4	4
404	1	5	0	3	3	3	4	4	3	4	3	2	3	3	4	3	3	4	3	3	3	3	3	3	3	3	3	3	2	2	1	3	2	3	1	2	1	1	3	2	1	2	3	2	2	2	2	2	3
405	0	9	1	3	3	3	3	3	3	3	3	3	3	3	3	3	4	3	3	2	3	3	3	3	3	3	3	3	2	2	1	1	3	1	2	3	2	1	3	1	2	1	2	2	1	3	1	2	1
406	1	5	0	4	3	4	4	4	4	4	4	4	3	3	4	4	3	4	4	4	4	4	4	4	4	3	4	4	2	1	1	2	1	3	2	2	2	1	1	1	2	1	2	1	1	1	3	2	1
407	1	9	1	4	3	3	4	3	4	3	3	3	3	3	3	3	3	3	4	3	3	3	3	4	4	3	4	4	3	3	3	3	3	2	4	3	3	3	3	3	3	3	4	3	4	3	3	3	4
408	0	5	0	2	2	2	3	1	3	1	3	3	3	4	4	4	3	3	3	3	3	4	3	4	4	4	3	3	3	3	1	3	2	2	2	1	1	2	1	1	1	3	1	1	1	1	1	1	2
409	0	8	1	1	3	2	3	2	3	3	2	3	3	2	3	3	2	3	3	3	3	2	3	3	4	4	3	4	3	3	3	3	3	3	2	4	3	3	4	3	3	3	2	3	3	4	3	3	3
410	1	5	1	4	4	4	4	4	3	4	3	4	4	4	4	4	4	3	3	3	4	4	4	4	4	3	4	4	2	1	3	3	1	1	3	1	1	2	1	3	1	1	1	1	2	2	1	2	2
411	0	7	0	3	3	3	3	3	3	3	3	3	3	3	4	4	3	4	3	4	3	4	4	3	3	3	1	3	3	3	2	3	2	2	3	3	3	4	3	3	3	3	3	3	4	3	4	3	4
412	1	6	0	4	4	4	3	4	3	4	4	4	3	4	4	4	4	4	4	4	4	4	4	4	4	4	4	4	3	3	3	3	4	3	3	1	3	2	2	2	3	3	2	4	3	3	3	3	4
413	0	9	1	2	1	2	1	1	2	1	2	3	3	3	3	3	3	3	2	3	3	3	2	3	2	3	3	2	2	3	3	3	3	3	3	3	4	3	3	3	3	3	2	3	3	3	3	3	3
414	0	7	0	1	2	1	1	3	2	3	3	3	3	3	3	3	3	2	1	3	3	3	2	3	2	1	1	3	4	3	3	4	3	3	3	3	2	3	3	3	3	2	3	3	3	4	4	4	4
415	1	9	0	1	3	3	3	3	3	3	3	3	3	3	4	3	3	3	3	3	2	3	2	2	3	1	1	1	4	4	3	3	3	3	4	3	4	4	3	3	4	3	3	3	4	4	4	3	4
416	0	5	1	4	4	4	4	4	4	4	4	3	3	4	4	3	3	3	3	3	4	3	4	4	4	3	4	4	3	2	3	1	2	3	2	1	2	1	2	1	2	1	3	3	3	3	3	3	3
417	0	6	1	3	4	3	4	4	3	4	3	1	3	3	1	3	2	3	3	3	3	3	2	3	4	4	4	4	3	3	3	3	2	3	3	3	3	3	3	3	2	3	3	2	3	3	2	3	3
418	0	5	1	2	3	2	3	3	1	3	4	3	4	4	3	3	3	4	4	3	4	4	4	3	3	3	3	4	4	3	3	3	3	3	3	3	3	3	3	3	3	3	3	4	3	3	3	2	3
419	1	7	1	4	4	4	4	4	4	4	3	3	4	3	4	4	3	4	3	4	3	4	4	4	4	4	3	4	2	2	3	1	2	3	3	3	2	2	2	3	2	3	3	1	1	1	2	3	1
420	0	8	1	3	3	3	3	3	3	4	4	4	4	3	4	3	3	3	4	4	4	3	3	3	4	3	4	3	1	2	3	1	1	2	1	3	3	3	3	2	3	3	3	2	2	3	3	3	3
421	0	7	0	4	3	3	1	3	3	3	3	2	3	3	4	3	3	3	3	3	3	3	3	3	3	3	1	2	2	2	2	2	3	2	3	3	2	2	2	3	1	2	3	2	3	1	3	2	3
422	0	6	0	3	3	4	2	3	3	3	4	4	4	3	4	4	4	3	4	4	4	4	4	3	3	4	4	3	3	3	3	3	3	3	3	3	1	3	3	2	2	3	3	3	3	3	3	3	3
423	0	6	1	3	2	3	3	3	3	3	2	2	3	3	3	3	3	2	3	4	3	4	3	3	3	1	3	3	2	1	1	2	1	1	2	1	1	3	3	3	1	2	2	1	2	2	1	1	2
424	0	7	1	4	3	3	3	3	3	3	4	4	4	4	4	3	3	3	4	4	3	4	3	4	4	4	4	3	1	3	1	1	1	2	1	3	1	3	3	2	3	3	3	1	2	3	3	2	2
425	0	8	1	4	4	4	3	3	4	3	4	4	3	3	3	3	4	4	4	4	4	3	3	3	3	3	3	3	1	3	3	2	2	3	3	2	1	1	2	3	2	1	3	1	2	2	3	3	1
426	1	7	0	3	1	3	3	2	3	3	3	4	4	3	3	4	3	4	4	3	4	4	4	3	3	3	3	3	1	3	1	2	1	2	1	3	3	3	3	3	3	3	1	2	3	3	2	3	2
427	0	6	1	4	4	4	4	3	4	3	4	4	4	3	4	4	4	3	4	4	4	3	4	3	3	3	3	3	2	1	1	1	1	2	2	3	2	1	1	2	2	1	1	2	1	3	1	3	2
428	0	9	0	4	4	4	4	3	3	3	2	2	3	3	3	3	3	3	3	4	3	3	3	1	3	3	3	3	2	2	3	2	2	3	3	2	1	1	2	1	1	1	3	2	3	1	3	3	3
429	0	5	1	4	3	3	3	2	3	2	3	3	4	3	3	3	4	3	4	3	3	3	3	3	3	3	3	3	3	3	4	3	3	2	3	3	3	3	4	3	3	3	3	3	3	3	3	3	3
430	1	5	0	4	4	4	4	4	4	4	4	4	4	4	4	4	4	4	4	4	4	4	4	3	3	3	2	3	3	2	1	3	3	3	2	2	3	1	3	3	3	2	3	4	4	3	2	3	3
431	0	5	1	2	3	2	3	3	3	3	3	3	4	3	3	3	3	4	3	3	4	3	4	3	4	3	3	4	2	2	2	1	1	1	1	2	1	1	2	1	1	2	1	1	1	2	2	2	3
432	1	5	0	4	3	3	3	3	3	3	4	4	4	3	4	3	4	3	4	4	4	3	3	3	3	3	4	3	2	2	1	1	1	1	2	2	3	1	2	2	1	1	2	1	2	1	2	2	2
433	0	6	0	4	4	3	3	3	4	4	3	2	3	3	3	2	3	3	3	3	2	3	2	3	3	3	3	2	3	3	2	3	3	2	3	3	3	3	3	2	3	3	1	2	2	3	3	2	2
434	1	9	1	3	3	3	3	3	3	3	4	4	4	4	3	4	4	4	4	3	4	4	4	3	3	3	3	3	3	1	3	4	3	3	3	3	4	4	4	3	3	4	4	4	3	3	3	3	4
435	0	8	0	3	2	3	2	2	3	2	3	3	3	3	3	3	3	2	2	3	3	3	3	3	1	3	1	3	2	3	2	3	2	2	3	2	1	4	2	3	3	2	2	3	3	3	2	3	3
436	1	6	1	4	3	4	4	3	4	4	4	4	4	4	4	4	4	4	4	4	4	4	4	4	4	4	4	4	3	1	2	2	2	2	3	1	1	1	1	1	3	3	3	2	3	3	1	3	3
437	0	7	1	4	4	4	4	4	4	4	4	4	4	3	3	3	3	3	3	4	4	3	4	3	3	4	4	4	2	3	1	1	2	1	1	3	1	3	3	3	1	2	1	3	2	2	1	2	3
438	1	9	0	4	4	4	4	4	4	4	4	3	4	3	3	4	4	4	4	4	3	4	4	4	4	3	4	4	2	3	3	3	3	2	3	3	3	4	3	2	3	3	3	3	3	3	3	3	3
439	0	5	1	2	3	3	3	2	3	1	4	3	3	3	1	3	3	3	3	3	2	4	3	3	3	3	3	3	4	3	3	3	3	3	3	3	3	4	4	3	3	3	3	3	3	4	3	3	3
440	1	8	0	4	3	3	3	3	4	4	2	3	3	3	2	3	3	3	3	3	3	3	3	3	3	3	3	3	1	2	2	1	1	2	2	3	3	2	3	3	2	1	1	2	1	2	2	1	2
441	0	9	0	1	3	3	3	3	2	2	2	3	1	2	1	2	1	1	1	3	2	1	2	3	3	1	3	2	1	1	3	2	1	1	3	2	3	3	1	2	3	1	3	2	3	3	1	2	2
442	1	8	1	4	4	4	4	4	4	4	2	3	3	2	3	3	1	1	3	1	3	1	3	3	4	3	3	4	3	3	2	3	3	3	3	3	3	3	3	3	3	2	2	2	2	1	1	3	2
443	0	8	0	4	4	4	4	3	3	3	3	3	3	3	4	3	3	3	3	3	3	3	4	4	4	3	4	3	4	3	3	3	4	3	3	3	3	4	3	3	3	3	3	4	3	3	3	3	2
444	1	8	1	3	3	3	3	3	3	2	4	4	3	4	4	3	4	4	4	3	4	3	4	3	3	3	3	4	2	2	1	1	1	1	1	1	2	3	3	1	3	3	3	3	3	4	3	3	3
445	1	8	0	3	3	3	3	3	3	4	4	4	3	4	3	3	3	3	4	3	3	4	3	3	2	2	3	2	1	1	1	1	2	1	1	3	2	3	2	2	3	3	3	3	3	3	3	3	3
446	0	8	0	3	3	3	3	3	2	3	2	2	3	3	2	3	2	3	3	3	3	3	2	4	4	4	3	3	2	1	1	2	1	2	1	3	2	1	2	2	3	3	1	2	1	1	1	3	2
447	0	5	0	3	4	4	3	3	4	4	4	3	3	3	3	3	3	3	4	3	4	3	4	3	3	3	3	3	2	2	3	1	2	2	3	3	3	3	1	3	4	3	3	3	3	3	2	3	3
448	0	6	0	1	3	1	2	2	1	3	2	3	3	3	2	2	1	2	1	1	3	1	1	1	1	3	3	3	4	4	3	3	3	3	3	3	3	3	3	3	3	3	3	3	3	3	4	3	4
449	0	6	1	2	1	3	2	1	3	1	2	2	3	2	1	3	1	2	3	3	2	3	1	1	2	3	3	1	4	3	4	3	4	3	3	3	3	4	4	3	3	4	3	3	4	3	3	3	3
450	1	5	1	2	1	2	1	1	2	2	3	3	3	3	3	3	3	4	3	4	3	3	3	3	3	3	3	4	3	1	1	2	1	2	1	2	1	1	1	1	2	1	1	2	3	2	3	1	1
451	0	7	1	3	3	3	2	3	2	3	3	3	3	3	3	3	2	3	3	3	3	3	2	1	3	2	1	3	2	1	2	3	2	1	1	3	2	1	3	3	2	3	3	3	3	3	2	3	2
452	1	9	1	3	3	3	3	3	3	3	4	4	3	3	3	4	3	3	4	4	3	4	3	4	4	3	4	4	2	2	3	3	3	2	1	1	1	1	1	1	1	1	2	3	3	3	2	2	1
453	0	5	0	1	3	3	3	3	3	3	2	2	3	3	3	3	2	2	3	3	2	3	2	3	4	4	3	4	3	3	2	3	3	3	3	3	3	4	3	3	3	3	3	4	3	3	4	3	4
454	1	8	1	4	4	4	4	4	4	4	4	4	4	3	4	4	4	4	4	4	4	4	4	4	4	3	4	4	2	3	3	3	2	1	3	3	3	4	3	3	3	3	3	3	3	3	3	3	2
455	1	8	1	2	3	2	2	2	4	3	2	2	3	3	1	2	3	3	3	3	3	3	3	3	4	3	3	3	2	3	3	1	3	3	3	3	3	3	3	3	3	3	1	3	3	3	2	3	3
456	0	9	1	4	3	4	4	3	4	3	4	3	3	2	3	3	3	3	4	3	4	3	3	3	1	3	3	3	3	2	3	3	3	3	3	3	3	1	3	1	3	3	3	4	4	3	3	4	3
457	0	9	1	3	1	3	3	2	1	2	4	3	3	3	3	3	3	3	3	3	3	4	3	3	3	3	3	3	4	3	3	3	3	3	3	3	3	4	3	3	3	2	4	3	3	4	3	3	3
458	0	5	1	1	1	3	2	1	3	2	3	3	3	2	3	2	3	3	3	3	4	1	3	3	4	3	3	3	1	1	1	1	1	2	2	2	1	3	3	2	1	1	1	1	2	2	2	2	2
459	1	7	1	4	3	3	3	3	3	3	3	3	3	3	3	3	3	3	3	3	3	3	3	3	4	4	4	4	3	2	3	3	2	2	2	1	3	3	3	3	3	3	3	3	3	3	3	3	4
460	0	8	0	2	3	3	2	2	3	2	2	1	2	3	2	1	3	3	2	3	3	1	2	3	3	3	3	2	2	2	3	3	2	1	1	3	3	3	3	4	3	3	3	3	4	4	3	3	3
461	1	6	1	4	3	4	4	4	4	4	4	4	4	3	4	4	3	4	4	3	3	4	4	4	4	3	4	4	1	1	3	2	1	3	2	3	3	2	3	3	3	3	3	3	3	1	3	3	2
462	0	7	0	3	2	3	3	3	3	3	4	4	4	4	4	4	4	4	3	4	4	4	4	3	3	3	3	3	3	3	3	3	3	3	3	2	2	1	1	1	2	1	3	4	3	3	4	4	3
463	0	7	0	2	1	1	1	1	3	1	3	3	3	3	4	3	3	3	2	3	3	3	3	3	3	3	3	4	2	1	2	2	1	1	1	3	3	2	2	3	3	1	3	4	3	3	3	3	3
464	0	6	1	4	3	4	4	4	4	4	4	4	4	4	4	4	4	4	4	3	4	4	3	4	4	4	4	3	1	2	1	1	1	2	1	1	1	3	2	1	1	2	2	1	1	1	1	1	2
465	0	7	1	3	1	3	2	3	3	3	3	3	4	3	1	3	3	3	3	3	3	3	3	4	4	4	3	4	2	1	1	1	1	1	1	2	2	2	3	3	3	2	4	4	4	3	3	4	3
466	0	7	0	3	3	3	2	2	3	3	3	2	1	2	2	1	3	2	2	3	3	1	1	3	3	3	3	3	1	1	2	3	2	2	3	3	1	3	3	3	3	3	3	1	2	2	3	1	3
467	0	9	1	2	3	3	3	1	3	2	3	3	3	3	4	3	3	4	3	4	3	4	3	3	4	3	3	4	2	2	3	2	1	2	2	3	3	1	3	3	3	3	3	1	2	1	3	2	2
468	1	5	0	3	3	2	4	3	2	3	4	4	3	4	3	4	3	3	3	3	4	3	4	4	4	4	3	4	1	2	1	1	1	1	1	3	3	3	3	3	3	3	3	4	3	3	3	3	3
469	1	9	0	3	2	3	3	4	2	4	2	2	3	3	1	2	3	1	3	3	2	3	1	1	3	3	1	3	3	3	3	3	3	3	3	3	4	2	3	3	4	3	4	4	4	4	3	3	4
470	0	8	0	4	4	3	4	3	4	3	3	3	3	4	3	4	4	3	4	4	3	4	3	3	4	3	4	3	1	1	1	1	1	1	1	3	3	3	3	2	3	2	2	3	1	3	2	3	3
471	0	9	0	4	3	1	3	3	3	3	3	3	3	3	3	3	3	3	3	3	4	2	4	3	3	3	1	3	3	3	3	3	3	2	3	4	3	3	3	3	4	4	3	3	3	3	3	3	3
472	0	8	1	3	3	4	3	4	3	4	3	4	3	3	4	2	3	1	3	3	3	4	2	3	3	2	3	2	1	1	1	3	3	1	3	2	2	3	1	2	1	2	3	2	3	2	3	3	3
473	0	5	1	3	3	3	4	3	4	3	4	3	3	3	2	3	3	2	2	3	3	3	3	3	3	1	3	1	2	3	1	3	1	2	1	1	1	1	3	3	1	1	3	4	3	3	3	3	3
474	0	5	0	3	4	2	3	3	3	4	3	3	3	3	2	3	3	4	4	3	4	3	3	3	3	3	2	3	3	4	3	3	3	3	3	2	4	1	1	3	3	3	3	2	3	3	3	3	3
475	0	7	1	3	3	2	3	3	3	3	4	3	4	4	4	4	4	4	4	4	4	4	4	4	3	4	4	3	3	1	3	2	3	3	3	3	3	3	2	3	2	3	3	1	3	1	3	3	2
476	1	7	0	3	3	3	3	3	4	3	4	3	3	4	3	3	3	3	3	3	3	3	3	4	3	3	3	3	3	1	3	3	2	2	2	3	3	3	3	3	3	3	2	2	2	1	3	1	3
477	0	9	0	4	3	4	3	4	3	4	3	3	4	4	4	3	3	4	4	4	4	3	3	3	3	4	4	4	3	1	1	2	1	2	2	3	1	1	3	1	1	1	1	2	1	2	1	3	2
478	0	9	0	1	3	2	3	3	2	3	3	3	1	2	3	2	3	3	4	2	3	3	3	3	3	1	3	1	2	3	2	3	3	2	3	3	4	3	3	3	3	3	3	4	4	3	3	2	3
479	1	7	0	4	4	3	3	3	4	3	4	3	4	3	4	3	3	4	4	4	4	4	4	4	4	4	3	4	4	3	3	3	3	3	3	3	3	4	3	3	3	3	2	1	1	3	1	3	3
480	0	7	0	4	3	3	4	2	4	3	3	4	2	3	3	3	3	3	3	3	3	3	3	3	3	3	3	3	1	1	2	1	2	3	3	3	3	4	3	3	3	3	1	2	2	2	2	2	1
481	0	7	1	4	4	3	4	4	4	4	3	2	2	2	2	2	3	3	3	3	3	3	3	3	3	3	3	3	2	2	3	2	3	1	2	3	2	3	3	3	3	3	3	3	4	3	2	3	3
482	1	8	1	3	3	2	3	2	3	3	3	3	4	3	1	3	3	3	4	3	4	3	4	2	3	3	3	3	1	1	2	1	1	1	1	2	3	2	3	2	1	2	2	3	2	3	3	2	2
483	1	7	0	3	3	3	3	3	3	3	2	2	4	3	3	3	2	3	3	3	3	3	3	4	4	3	3	4	3	3	3	3	3	3	3	1	1	1	1	3	3	1	4	4	3	4	4	3	3
484	0	6	1	3	3	3	2	3	3	3	3	3	3	3	1	3	1	2	3	3	1	3	2	3	3	3	3	3	2	3	3	3	1	3	3	1	1	2	1	1	2	2	3	3	2	1	2	2	2
485	1	9	1	4	4	3	3	3	3	4	3	3	3	3	3	3	3	3	3	3	3	3	3	4	3	3	3	3	3	3	2	3	2	2	2	3	1	1	1	2	3	3	3	2	2	3	3	3	4
486	0	7	1	4	3	3	3	3	3	3	3	3	3	2	3	2	3	3	2	3	3	2	3	3	3	3	3	2	3	3	3	3	3	3	3	1	1	1	1	2	1	2	1	3	2	2	2	3	1
487	1	8	1	3	3	3	3	3	3	4	4	4	3	3	4	4	4	4	4	4	4	4	4	3	3	3	3	4	3	4	3	3	3	3	3	1	2	1	3	1	1	1	1	3	2	3	3	3	3
488	1	7	0	3	3	3	3	3	3	2	3	4	3	3	3	3	3	3	4	3	3	4	3	4	3	3	3	3	1	1	3	3	2	1	1	3	2	1	2	2	3	2	3	3	3	3	3	3	3
489	1	6	1	3	3	3	3	3	1	1	3	2	3	3	1	3	3	3	3	3	3	3	3	3	3	3	3	1	3	1	2	3	2	3	3	2	3	2	2	2	3	3	2	3	3	2	4	3	3
490	0	5	1	2	3	2	3	3	3	2	2	1	2	3	3	2	3	2	2	1	3	2	3	4	3	3	4	3	4	3	3	3	4	3	3	4	3	4	4	3	4	4	3	4	3	3	3	3	4
491	1	8	0	2	3	1	3	1	4	1	4	4	2	3	3	3	4	3	4	4	3	4	3	2	3	2	3	3	3	3	3	3	3	2	3	3	3	3	3	2	3	3	3	3	3	3	3	3	3
492	0	8	0	2	3	3	3	2	3	1	3	3	3	3	2	3	1	3	2	3	3	3	3	3	4	3	3	2	2	3	2	2	2	2	1	3	1	3	3	3	3	1	1	3	3	3	3	3	3
493	1	8	0	3	3	3	3	3	3	3	3	3	3	3	3	3	3	3	3	4	3	3	3	3	3	3	3	3	3	3	2	3	3	3	3	3	3	2	3	3	3	3	3	1	2	1	2	3	2
494	0	8	1	4	4	4	3	4	3	4	3	3	3	3	3	3	3	3	3	3	3	4	4	3	3	3	3	3	3	1	3	3	3	2	3	3	2	2	1	2	3	1	2	3	3	3	2	2	3
495	0	9	0	4	4	4	3	4	3	3	2	3	3	3	2	2	2	3	3	3	3	3	2	3	3	3	3	3	4	4	3	3	3	3	3	3	3	4	4	3	3	3	4	3	4	3	3	3	4
496	0	5	1	4	3	3	2	3	4	3	3	3	4	3	3	3	2	3	4	3	3	3	3	3	3	3	1	3	3	3	3	3	3	3	3	2	2	1	3	3	3	3	3	3	4	3	3	3	3
497	0	6	1	3	3	3	2	3	3	2	2	1	4	2	2	3	2	3	2	3	3	2	2	3	3	3	1	2	3	3	3	3	3	3	2	3	3	3	4	3	3	3	3	4	3	3	3	3	4
498	0	8	0	3	3	3	2	3	3	3	4	3	3	4	4	4	3	4	4	3	4	4	4	4	4	3	4	3	1	1	1	2	2	3	1	3	3	2	3	3	2	3	2	2	1	2	1	1	1
499	0	7	0	3	3	3	3	3	3	2	2	2	2	2	2	2	2	3	3	1	2	1	2	3	3	3	3	2	3	3	2	3	3	3	3	3	3	3	3	4	4	3	4	4	4	3	3	3	3
500	0	5	0	4	4	4	3	3	4	3	3	3	3	3	2	3	4	3	3	4	3	3	3	4	4	4	4	4	1	1	1	1	1	2	1	3	1	3	2	2	3	2	2	2	2	2	2	3	2
501	0	9	1	3	3	3	3	2	3	1	4	3	4	4	2	3	3	3	3	3	3	4	3	3	4	3	3	4	1	2	3	2	1	1	1	2	2	1	3	2	1	1	2	3	2	3	2	3	3
502	0	8	1	3	3	4	3	3	3	3	3	2	3	4	3	3	3	3	3	3	3	3	3	3	2	2	2	1	2	2	1	3	2	4	3	3	3	4	3	3	3	3	3	3	3	3	4	3	4
503	1	5	1	3	3	3	1	3	3	4	4	3	4	4	3	3	4	4	4	3	3	4	3	1	2	3	3	3	3	3	3	2	3	3	3	3	3	3	3	3	3	3	3	3	3	3	3	3	3
504	1	9	1	3	3	4	4	3	3	3	4	4	3	4	4	4	4	4	4	4	4	4	4	3	3	3	3	3	4	3	3	3	3	3	3	4	3	3	3	3	4	3	3	3	3	3	3	3	3
505	1	7	0	4	3	4	4	3	3	3	4	4	4	4	4	4	4	4	4	4	4	4	3	3	4	4	4	4	1	1	2	1	2	2	3	1	1	3	1	1	2	2	3	2	1	2	2	2	2
506	0	5	0	1	3	2	1	2	2	3	3	2	1	3	2	3	3	1	3	3	3	3	3	3	3	3	1	1	3	3	3	3	3	3	4	3	4	3	3	3	4	3	3	3	3	3	3	3	2
507	1	8	0	3	3	3	3	3	3	3	2	3	3	2	3	2	3	3	2	3	3	3	4	2	3	3	1	3	1	2	2	3	3	2	3	1	2	2	1	1	1	3	4	4	3	3	3	4	3
508	1	8	0	4	3	4	4	4	3	4	3	3	2	3	3	2	3	3	3	3	3	3	3	3	4	3	4	3	2	3	2	3	2	1	2	3	3	3	3	3	3	3	1	2	3	2	3	3	3
509	0	9	1	4	3	3	4	4	3	3	3	2	2	3	3	2	3	3	3	2	3	1	1	3	3	4	3	4	3	2	3	2	1	3	1	3	3	3	3	3	3	3	1	2	3	1	2	3	3
510	1	6	1	3	3	3	3	3	3	3	3	2	3	3	3	3	3	3	3	3	2	4	1	3	3	2	3	3	1	1	2	3	1	2	2	3	1	1	1	3	1	2	1	1	1	1	2	3	2
511	1	8	0	1	2	3	2	3	2	2	4	3	4	3	3	3	3	3	3	3	3	4	4	4	4	4	4	3	2	2	3	2	3	2	2	3	3	3	1	3	2	3	2	2	1	1	2	1	2
512	0	8	0	2	1	3	2	3	3	3	3	3	2	3	2	3	1	2	1	3	2	3	3	3	3	2	3	3	2	2	1	1	2	3	2	3	3	1	3	2	3	2	2	3	3	3	2	3	1
513	0	6	1	4	3	4	3	3	4	3	3	4	3	3	4	3	3	3	4	4	3	4	4	4	3	3	3	3	3	3	3	2	2	3	3	2	1	1	1	1	2	1	4	3	3	3	4	3	3
514	1	9	1	1	2	2	2	1	3	1	2	2	2	3	3	2	3	2	3	3	3	3	3	3	3	3	3	3	3	3	3	3	3	3	3	4	3	3	3	3	3	4	3	3	3	3	3	2	3
515	0	9	1	3	3	4	3	3	4	3	3	4	4	4	4	4	3	4	4	4	4	4	4	4	4	4	4	4	2	2	3	3	2	1	3	3	3	3	1	3	3	2	3	3	3	3	3	2	2
516	1	5	1	3	3	3	3	3	4	3	3	1	3	2	2	1	3	3	3	3	3	3	1	3	3	3	3	3	3	3	3	3	2	3	3	3	4	4	4	3	3	4	3	3	4	4	3	4	3
517	0	5	0	4	4	4	3	4	4	4	4	3	3	3	3	4	3	3	3	3	3	4	4	3	3	3	3	2	2	1	2	2	2	1	1	1	1	2	2	2	2	1	2	3	3	2	1	3	1
518	1	8	0	4	3	3	3	4	4	4	4	4	3	4	4	4	3	4	4	4	4	4	4	4	4	3	3	3	2	3	3	3	2	3	3	1	2	1	1	2	1	2	2	3	2	2	2	2	2
519	1	9	0	1	3	2	1	2	2	3	2	2	3	2	1	2	1	3	1	1	2	3	2	3	3	3	3	3	2	3	2	2	1	1	1	2	3	1	2	1	1	3	2	2	2	1	3	3	3
520	0	9	1	3	3	4	3	3	4	2	3	3	4	2	3	4	3	3	4	2	3	3	3	3	3	1	3	3	3	3	3	1	3	3	3	4	3	3	3	3	3	3	3	3	3	3	3	3	3
521	0	8	1	4	4	4	3	4	4	4	4	3	4	4	4	4	3	4	4	4	4	4	4	3	4	3	4	3	3	3	3	3	3	3	3	3	2	2	3	2	4	2	2	2	3	1	1	2	2
522	0	6	0	4	4	3	3	3	4	3	1	2	3	3	2	2	3	3	3	3	3	3	2	3	1	3	3	1	1	2	1	1	2	1	1	3	1	1	2	3	2	1	2	2	1	1	2	3	2
523	1	5	1	4	4	4	4	4	4	4	3	4	3	4	3	3	3	4	4	3	4	3	4	4	4	4	4	3	3	3	3	3	3	3	3	2	3	2	2	1	3	3	3	3	3	3	3	3	3
524	0	7	1	3	3	3	3	2	4	2	3	4	4	4	4	4	4	4	4	4	4	4	4	3	4	3	4	3	2	1	2	2	1	1	1	3	3	3	3	3	2	1	2	2	2	2	2	2	2
525	0	5	0	4	4	3	3	4	4	3	4	4	4	4	4	4	4	3	4	3	3	4	4	4	4	3	4	4	3	4	3	3	2	3	3	1	1	2	1	1	3	1	2	2	3	2	2	1	3
526	0	8	0	4	4	3	4	3	4	3	4	3	3	3	3	4	4	4	3	3	3	3	3	4	4	3	4	4	3	2	1	3	3	1	3	3	3	2	3	2	3	1	3	2	3	3	3	3	3
527	1	9	0	4	4	4	4	4	4	4	4	3	4	3	3	3	3	3	3	3	3	4	4	3	3	3	3	3	2	1	2	3	3	1	3	3	3	3	1	3	3	2	3	3	2	3	3	3	4
528	0	8	0	1	2	2	2	1	3	2	2	3	3	4	2	3	2	3	3	3	2	4	2	2	3	3	2	3	3	4	3	3	3	3	3	3	3	3	3	3	3	3	3	3	3	3	3	3	4
529	0	7	1	3	4	4	3	3	2	3	4	3	3	3	4	3	4	3	3	3	3	4	4	3	3	2	3	2	3	1	1	2	1	1	1	1	1	1	1	2	2	1	3	3	3	2	3	3	3
530	0	9	1	4	4	4	3	4	3	4	4	4	4	4	4	4	4	4	4	4	4	4	4	4	4	4	4	4	1	1	1	1	2	1	2	1	1	1	1	1	1	2	3	3	3	3	2	3	3
531	1	5	0	2	3	2	3	1	3	3	2	3	3	3	3	3	3	3	3	3	3	3	3	3	3	3	3	2	3	3	3	3	3	3	3	3	4	3	3	3	3	3	3	4	3	3	3	3	3
532	0	9	1	2	1	3	1	2	2	2	2	2	3	1	2	2	3	3	2	3	3	3	1	3	2	2	1	2	4	3	3	3	3	3	3	3	2	1	3	3	2	3	3	4	3	2	3	4	3
533	0	5	1	2	3	1	3	1	3	1	3	2	2	3	2	1	3	2	3	3	3	3	3	2	3	3	1	1	3	3	3	3	3	3	3	3	2	3	3	4	3	4	3	4	4	4	3	3	3
534	0	9	1	3	3	3	3	3	3	3	3	3	3	2	3	2	3	3	4	4	3	1	3	1	1	1	1	1	1	2	1	1	2	2	2	1	3	2	1	3	2	1	2	2	2	1	1	1	2
535	1	5	1	3	2	2	2	3	2	3	2	1	3	3	3	3	3	3	3	2	3	4	3	3	3	4	3	3	3	3	3	3	3	3	3	3	3	3	3	3	3	3	3	3	3	3	3	3	3
536	0	6	1	4	3	4	4	4	4	4	3	4	3	3	3	3	3	4	3	3	3	3	3	3	3	3	4	3	3	2	3	2	3	2	3	3	3	3	3	3	3	3	3	3	3	3	2	3	3
537	0	6	1	3	3	4	3	3	3	3	4	3	3	3	4	4	4	4	3	4	3	4	4	3	4	4	3	4	3	4	3	3	3	3	4	1	1	2	1	1	1	2	2	2	3	1	2	3	2
538	0	8	1	3	3	4	3	3	4	3	3	4	3	3	4	3	4	4	4	4	3	4	4	4	4	4	4	4	1	3	2	1	1	2	1	2	1	1	1	3	3	2	3	3	2	2	3	3	2
539	0	6	0	3	3	4	3	3	3	3	3	3	1	3	1	2	3	2	2	3	3	3	1	4	4	3	3	3	1	2	1	1	3	2	3	1	3	1	1	1	2	3	2	1	2	1	2	3	2
540	0	5	0	3	3	4	4	3	3	3	4	4	4	3	4	4	4	4	4	4	4	4	4	4	3	3	3	4	3	3	3	3	3	3	3	1	1	3	2	2	1	2	3	3	3	3	3	3	4
541	1	7	0	3	3	3	3	2	3	1	2	3	3	3	3	1	1	2	3	3	3	3	2	3	4	4	3	4	4	3	3	3	3	3	3	3	4	4	3	3	4	3	3	3	3	3	3	3	3
542	0	7	0	4	4	3	4	4	4	4	4	3	4	4	3	4	3	4	4	4	3	4	3	4	4	3	3	3	2	2	1	1	2	1	3	1	2	2	1	1	1	1	3	3	3	3	3	2	3
543	0	8	0	3	2	3	4	3	3	3	4	3	4	3	4	4	3	4	4	4	4	4	4	3	3	3	3	3	3	3	3	3	3	4	4	3	2	2	3	1	3	1	3	3	3	3	1	3	2
544	1	5	1	4	3	3	4	3	4	3	3	3	3	3	4	3	3	3	2	3	3	4	4	3	3	3	3	3	3	1	3	3	3	3	3	4	3	4	3	3	4	3	4	3	3	3	3	3	3
545	0	6	1	4	4	3	4	4	4	4	4	4	3	3	4	3	4	3	4	3	4	3	3	3	4	3	4	3	4	3	3	3	3	3	3	4	3	4	3	4	3	4	1	3	2	1	2	2	3
546	1	6	0	4	3	4	4	4	4	4	3	3	3	3	3	2	3	3	3	3	3	3	3	4	3	4	3	3	1	1	1	1	1	2	1	3	3	3	3	3	3	3	2	2	1	3	3	1	2
547	0	7	0	4	3	3	3	3	4	3	3	3	3	2	1	2	1	1	3	3	3	3	3	3	3	3	1	3	2	2	3	3	3	2	3	1	3	3	2	1	1	2	3	3	3	3	3	4	3
548	1	5	1	4	3	3	4	4	4	4	4	3	4	3	4	3	4	3	4	3	3	4	3	3	3	4	4	4	2	2	1	2	1	1	1	2	2	1	2	1	1	1	1	3	3	2	1	1	2
549	1	9	0	3	3	2	2	3	3	2	3	3	3	3	4	3	3	4	4	4	4	4	3	3	4	4	3	4	3	3	2	3	2	2	3	4	3	4	3	3	4	3	3	3	3	3	4	3	3
550	0	6	0	1	3	2	2	3	3	2	1	2	2	3	2	3	3	3	3	2	3	3	3	1	3	3	1	3	2	2	2	2	3	3	1	3	4	2	3	3	3	2	3	4	3	4	3	3	3
551	0	6	1	2	3	2	2	2	1	1	3	3	1	3	3	3	2	3	2	3	3	3	2	2	3	1	3	1	3	3	3	3	3	3	3	3	3	4	3	3	3	4	3	3	2	3	3	3	3
552	0	5	1	4	4	4	4	4	4	4	4	4	4	4	4	4	4	4	3	4	4	4	4	3	3	3	3	3	3	3	3	3	3	3	3	3	3	2	3	2	3	2	3	4	3	3	4	4	4
553	0	6	0	2	4	3	3	3	3	3	3	3	4	3	4	4	3	3	4	4	3	3	4	3	3	3	3	3	4	3	3	4	3	4	3	3	3	3	3	3	3	3	2	3	3	2	3	1	2
554	1	8	1	3	3	3	3	3	3	3	3	3	3	3	3	3	1	3	3	3	3	3	3	3	3	3	3	3	3	3	3	3	3	3	2	2	3	3	4	3	3	3	3	4	3	3	3	3	2
555	0	8	0	4	3	4	4	3	3	3	4	4	4	4	4	4	4	4	3	4	4	4	4	3	2	2	2	2	2	3	3	3	3	3	3	3	3	3	3	3	2	2	3	3	3	3	2	3	3
556	1	9	1	4	4	4	3	4	4	4	3	4	4	4	4	3	3	4	3	4	4	4	4	2	3	3	3	3	3	3	3	2	2	1	2	3	3	3	4	3	3	3	4	4	3	3	3	4	3
557	0	7	1	4	4	4	4	4	4	4	4	3	3	3	3	4	4	3	3	4	4	3	4	3	3	3	3	3	1	2	3	3	1	3	1	1	1	1	1	2	1	3	3	3	3	3	3	3	3
558	0	5	0	3	2	2	1	3	1	2	3	3	2	2	2	3	3	3	2	3	3	3	3	3	3	3	3	3	3	4	3	3	3	3	3	3	3	4	3	3	2	3	3	3	2	3	2	2	3
559	0	5	0	4	4	3	4	4	3	4	4	4	4	4	4	4	4	4	4	3	4	3	4	4	4	3	3	3	4	3	3	3	3	4	3	2	3	2	3	2	3	3	3	3	2	3	2	3	2
560	1	9	0	3	3	3	4	3	3	2	3	4	3	3	3	3	4	3	4	3	3	4	2	4	4	4	4	3	3	1	2	2	2	3	3	1	3	1	2	3	1	3	3	3	2	3	2	3	3
561	0	6	0	3	3	2	3	2	3	2	3	3	2	3	4	3	3	3	3	1	3	3	3	1	2	1	1	3	3	3	3	3	4	3	3	3	2	3	3	3	3	3	3	3	3	2	3	3	3
562	0	6	1	3	2	2	3	3	2	3	4	3	3	3	3	4	4	3	4	4	4	4	4	4	4	4	4	4	2	3	1	3	1	1	3	1	1	2	1	3	1	1	2	1	2	1	2	3	2
563	0	7	0	3	1	3	3	3	3	3	4	3	3	4	4	4	3	4	4	4	4	4	4	3	3	3	3	3	3	3	3	3	3	3	3	4	3	3	3	4	4	3	4	3	3	4	3	3	3
564	1	6	1	4	4	4	4	4	4	4	4	4	4	3	4	4	3	4	4	4	4	4	4	4	3	4	3	4	2	3	2	2	2	1	2	1	2	1	1	3	1	1	2	3	2	3	2	3	2
565	0	8	0	3	2	2	3	3	2	2	3	2	2	3	3	3	3	3	2	3	3	1	3	3	2	3	3	2	1	3	3	3	3	3	3	2	3	2	1	1	3	3	1	3	3	3	2	3	4
566	1	6	0	4	3	4	3	4	4	3	3	2	3	2	3	3	1	3	2	3	3	3	3	3	3	3	3	3	3	3	3	3	3	3	3	3	3	3	3	4	3	3	3	4	3	3	2	3	3
567	0	7	0	4	3	3	3	3	3	3	3	2	1	3	3	3	3	3	4	1	3	3	3	3	3	2	1	1	4	3	3	3	3	3	3	4	3	3	3	3	3	3	4	4	3	4	3	3	4
568	1	7	1	3	4	3	4	3	3	3	1	3	2	2	2	3	1	2	2	3	1	3	3	3	3	3	3	3	3	1	2	2	3	2	3	4	4	3	3	3	3	3	3	3	3	3	3	3	4
569	1	8	1	4	4	4	3	4	4	4	3	4	3	3	4	4	3	4	4	4	4	4	4	3	3	3	4	3	2	2	2	1	3	1	2	2	1	1	2	2	3	1	2	2	2	1	1	2	3
570	0	5	0	3	3	3	4	4	4	4	3	3	3	2	3	3	3	3	4	3	3	3	3	4	4	3	4	3	3	1	2	3	2	3	3	4	3	3	3	3	3	3	3	3	3	3	3	4	4
571	1	5	1	4	3	4	4	4	4	3	4	4	4	3	4	4	4	4	4	4	4	4	4	3	4	4	4	3	3	2	3	3	3	3	3	2	3	4	3	2	3	2	3	2	3	3	3	3	3
572	0	7	0	1	1	1	2	2	2	3	3	3	3	3	3	3	3	4	4	4	4	3	4	3	3	3	3	3	1	1	2	1	1	1	1	2	1	2	1	3	3	1	1	1	1	2	1	3	2
573	0	9	1	4	3	3	4	3	4	4	4	4	4	4	4	4	4	4	4	4	4	4	4	4	4	3	4	4	1	1	1	1	1	1	3	1	2	1	3	1	2	3	3	2	2	3	2	3	3
574	0	9	0	2	3	2	1	1	2	1	2	2	3	1	2	2	1	3	1	3	2	3	3	3	3	3	3	3	4	3	3	3	3	3	3	3	3	3	3	4	3	3	3	3	3	4	4	3	3
575	1	6	1	4	4	4	4	4	4	3	3	4	4	4	4	3	4	4	4	4	4	4	4	4	4	4	4	4	1	1	2	2	1	2	2	2	3	3	2	2	1	3	1	2	3	1	2	3	2
576	0	7	1	4	4	4	4	4	4	4	4	4	4	4	4	4	4	4	4	4	4	4	4	4	4	4	4	4	3	2	3	1	2	3	2	2	3	3	3	3	3	3	3	3	3	3	4	3	3
577	0	6	0	3	3	3	2	2	3	2	2	3	2	2	3	2	2	2	3	3	3	3	3	3	3	3	3	1	3	3	3	3	3	3	3	3	3	4	3	4	3	3	4	3	2	3	2	3	3
578	0	8	1	4	3	3	3	4	3	4	4	4	4	4	4	4	3	3	3	3	4	3	4	4	4	4	4	4	3	3	4	4	3	3	3	1	2	1	2	3	1	2	2	3	3	3	3	3	2
579	1	7	1	3	3	3	2	3	1	2	4	3	4	3	3	4	4	3	3	4	4	3	4	4	4	4	3	3	2	1	2	2	3	2	3	1	2	1	1	1	1	2	3	1	2	1	2	2	2
580	0	5	0	4	4	4	3	4	4	4	4	4	4	3	4	4	4	4	3	4	4	4	4	4	4	4	4	4	3	3	3	3	3	2	3	1	2	2	2	2	1	1	2	1	3	1	2	3	2
581	1	5	0	3	3	3	2	1	3	1	2	2	3	3	3	3	3	3	3	3	3	3	4	3	3	3	3	3	4	4	3	4	3	4	3	1	3	2	3	3	3	3	3	3	2	3	3	3	4
582	0	6	1	4	3	3	4	3	4	3	2	3	2	3	2	2	4	3	3	3	3	3	3	4	3	3	4	4	3	2	2	2	2	1	3	1	1	1	1	2	3	1	3	1	2	2	1	2	1
583	1	7	1	4	4	4	4	4	4	3	4	4	4	4	4	4	4	4	4	4	4	4	4	4	4	3	3	3	2	2	2	1	2	3	2	3	2	1	3	1	2	3	2	2	1	3	1	3	3
584	0	7	0	3	3	3	3	3	3	3	2	2	3	2	3	3	3	3	3	3	3	3	3	4	4	3	3	4	2	3	3	3	1	1	1	2	2	1	3	2	1	1	3	3	1	1	3	3	2
585	1	7	0	4	4	4	4	3	4	3	4	4	4	3	3	4	3	3	3	4	3	4	3	3	3	3	3	3	3	3	3	3	3	3	3	3	3	3	3	3	3	3	3	3	2	2	3	3	3
586	0	7	0	2	1	2	3	3	2	3	4	3	4	3	3	3	3	3	3	3	3	3	3	3	3	3	3	3	2	2	1	2	1	1	3	2	3	2	1	1	3	2	2	2	1	2	2	2	1
587	0	9	1	2	3	3	2	3	1	3	4	3	3	4	3	3	3	3	3	3	3	4	3	3	2	1	3	3	1	2	3	2	3	3	3	3	3	3	3	3	3	3	3	2	2	2	3	3	3
588	1	8	1	3	3	3	1	2	3	3	3	2	2	2	3	1	1	2	1	1	2	3	1	3	3	3	3	2	3	3	3	3	3	4	3	3	3	3	4	3	3	3	3	3	1	1	1	3	2
589	0	7	1	3	3	3	3	3	3	3	2	3	3	2	3	2	3	3	3	3	2	3	3	4	4	3	3	4	3	2	3	2	3	3	3	3	3	4	3	3	3	4	3	3	2	2	3	3	2
590	0	5	1	4	4	4	3	4	3	4	4	3	3	3	3	4	3	3	4	3	4	2	3	4	4	4	3	4	3	1	2	3	3	2	3	3	4	3	3	3	2	1	4	4	3	4	4	3	4
591	0	6	1	1	2	1	1	2	1	2	3	2	1	1	2	1	3	2	3	1	1	3	1	3	1	3	3	2	3	3	2	3	3	4	3	3	4	3	3	4	4	4	4	4	4	4	3	4	4
592	0	6	1	4	3	3	3	3	3	3	1	1	2	3	2	2	3	3	3	3	3	1	1	2	3	3	3	1	2	1	1	2	2	1	1	3	3	3	3	3	3	3	1	1	1	2	2	1	1
593	0	7	0	3	2	3	1	3	3	3	3	3	3	2	3	3	3	3	3	1	3	3	3	3	3	3	3	1	3	3	3	4	3	4	3	3	3	4	3	4	3	3	2	3	3	3	3	4	3
594	0	8	0	3	3	4	3	4	3	4	4	4	4	3	4	3	4	4	4	3	4	4	4	4	4	4	4	4	3	3	3	3	3	3	3	3	3	2	3	3	3	3	3	3	1	2	2	3	1
595	0	5	1	1	1	2	3	2	2	3	3	2	3	2	3	1	3	1	1	3	3	3	3	1	1	3	1	1	2	3	3	3	3	2	3	2	2	2	2	1	3	3	3	2	3	3	3	3	3
596	0	5	0	3	3	3	3	4	3	4	4	2	3	4	3	4	3	3	3	3	4	3	3	1	2	3	2	2	3	2	2	3	2	3	3	1	1	2	1	2	1	2	1	1	1	2	2	1	1
597	0	9	1	2	1	3	2	3	1	3	3	3	2	1	3	2	3	3	1	3	3	1	3	3	2	3	3	1	4	3	3	3	3	3	3	3	3	3	3	3	2	4	3	4	3	3	3	3	3
598	0	6	1	1	3	2	1	1	2	1	3	3	3	2	2	2	3	3	2	3	3	3	3	3	3	3	3	3	4	3	3	3	3	3	3	4	4	4	4	3	3	3	3	4	3	3	4	3	3
599	0	7	0	2	2	3	3	1	2	1	2	2	2	3	2	1	1	1	2	2	1	1	1	3	3	2	2	1	3	4	3	3	3	3	3	3	4	3	3	3	4	3	3	3	4	3	3	3	3
600	1	9	1	2	3	3	4	2	3	1	3	2	3	2	3	2	3	3	3	3	2	3	2	1	2	3	3	1	2	3	3	2	2	3	3	1	3	3	1	2	1	3	4	3	3	3	3	3	3
601	0	8	1	4	4	4	4	4	4	4	4	3	3	3	4	3	4	3	4	3	3	4	4	1	3	3	4	3	3	2	3	3	3	3	1	3	3	3	4	3	3	3	1	3	1	3	3	3	2
602	0	9	1	4	4	4	3	3	4	4	3	2	4	3	3	3	4	4	4	3	3	3	4	3	3	3	2	3	2	3	3	3	3	3	3	4	2	2	3	3	3	3	2	2	3	3	2	3	3
603	0	9	0	3	3	4	4	3	3	3	3	4	4	4	4	4	3	4	4	4	4	4	4	3	3	3	3	3	1	3	1	2	1	1	1	3	2	1	1	1	1	1	3	2	3	2	3	3	2
604	1	9	1	4	4	4	4	4	3	4	4	4	3	3	4	4	3	3	4	3	4	4	4	4	4	4	4	3	3	2	3	3	3	3	3	2	2	2	2	1	1	2	3	2	3	3	1	3	2
605	0	6	1	4	4	4	4	4	4	4	3	3	3	2	3	1	3	3	2	3	3	1	2	3	3	4	3	3	2	1	1	1	2	1	2	3	2	1	2	3	3	1	2	1	2	2	1	3	3
606	1	5	1	3	4	3	4	4	3	4	3	4	3	3	4	4	4	4	4	4	4	4	4	3	3	3	3	3	2	3	2	1	2	1	2	3	3	1	1	3	1	1	2	3	3	3	2	3	4
607	1	7	1	4	3	3	3	3	2	3	3	2	3	3	2	3	2	3	2	2	3	3	3	3	3	3	1	1	4	3	3	3	4	3	3	3	4	4	3	3	3	4	3	3	4	4	4	4	4
608	0	6	0	3	3	1	3	2	3	3	3	2	1	2	2	2	3	3	3	3	3	1	3	3	1	2	3	1	4	4	4	3	3	3	3	3	3	3	4	4	3	3	3	3	3	3	3	4	4
609	0	8	0	4	4	4	4	4	4	4	3	3	3	4	4	4	4	4	4	4	4	4	4	3	4	3	3	4	2	2	1	2	2	3	2	3	2	2	3	3	1	3	3	3	4	3	3	3	3
610	0	7	0	3	4	4	4	4	4	3	3	4	3	3	4	3	3	3	3	3	3	3	3	3	3	4	3	3	2	2	1	1	2	1	1	1	1	3	1	1	3	2	1	1	3	1	3	2	2
611	1	5	1	4	3	4	4	4	3	4	3	3	2	3	3	3	3	3	3	3	3	3	3	3	4	3	3	4	1	1	2	2	2	3	2	1	1	2	1	2	1	1	2	1	1	2	2	2	1
612	1	7	0	4	3	3	4	4	4	4	4	3	4	3	3	3	3	3	4	3	3	3	3	3	3	3	3	3	1	3	1	1	1	2	2	1	2	2	2	3	1	1	2	1	1	1	2	2	1
613	1	8	0	3	3	3	2	3	3	3	2	2	3	3	1	2	2	2	3	1	3	1	1	1	3	3	1	2	4	3	3	4	4	3	3	3	3	3	3	3	3	3	3	4	3	3	2	3	4
614	1	6	1	1	3	2	1	2	3	3	3	3	3	3	1	3	2	3	3	3	3	3	3	3	3	3	3	4	3	3	3	3	3	2	4	3	4	3	3	3	3	3	3	2	3	2	3	3	3
615	0	5	0	4	3	4	4	3	4	4	4	4	3	4	3	3	4	4	3	4	4	4	4	4	4	3	4	4	1	1	1	2	2	3	1	2	1	1	3	2	3	2	2	3	3	3	3	3	2
616	0	7	0	4	4	4	4	4	4	4	4	4	4	4	3	4	4	4	4	4	4	4	4	4	4	3	3	4	3	1	1	2	3	3	3	2	3	2	1	1	2	3	3	1	2	2	1	2	3
617	1	6	1	3	3	3	3	3	3	3	4	3	4	4	4	4	4	3	4	4	4	4	4	3	3	3	3	3	2	3	1	3	2	2	3	1	2	2	1	2	1	1	1	1	1	2	1	2	1
618	1	9	0	1	2	3	1	2	2	2	2	2	1	2	1	1	3	1	3	3	2	3	2	1	1	3	1	2	4	3	4	3	3	3	4	3	2	3	3	3	3	3	4	3	3	3	3	3	4
619	0	9	1	3	2	2	3	3	2	2	3	2	1	1	1	2	3	3	3	3	2	3	2	2	3	3	3	2	4	3	3	4	4	4	3	3	3	4	3	3	4	3	3	4	3	4	4	3	4
620	0	6	1	4	4	4	4	3	4	3	4	4	4	4	4	4	4	4	4	4	4	4	4	3	3	3	3	3	3	3	4	3	3	3	3	3	3	2	3	2	3	1	2	3	2	3	2	3	3
621	1	8	0	3	3	3	3	3	2	3	4	3	3	4	3	4	3	3	4	3	4	3	3	4	4	4	4	4	3	3	3	3	3	3	3	3	1	3	1	2	1	1	3	2	2	2	2	3	2
622	0	7	1	4	4	4	4	3	4	4	3	4	4	3	4	4	4	4	4	4	4	4	4	4	4	4	4	4	1	2	2	1	1	1	2	3	3	2	3	1	3	3	3	2	3	1	2	2	3
623	0	6	0	3	3	2	3	3	2	2	3	1	2	2	2	2	3	2	2	3	2	3	2	4	3	3	4	3	4	4	4	3	4	3	4	3	3	3	2	3	3	3	4	3	4	2	3	3	2
624	0	6	0	1	3	1	2	3	2	3	2	2	1	3	3	3	3	3	3	3	3	3	3	4	4	4	3	3	3	2	3	2	3	3	3	1	3	3	3	1	3	2	3	3	3	4	2	3	2
625	1	7	1	2	3	2	2	3	3	3	1	2	3	2	1	1	1	3	3	3	3	1	2	3	3	3	3	3	3	3	3	3	3	3	3	4	3	3	4	3	3	3	3	3	4	3	3	3	4
626	0	7	1	3	3	3	2	2	3	1	2	2	1	3	1	2	3	1	1	1	3	3	2	1	3	1	1	1	3	3	4	2	1	3	3	3	3	3	2	3	4	3	3	4	3	3	4	3	3
627	1	6	1	4	4	4	3	4	3	4	4	4	4	4	3	4	4	4	4	4	4	3	4	4	4	4	4	4	1	3	1	2	2	1	3	1	2	2	1	3	2	1	3	2	3	2	3	3	2
628	1	9	1	4	3	3	4	3	3	3	4	3	4	4	4	4	4	4	4	4	3	4	3	4	3	3	3	3	2	3	1	3	3	1	3	3	3	3	3	2	3	3	2	1	1	1	3	2	2
629	0	7	1	4	3	3	2	3	3	3	4	4	4	4	4	4	4	4	4	3	4	4	4	3	3	3	3	3	1	2	2	2	1	1	2	2	3	2	2	3	2	2	2	2	1	2	2	1	2
630	1	6	1	3	4	3	4	4	3	3	3	3	3	4	3	3	3	4	3	4	3	3	3	3	3	3	3	2	3	4	3	3	3	3	4	3	3	4	4	4	3	3	3	2	3	3	4	3	3
631	0	5	0	4	3	3	4	4	4	4	4	3	4	4	4	4	4	4	3	4	4	4	4	4	4	4	4	4	3	2	3	2	3	3	3	3	3	2	3	3	3	4	1	2	2	2	2	2	2
632	0	8	1	2	2	3	2	2	1	2	3	2	2	2	2	2	3	2	3	3	3	3	3	3	3	3	3	3	4	3	3	3	3	4	3	3	3	3	3	3	3	3	4	4	3	3	4	4	4
633	0	9	0	2	2	3	3	1	4	2	2	2	3	1	2	3	1	2	3	4	3	3	1	2	3	3	1	1	4	4	3	3	4	3	3	3	4	4	4	3	3	4	4	4	4	3	4	3	4
634	0	9	0	1	3	1	3	2	2	2	3	2	3	2	3	2	3	1	2	3	1	3	1	3	3	3	3	3	3	3	3	3	2	3	3	3	3	4	3	3	3	3	4	3	3	3	3	4	3
635	1	9	0	3	3	3	2	2	3	3	4	3	4	4	4	4	4	4	4	4	3	4	4	2	3	1	3	1	3	3	3	4	3	3	3	3	3	3	3	4	3	3	2	3	3	4	4	3	3
636	0	6	1	3	3	2	2	2	3	2	3	2	2	2	2	2	1	1	3	1	3	1	3	3	3	2	1	3	3	3	3	3	2	3	3	4	3	3	4	3	4	3	2	2	2	3	2	3	3
637	1	7	0	4	3	3	3	3	3	2	3	4	4	3	3	3	3	3	4	3	3	3	4	2	3	3	3	3	3	4	3	3	3	3	3	3	3	4	3	4	3	3	3	4	4	3	3	3	4
638	1	8	1	3	4	4	3	4	4	4	4	4	3	4	4	4	4	4	4	3	4	4	4	3	3	3	3	3	1	1	1	1	2	2	1	3	1	1	2	1	2	2	1	1	1	1	2	2	2
639	1	5	0	2	3	3	3	3	2	3	2	2	1	2	1	2	1	3	3	3	2	3	3	4	4	3	3	3	2	1	1	1	2	1	1	3	1	1	3	1	3	1	1	2	1	1	2	2	2
640	0	5	1	4	4	4	4	4	3	4	3	3	3	3	4	3	3	3	3	3	3	4	3	4	4	3	3	4	2	2	1	3	2	3	3	3	2	1	1	1	2	1	2	2	3	2	2	1	2
641	1	8	0	4	4	4	3	3	4	4	4	4	4	4	4	4	3	4	4	4	4	3	4	4	4	4	4	4	3	3	2	3	3	3	3	3	3	1	3	2	3	3	2	2	3	2	2	2	2
642	1	7	1	4	4	4	4	3	4	3	2	2	2	2	1	2	2	3	3	3	3	3	2	4	3	4	3	4	4	3	3	3	3	3	3	2	3	3	2	3	3	3	4	3	3	3	4	3	4
643	1	6	1	3	3	3	2	1	3	2	4	4	3	3	3	4	3	4	3	3	3	4	4	4	3	3	3	3	3	3	3	3	2	3	3	3	3	3	2	3	3	4	4	4	3	3	3	4	3
644	0	7	1	2	2	2	2	3	1	2	4	4	4	4	4	4	3	4	4	4	4	4	4	2	3	3	3	3	1	1	3	1	3	2	3	3	3	4	3	3	4	3	3	3	3	3	3	3	3
645	0	8	1	1	3	1	1	1	2	1	2	3	3	3	3	3	3	1	2	3	2	3	2	3	3	3	3	1	1	3	3	3	3	3	3	3	1	2	1	3	3	3	3	4	3	3	3	3	3
646	1	7	1	2	1	2	2	1	1	2	2	2	1	2	1	1	1	3	2	1	3	1	2	4	4	3	3	3	3	3	2	3	2	3	3	3	3	3	2	3	2	2	3	3	4	3	3	3	3
647	0	7	1	4	4	4	3	4	4	4	4	4	4	4	4	4	3	4	4	3	4	4	4	4	4	4	4	4	1	2	2	1	2	3	2	1	2	1	1	1	1	2	2	3	3	2	3	3	3
648	0	9	0	3	3	3	4	3	3	4	3	2	3	3	3	3	4	3	4	3	3	3	3	4	4	4	4	3	2	3	2	3	3	3	3	3	3	3	3	2	3	3	3	2	1	1	1	1	1
649	0	8	0	4	3	4	4	4	4	4	4	4	3	3	3	4	3	3	4	3	4	3	4	4	4	4	4	3	3	3	3	3	3	3	3	1	3	1	1	3	3	2	3	3	1	1	2	1	3
650	0	6	0	4	3	4	3	3	3	3	3	3	3	4	3	3	3	3	3	4	3	4	4	3	3	3	4	3	3	3	3	3	3	3	3	2	3	1	2	2	2	3	2	3	1	3	3	3	3
651	1	8	1	2	3	3	1	3	2	1	4	4	3	3	2	3	3	3	3	3	3	3	4	3	4	4	3	4	3	1	2	3	3	3	3	2	1	1	1	1	1	1	2	2	2	1	2	1	3
652	1	5	0	1	3	2	3	2	1	3	1	2	3	3	1	2	2	1	2	2	2	2	1	1	2	3	1	2	3	3	2	3	3	3	3	3	3	3	3	3	3	3	3	3	3	3	1	3	3
653	0	7	1	4	4	3	3	3	4	3	3	4	4	4	4	4	4	3	3	3	4	4	4	4	3	3	3	3	3	3	3	3	3	3	3	4	3	2	2	3	4	1	3	3	4	3	3	3	3
654	1	5	0	4	3	4	4	4	4	4	4	3	4	4	4	4	4	4	4	4	4	4	4	3	4	3	4	3	3	2	3	3	3	3	3	3	3	4	3	3	4	3	4	3	3	3	3	3	3
655	0	5	0	3	4	3	3	3	4	3	4	2	3	3	1	3	3	4	3	3	3	3	3	1	3	3	1	3	2	2	3	3	3	2	2	3	3	4	3	3	3	3	3	4	3	3	3	4	3
656	0	5	1	4	4	4	4	4	4	4	3	3	4	4	4	4	4	3	4	3	4	4	4	4	4	3	3	3	2	1	2	3	3	2	1	3	3	4	4	3	4	4	3	4	3	3	4	3	3
657	0	9	0	3	3	3	3	3	3	3	3	4	3	2	3	3	3	3	2	3	4	3	3	4	4	3	4	4	1	2	1	1	1	2	1	1	1	2	1	3	3	2	1	3	2	1	1	1	1
658	0	5	0	4	3	3	4	3	3	3	3	3	3	3	3	3	3	3	3	4	3	3	3	3	3	3	1	1	3	3	2	3	3	3	3	3	3	2	2	3	2	3	3	4	3	3	3	3	3
659	0	6	1	1	3	3	1	1	3	1	2	2	1	2	3	1	3	3	2	3	1	2	1	3	3	3	3	3	1	2	1	3	3	2	3	3	3	4	3	3	3	4	3	2	2	2	2	3	2
660	0	7	0	3	3	3	2	1	2	1	2	2	2	3	2	2	3	1	1	2	1	3	1	1	1	1	3	1	3	4	3	4	4	3	3	3	3	4	4	4	3	4	3	4	3	3	3	4	4
661	0	5	1	3	4	4	4	4	3	4	3	2	3	3	4	3	3	4	3	3	3	3	3	2	1	1	2	1	3	4	3	3	3	3	3	1	2	2	3	3	3	2	3	2	1	3	2	3	3
662	1	5	1	4	4	3	3	4	4	4	4	4	4	4	3	4	3	3	4	4	4	4	4	4	4	4	4	4	2	2	2	1	2	2	3	2	3	1	3	3	3	2	1	2	1	1	1	1	2
663	0	7	0	2	3	3	2	3	3	3	4	4	3	3	3	4	3	4	3	3	4	3	4	3	2	3	3	3	1	3	2	1	1	2	1	3	2	3	3	2	3	1	3	3	3	3	3	3	3
664	1	8	0	3	4	3	3	3	3	3	3	3	3	3	4	3	4	4	4	4	4	3	4	3	3	3	4	3	1	2	1	3	3	2	2	3	2	2	3	3	1	3	1	1	2	2	2	2	3
665	0	5	1	3	3	3	3	4	2	3	3	3	3	4	3	3	4	3	3	3	3	4	3	4	3	4	3	4	1	2	3	1	1	1	3	2	3	3	2	3	1	3	3	2	3	3	1	3	3
666	0	7	0	3	3	3	3	3	3	3	3	4	3	4	3	4	4	3	4	3	4	4	4	4	4	3	4	3	1	1	1	1	1	1	3	1	3	2	1	2	2	3	2	1	1	2	1	3	1
667	0	5	1	4	3	4	3	4	3	4	4	4	4	3	3	4	4	3	3	4	4	4	4	3	3	3	3	4	1	3	2	3	2	2	2	3	1	1	2	2	1	3	1	1	1	2	2	3	2
668	0	9	0	3	3	3	2	3	3	3	2	2	1	2	2	2	1	2	3	3	2	2	3	3	3	3	3	3	3	3	3	3	3	3	3	3	3	3	3	3	3	3	2	2	1	2	1	1	1
669	1	7	1	4	3	3	3	3	3	3	4	4	4	4	4	4	3	4	4	4	4	4	4	3	4	4	4	4	3	2	2	3	1	2	2	3	3	3	2	1	1	3	2	2	2	3	2	2	2
670	1	5	0	2	3	3	3	3	3	2	3	4	3	3	3	3	4	3	4	3	4	3	4	3	1	3	2	3	2	3	1	2	2	1	3	3	3	3	1	3	2	2	3	1	3	2	3	2	1
671	0	9	0	2	3	3	1	1	3	1	2	3	3	1	3	3	1	1	1	3	2	3	2	2	1	3	3	1	3	3	3	3	3	2	3	3	3	3	3	3	3	3	4	2	3	3	4	3	3
672	0	9	1	1	2	3	3	1	3	3	1	3	2	2	1	2	1	2	2	3	2	1	1	3	3	3	3	1	3	1	2	3	3	1	3	3	2	3	1	2	1	3	4	4	4	4	3	4	4
673	1	8	0	4	4	4	4	4	3	3	4	4	4	3	4	4	4	3	4	4	4	4	4	3	3	4	3	4	3	2	3	3	1	2	2	3	3	3	3	3	3	3	2	3	3	3	3	2	3
674	0	5	0	3	3	3	3	3	3	3	3	3	3	2	3	3	3	3	3	3	3	3	3	2	3	2	3	3	4	3	3	3	3	3	3	1	3	1	3	1	3	1	4	4	3	3	3	3	3
675	0	8	0	3	3	3	4	3	4	3	3	4	3	3	3	3	3	3	3	4	3	3	3	3	3	3	3	3	2	1	1	1	1	1	1	1	1	1	3	1	2	2	1	2	2	2	3	2	2
676	0	8	1	3	4	3	3	4	2	4	4	3	3	2	2	3	2	3	3	3	3	3	2	4	4	3	4	4	2	3	3	3	1	2	1	4	3	3	4	3	3	3	3	4	3	3	3	3	3
677	1	9	1	4	3	3	3	3	4	3	3	2	3	3	3	3	3	3	3	4	3	3	4	3	3	3	3	2	1	3	3	3	1	3	2	2	2	3	2	3	3	3	3	3	3	2	3	3	2
678	0	8	0	4	3	4	1	2	2	1	4	1	1	2	2	2	1	3	2	3	3	3	1	4	3	3	4	3	2	2	2	1	1	3	2	3	2	3	2	3	2	3	3	3	2	2	2	3	3
679	1	8	1	4	3	3	4	3	4	3	4	3	3	4	2	3	3	3	3	4	4	3	4	3	4	3	3	4	3	3	3	3	3	3	3	3	3	3	3	3	3	3	3	2	3	3	3	3	3
680	1	7	1	3	3	3	3	1	3	2	2	3	3	3	2	2	2	3	3	1	1	3	1	2	1	2	3	2	4	4	3	3	3	3	3	3	3	3	3	3	4	3	3	3	3	3	3	3	2
681	0	6	1	4	4	3	3	3	4	3	3	3	2	3	2	2	1	3	3	3	3	1	3	4	3	4	3	3	2	1	1	3	1	1	2	4	4	4	3	3	3	4	3	3	4	3	4	3	3
682	1	5	1	4	4	3	3	4	4	4	3	3	3	3	3	3	3	3	4	3	3	3	3	3	4	3	4	4	2	2	2	2	2	1	1	1	1	1	2	1	2	3	1	2	3	3	2	2	2
683	1	7	0	2	3	2	2	3	3	3	4	3	4	4	3	4	4	3	4	4	4	4	4	3	3	3	3	3	2	3	3	2	3	2	3	4	3	4	3	3	3	3	4	3	3	4	4	3	4
684	0	6	0	3	1	2	3	3	3	3	2	2	2	3	3	3	3	3	3	3	1	3	1	3	3	3	1	2	4	3	3	4	2	3	3	3	3	4	3	3	3	4	4	4	3	4	4	3	4
685	0	6	1	1	3	2	2	1	2	2	3	3	3	3	3	3	3	4	3	3	4	3	4	2	3	3	3	1	3	3	1	3	3	1	3	3	3	2	3	3	3	3	1	1	1	2	2	1	1
686	0	5	0	4	4	4	4	4	4	4	4	4	3	3	3	3	4	3	3	3	3	4	3	4	3	4	4	4	3	2	3	1	2	3	3	1	2	1	2	1	3	2	3	3	3	3	3	2	3
687	1	9	0	3	3	3	3	3	2	3	3	4	3	4	3	4	3	4	4	3	4	3	4	3	4	4	3	3	3	4	3	3	3	3	2	4	3	3	4	3	3	3	3	3	2	3	3	3	3
688	0	6	1	3	2	3	2	2	3	3	4	4	4	3	4	4	3	4	3	4	3	4	3	3	4	3	3	3	3	2	3	3	2	3	3	3	3	3	4	3	3	3	3	3	3	3	3	3	3
689	0	5	0	3	3	3	3	3	3	2	3	2	2	2	2	1	1	3	2	3	3	1	3	1	3	3	2	3	1	1	2	1	1	3	1	3	3	2	3	2	3	2	2	1	1	1	2	2	1
690	0	9	1	2	3	1	3	3	2	2	2	1	4	3	3	2	1	3	3	3	3	1	3	3	3	3	4	3	3	3	3	3	3	2	3	2	3	3	2	2	1	1	3	4	3	3	3	3	3
691	1	6	1	4	4	3	4	3	4	3	4	4	4	4	4	4	3	4	4	4	4	4	4	3	3	3	4	3	2	1	3	1	3	1	1	3	3	2	3	2	3	2	3	3	2	2	3	3	2
692	1	5	0	3	4	4	4	3	4	4	3	4	3	3	4	3	4	3	3	4	3	4	4	3	3	4	3	4	3	3	3	3	3	3	3	1	2	1	2	2	2	1	2	3	2	2	2	1	2
693	0	8	1	3	3	3	3	3	3	3	4	4	3	2	3	3	3	3	3	3	3	3	3	4	3	3	3	3	1	1	1	2	2	2	3	2	3	2	1	3	3	3	4	3	3	3	3	3	3
694	1	6	1	3	4	3	3	3	4	3	4	3	4	4	3	4	4	4	4	4	4	3	4	3	3	3	3	3	3	3	2	3	1	3	3	3	3	1	3	1	2	1	3	2	3	3	3	3	1
695	1	8	1	3	3	2	3	3	1	3	3	2	2	3	3	2	3	2	2	1	3	3	3	4	4	3	4	3	1	1	1	2	1	1	1	3	2	1	2	1	3	3	3	2	3	3	2	3	1
696	0	6	1	4	3	4	4	4	4	4	4	3	3	4	4	4	4	4	4	4	4	4	4	3	3	3	3	4	3	1	3	2	3	2	3	3	1	2	2	3	3	1	3	1	2	1	1	1	3
697	0	9	1	3	3	3	4	2	2	1	3	2	2	1	2	1	2	2	1	3	3	1	3	1	3	3	3	2	3	3	1	3	2	2	3	2	3	3	1	2	2	1	3	3	3	3	3	2	2
698	0	8	1	4	4	4	4	4	4	4	4	4	4	4	4	4	4	4	4	4	4	4	4	3	3	4	3	3	3	3	3	2	2	3	3	3	1	1	1	2	3	3	2	1	1	1	2	3	2
699	0	5	0	3	4	4	4	4	3	4	4	4	4	3	4	4	3	4	3	4	4	4	4	3	4	3	3	3	2	1	2	3	3	3	1	3	1	1	3	3	3	2	1	3	1	2	1	2	2
700	1	9	1	2	4	3	3	3	3	3	3	2	3	3	3	2	3	3	3	4	3	2	3	3	3	3	3	2	2	3	2	2	3	2	3	3	4	3	3	4	4	3	4	4	4	3	4	3	3
701	0	9	1	4	4	3	3	4	3	4	2	3	2	2	2	1	2	2	2	3	2	3	3	3	3	3	3	3	2	2	1	3	1	1	3	1	1	2	1	1	2	1	3	1	3	3	3	3	2
702	1	9	0	3	2	2	1	1	2	1	3	1	1	2	1	2	1	2	2	1	2	2	2	3	1	1	3	2	4	3	3	3	3	3	3	3	3	3	4	3	4	4	3	4	4	4	4	3	3
703	0	7	1	3	4	2	3	3	4	3	3	3	4	4	4	3	4	3	2	3	3	4	4	4	4	3	3	4	2	3	3	3	2	3	3	3	3	1	2	1	2	2	3	3	3	3	3	3	3
704	0	7	1	1	3	3	3	2	1	2	3	3	3	3	3	3	4	3	3	3	2	4	3	3	3	3	3	3	3	2	3	3	3	3	3	3	2	2	3	3	3	2	3	3	3	3	3	3	2
705	0	8	0	4	3	4	4	3	4	4	4	3	3	4	4	3	4	4	4	4	4	4	4	3	4	3	3	4	3	3	3	3	2	2	3	3	1	1	1	1	2	2	2	3	1	3	1	3	3
706	0	9	1	4	3	4	3	3	3	3	2	3	3	3	4	3	3	3	3	4	3	3	4	3	3	3	3	3	3	1	2	3	2	1	2	2	3	3	3	2	3	1	3	3	3	3	3	3	3
707	0	6	1	4	3	4	4	4	3	4	4	4	4	4	4	4	4	4	4	4	4	4	4	4	4	4	4	4	2	3	1	1	2	1	1	2	1	2	2	1	1	1	3	3	1	1	1	1	2
708	0	5	1	3	3	3	3	3	2	3	3	1	2	3	2	3	3	3	3	3	3	1	2	4	4	4	3	4	2	1	1	2	2	2	1	3	3	4	3	3	3	3	2	3	1	3	2	2	3
709	0	5	1	3	3	3	3	2	2	1	3	3	3	4	3	3	3	3	3	4	3	4	4	2	3	3	3	2	1	2	2	1	1	1	1	2	1	2	3	3	1	3	3	3	3	3	3	2	3
710	0	7	0	4	3	4	3	4	4	4	2	3	3	3	3	3	4	3	3	3	3	3	3	4	4	4	4	3	3	3	3	3	3	3	3	3	1	3	3	2	1	3	3	3	1	1	3	3	3
711	0	8	1	3	3	3	4	3	3	3	3	3	1	2	3	2	3	3	3	1	2	3	2	1	3	2	3	1	4	3	3	4	4	3	3	4	3	3	3	4	3	4	4	3	4	3	3	3	3
712	0	6	1	4	4	4	4	4	4	3	4	4	4	4	4	4	4	4	3	3	4	4	4	3	4	4	4	4	1	2	1	2	1	2	3	3	3	2	3	3	3	2	3	1	2	3	3	3	2
713	1	6	1	1	2	2	3	3	2	2	3	2	3	3	3	3	3	3	3	3	2	3	1	4	4	3	4	3	4	2	2	2	3	3	3	1	1	1	1	1	1	1	3	4	3	3	3	3	4
714	1	9	0	3	3	2	2	3	3	3	2	2	1	2	2	3	2	1	3	3	3	3	3	3	3	3	3	3	3	4	3	3	3	3	3	3	3	4	3	4	3	4	4	3	3	3	4	3	3
715	1	9	0	3	4	4	3	3	4	4	3	3	3	3	3	3	3	3	3	3	3	3	3	3	3	3	4	4	1	1	2	1	1	1	2	1	1	2	1	3	2	2	1	2	2	2	2	1	3
716	0	5	0	4	4	4	4	4	4	4	4	3	4	4	4	4	3	3	4	4	4	3	4	4	4	3	4	4	3	3	3	2	3	1	3	3	1	1	2	2	1	3	3	3	3	3	4	3	3
717	0	5	1	4	4	4	4	4	4	3	4	3	4	3	4	4	4	4	4	4	4	4	4	3	4	4	3	4	2	1	1	1	1	1	2	3	3	3	3	3	3	3	2	2	2	2	2	3	3
718	0	6	1	3	3	3	3	1	3	3	4	4	4	3	4	4	3	4	4	4	4	3	4	3	3	3	3	3	3	1	1	2	3	3	2	2	3	1	2	2	3	2	1	2	1	1	2	1	2
719	0	9	1	3	3	3	3	3	3	3	4	3	4	3	4	3	4	4	4	4	3	4	4	4	4	4	4	3	3	3	3	2	3	3	3	2	3	2	2	3	3	2	2	3	2	2	3	4	3
720	0	7	1	3	1	3	2	2	3	3	3	2	1	2	3	1	3	3	1	3	2	3	1	3	3	3	3	3	2	3	1	1	3	3	1	3	3	3	3	3	3	3	3	3	3	3	1	3	3
721	0	5	0	3	4	3	3	3	3	3	4	3	4	2	4	4	4	4	4	4	4	3	4	3	3	3	3	3	1	1	1	2	1	1	1	3	2	2	1	3	3	2	2	2	1	1	1	3	2
722	0	8	0	4	4	4	4	4	4	4	4	4	4	3	4	4	4	4	4	4	4	4	4	3	4	4	4	4	1	1	1	1	1	1	2	3	3	1	1	3	1	3	3	2	3	1	3	3	2
723	1	6	1	3	3	4	2	4	3	4	4	4	4	3	4	4	4	4	4	4	4	4	4	4	4	4	3	4	2	3	2	1	1	1	1	1	1	1	2	1	1	1	3	2	3	3	3	2	3
724	1	5	1	3	4	3	3	3	3	3	3	3	3	3	4	3	3	3	3	3	3	4	2	3	3	3	3	3	4	3	3	3	3	3	3	3	3	2	2	3	1	3	2	2	2	1	2	3	2
725	0	8	0	3	1	3	3	2	3	3	1	2	2	1	1	1	1	1	1	1	2	3	2	3	1	1	3	3	2	3	2	2	2	2	1	3	2	1	3	3	3	2	3	2	3	3	3	3	2
726	0	9	0	3	1	2	2	3	3	3	2	2	1	2	2	1	1	1	2	1	3	2	3	3	3	3	3	3	3	3	3	3	3	3	2	1	1	2	3	1	3	2	1	1	1	2	1	2	3
727	0	5	0	4	3	4	4	4	3	4	4	4	4	4	4	4	4	3	4	4	4	4	4	3	3	4	3	3	2	2	2	1	1	2	1	4	3	2	3	3	2	3	1	3	1	3	2	3	3
728	0	9	1	2	1	2	1	1	3	2	3	3	3	2	2	3	3	3	3	3	3	3	3	3	2	2	3	3	4	4	3	3	3	3	3	4	3	3	4	3	3	3	2	2	3	3	3	3	3
729	0	6	0	1	3	3	2	2	2	3	3	3	3	3	3	3	3	3	3	3	3	3	3	3	3	4	4	4	3	3	3	2	2	2	3	2	3	1	3	3	3	3	3	3	3	3	2	3	3
730	0	8	1	4	4	3	3	3	3	3	3	4	3	4	3	3	3	3	4	4	3	4	3	4	3	4	4	3	3	3	3	1	3	3	2	1	1	1	3	1	1	2	3	4	3	3	3	3	3
731	0	5	0	3	4	4	3	3	3	3	3	3	2	3	3	3	3	3	4	3	4	4	4	4	3	3	3	3	3	2	2	3	3	2	2	3	2	1	2	2	3	3	3	3	3	2	3	3	3
732	0	5	0	3	3	3	3	3	3	3	3	4	4	4	3	3	3	4	4	4	3	4	3	3	4	3	3	3	1	2	3	1	1	1	1	3	2	2	1	1	3	1	1	1	1	2	2	1	2
733	0	5	1	3	4	3	4	3	4	4	4	3	3	3	3	3	2	4	4	4	4	3	4	3	4	4	4	4	1	1	1	1	1	1	1	3	2	2	1	1	3	1	2	1	2	2	2	1	2
734	0	7	1	4	4	4	4	3	4	3	4	4	4	4	4	4	4	4	4	4	4	4	4	3	4	3	4	3	3	3	3	3	3	3	3	3	3	3	3	3	1	4	1	2	1	1	1	2	2
735	1	7	1	4	3	3	3	3	4	3	4	3	4	4	3	3	4	4	4	4	4	4	4	3	4	3	3	3	2	1	2	3	3	3	1	2	1	3	2	1	1	1	2	2	3	2	2	1	3
736	1	7	1	4	4	3	4	4	4	4	3	4	4	4	4	4	3	4	4	4	4	3	4	4	4	4	3	3	3	2	2	1	1	2	2	1	1	1	1	1	2	1	2	1	3	1	1	2	3
737	0	5	1	1	3	1	1	1	2	3	1	1	2	1	2	2	2	2	1	2	2	3	1	3	2	1	3	3	2	3	2	3	2	4	2	3	4	4	3	3	3	3	3	3	3	4	3	3	3
738	0	5	1	4	4	4	4	4	4	4	4	3	4	4	3	3	4	3	4	4	4	3	4	4	4	4	4	4	1	1	1	2	2	1	1	1	1	1	1	2	3	2	1	2	2	2	1	1	2
739	0	8	1	2	2	3	3	2	2	1	3	3	3	3	3	3	2	3	3	3	3	3	2	3	3	3	3	3	4	3	3	4	3	3	3	3	1	3	3	2	2	2	4	3	4	3	3	3	3
740	0	5	0	3	4	4	4	3	3	3	4	3	3	3	4	3	3	3	3	3	2	4	3	3	4	3	3	3	4	3	3	3	4	3	3	3	3	3	3	3	3	3	3	3	3	3	3	3	3
741	1	8	0	3	3	3	4	3	3	3	4	3	4	4	4	3	4	3	4	4	4	3	4	3	3	3	3	3	3	3	2	3	3	3	3	3	2	3	3	4	3	3	1	1	1	1	1	1	2
742	0	5	1	2	3	2	2	3	3	3	4	3	3	3	3	3	1	2	3	1	3	3	3	3	1	3	3	2	4	3	4	4	3	3	3	3	3	1	3	1	2	2	3	4	4	4	3	3	3
743	0	5	0	4	4	4	4	3	4	4	4	4	4	3	4	3	4	4	4	4	4	4	3	3	3	3	1	2	3	1	2	1	1	2	2	3	3	1	3	1	2	2	3	3	1	1	1	1	1
744	1	5	0	4	4	4	3	4	4	4	4	3	3	3	4	3	3	4	3	3	3	4	4	4	4	3	4	4	4	3	3	3	3	3	3	3	3	3	3	3	3	3	4	4	3	3	4	3	4
745	0	9	1	2	3	2	2	3	3	3	3	4	3	4	3	3	3	3	4	4	4	3	3	3	4	3	3	3	2	3	1	1	2	1	1	3	3	4	3	3	3	2	3	4	3	3	3	4	4
746	0	8	1	4	3	3	3	3	4	4	4	4	4	4	4	4	3	4	4	4	4	4	4	4	4	4	3	4	1	2	3	3	1	2	2	3	2	2	3	3	3	1	1	2	1	1	1	2	2
747	1	9	1	4	3	4	4	4	3	4	4	3	4	4	3	4	3	3	4	4	4	4	4	3	3	3	3	3	4	3	3	3	3	3	3	3	3	4	4	3	3	3	3	4	4	3	3	4	4
748	1	5	0	3	3	3	3	3	3	3	4	4	3	4	4	4	3	4	4	3	3	4	3	3	3	3	3	3	3	3	1	2	2	2	3	3	3	2	3	2	3	3	4	3	2	3	3	2	3
749	0	6	0	4	4	4	4	4	4	4	4	4	4	4	4	4	4	4	3	4	4	4	4	4	3	3	3	4	2	2	2	2	1	2	1	1	3	1	2	2	2	1	1	2	1	3	3	2	2
750	0	6	0	4	4	3	4	3	4	3	4	3	4	4	4	4	4	4	4	4	4	4	4	4	4	4	4	3	1	1	1	1	1	1	1	3	3	4	3	3	2	3	2	3	1	3	1	1	2
751	0	9	1	3	3	3	2	3	4	3	3	3	3	3	3	3	3	3	2	3	2	3	2	3	3	3	3	3	3	3	3	3	3	3	3	3	3	4	3	3	3	4	2	1	3	3	3	3	3
752	1	8	1	4	4	4	4	4	4	3	4	4	3	4	3	4	3	4	3	4	4	4	4	3	3	4	3	4	1	2	1	3	3	3	2	3	4	3	3	3	3	3	1	3	2	1	2	3	2
753	0	7	1	4	3	4	4	4	4	4	4	3	4	4	4	4	4	4	4	3	4	4	4	4	4	4	3	4	2	2	2	2	1	2	1	1	2	1	1	2	2	2	1	3	3	3	3	3	2
754	1	7	1	4	4	3	3	4	3	3	3	3	4	4	3	3	3	3	3	3	3	3	3	3	3	3	3	3	3	3	3	3	3	2	3	3	1	3	2	3	1	3	1	1	1	2	1	2	2
755	0	5	0	3	4	4	4	4	4	3	4	4	3	4	4	3	3	4	4	4	4	4	4	4	4	4	3	4	3	3	3	3	3	3	3	1	1	2	1	1	1	1	1	1	1	2	2	1	1
756	1	9	0	1	2	2	3	3	3	3	3	3	1	3	3	1	3	3	2	2	2	3	3	3	4	4	4	4	4	4	2	1	3	3	3	3	3	3	3	3	3	4	3	2	3	3	3	4	2
757	0	5	0	3	3	3	2	3	3	3	2	3	2	3	1	2	1	3	3	3	3	3	2	3	1	3	3	1	3	1	3	2	3	3	3	3	3	3	2	1	3	2	3	3	3	3	3	1	2
758	1	8	0	4	4	4	4	3	4	3	2	2	3	2	1	2	1	1	3	2	3	1	2	3	2	2	1	3	3	2	3	2	3	3	3	3	3	3	3	3	3	3	3	3	3	3	3	3	3
759	0	5	1	4	3	3	3	3	3	4	2	2	1	2	3	3	3	1	2	3	3	1	3	3	3	3	3	3	3	2	1	3	2	2	3	3	4	4	4	3	4	3	3	3	3	3	3	3	3
760	1	6	0	1	2	2	2	3	3	3	2	4	3	3	3	3	3	3	4	4	4	3	4	3	4	3	3	3	3	3	3	3	3	3	3	3	3	3	3	1	3	4	3	4	3	3	3	3	4
761	1	8	0	3	3	3	3	3	3	3	3	2	1	2	3	2	3	1	1	3	2	1	3	3	4	3	3	3	3	2	3	3	3	3	2	3	3	3	3	3	2	3	3	4	3	4	3	4	4
762	0	6	1	4	3	3	3	3	3	3	4	3	4	3	3	4	4	3	3	3	3	3	4	4	4	3	3	4	2	2	1	2	2	2	2	1	2	1	1	2	1	2	2	2	1	1	2	1	2
763	0	5	0	2	2	3	3	2	3	3	3	2	3	3	3	3	3	3	3	3	3	3	3	3	3	1	3	3	4	4	3	2	3	3	3	3	3	4	4	4	3	4	3	3	3	3	4	3	3
764	0	5	1	3	3	4	4	3	4	3	3	1	3	2	1	1	3	3	3	3	3	3	3	4	4	4	3	4	3	1	3	3	3	3	3	3	3	3	3	3	3	3	3	2	3	2	3	3	3
765	0	8	1	2	3	3	3	3	3	3	4	3	2	3	2	3	3	3	3	3	3	4	1	2	1	3	1	2	3	3	3	3	1	2	3	3	3	4	4	4	4	3	4	3	3	3	3	3	3
766	0	8	0	3	2	2	3	3	3	3	2	2	3	3	1	2	1	4	4	2	3	3	3	3	3	3	3	1	3	3	3	3	2	3	3	2	2	2	3	3	3	2	4	3	3	3	3	3	3
767	0	6	1	1	1	2	2	2	1	1	4	3	3	3	2	3	3	3	3	3	3	4	3	4	4	3	4	4	1	2	1	1	1	1	3	1	2	1	3	2	2	1	3	3	1	2	3	3	1
768	0	5	0	3	3	1	2	1	2	1	2	2	2	2	1	2	1	1	2	1	3	1	2	3	3	3	3	1	3	3	3	3	4	3	3	3	2	3	1	2	3	2	3	3	3	3	3	3	3
769	0	6	1	3	3	3	3	3	3	3	4	4	4	3	3	4	3	4	3	4	4	4	4	4	4	4	3	4	3	2	2	3	1	3	3	3	3	2	2	3	3	1	3	3	1	3	2	1	3
770	0	6	1	4	3	4	4	3	4	3	4	3	4	4	4	4	3	3	3	3	4	4	3	4	4	4	4	4	1	2	1	1	2	2	1	3	1	1	1	1	2	3	1	2	1	1	2	1	1
771	1	9	1	4	3	4	4	3	4	3	3	3	3	4	3	3	3	3	3	3	3	4	4	4	4	3	4	3	1	2	2	3	1	2	2	2	1	1	2	2	1	1	3	1	2	2	2	1	2
772	1	6	1	4	4	4	4	4	4	4	3	3	3	4	3	3	3	3	3	3	3	3	3	3	3	3	3	3	4	3	3	4	3	3	3	4	3	4	4	3	4	4	3	4	3	3	3	3	3
773	0	7	1	4	4	4	4	4	3	4	4	3	4	4	4	4	4	4	4	4	4	4	4	4	4	4	4	4	1	2	2	2	1	3	2	3	3	3	3	3	3	2	3	3	3	1	3	2	2
774	0	7	1	4	4	4	4	4	4	4	3	3	1	3	4	2	3	3	3	3	3	3	3	3	3	4	3	3	3	3	2	3	3	3	3	3	1	3	1	1	2	2	3	4	4	3	3	4	4
775	0	6	1	4	4	4	3	4	4	4	4	3	4	4	4	4	4	4	4	4	4	4	4	4	4	4	4	3	3	2	3	3	3	2	2	1	1	1	2	1	1	2	3	3	1	3	3	3	3
776	0	6	0	4	3	3	4	4	3	4	4	3	4	3	4	3	3	4	4	4	3	4	3	3	4	3	3	3	2	2	2	2	1	3	1	1	1	2	2	3	1	2	3	3	2	3	3	3	3
777	0	6	0	1	3	3	3	2	3	2	3	2	1	2	3	3	3	1	3	3	3	1	3	1	3	1	1	1	4	3	4	3	3	3	3	3	4	4	4	3	3	3	4	4	4	4	3	3	3
778	0	7	0	4	3	3	4	3	3	3	3	2	4	3	4	3	4	3	3	3	4	3	3	4	4	4	3	3	3	3	3	3	2	2	3	3	3	3	3	3	3	3	3	4	3	3	3	3	3
779	0	9	1	1	3	3	1	2	3	3	2	2	2	1	1	1	1	1	2	1	1	2	2	3	2	1	2	3	4	3	3	3	3	3	4	3	4	3	3	3	3	4	4	3	4	3	3	4	3
780	1	7	1	3	4	4	3	3	3	3	3	3	3	3	3	2	3	4	4	3	3	4	4	1	1	2	1	3	3	3	1	2	3	2	3	2	3	1	3	3	1	3	2	2	2	3	2	3	2
781	1	9	1	4	4	4	4	4	3	3	3	3	2	2	1	2	3	2	3	2	3	1	2	3	3	3	3	3	3	2	2	3	2	3	3	2	3	2	2	3	3	3	3	2	2	3	2	3	3
782	0	5	0	3	4	4	4	4	4	4	4	4	4	4	3	4	3	4	4	4	4	3	4	4	4	4	4	4	2	2	1	2	2	2	1	3	3	4	3	3	3	3	2	2	2	2	1	3	3
783	0	8	0	3	3	3	3	4	3	4	4	3	4	4	4	3	4	4	4	4	4	4	4	4	4	3	4	3	1	2	2	1	2	3	2	2	2	1	3	1	1	3	1	1	1	1	1	3	2
784	0	7	1	2	3	3	3	3	3	1	2	2	3	3	3	1	3	3	3	3	3	1	3	3	3	3	3	3	2	3	3	3	2	2	3	1	3	3	3	2	3	1	3	3	3	3	2	2	2
785	0	7	1	3	4	4	4	4	4	4	4	4	4	3	4	4	4	4	4	4	4	4	4	3	3	3	4	4	2	1	3	3	2	3	2	1	2	1	3	3	3	1	2	2	1	3	1	3	2
786	0	5	0	4	4	4	4	4	3	4	4	4	3	4	4	4	3	4	3	4	4	4	4	4	4	3	4	4	3	3	3	1	3	3	3	4	3	4	3	3	4	3	2	3	1	2	2	3	2
787	0	7	1	4	1	3	2	3	1	3	2	2	3	2	2	2	1	2	1	3	3	1	2	3	3	2	3	1	3	3	3	3	3	3	3	3	3	4	4	4	3	3	3	3	3	3	3	3	2
788	1	8	0	4	3	3	4	4	4	4	3	4	3	3	4	3	4	4	3	4	4	4	4	3	3	3	3	3	2	3	3	3	3	2	3	1	1	1	1	1	3	2	1	1	3	2	2	2	1
789	1	5	1	4	3	4	4	4	4	4	3	4	4	4	4	4	4	3	4	4	4	4	4	4	4	4	4	4	1	1	2	1	1	1	1	3	2	3	3	2	3	3	2	1	2	2	3	2	2
790	0	9	0	2	3	2	3	3	1	2	2	2	1	1	3	2	1	3	2	3	3	1	2	1	3	1	1	2	3	3	2	3	3	3	3	3	3	3	3	2	3	3	3	4	3	3	4	3	4
791	1	9	1	3	3	3	3	3	3	3	3	3	3	4	2	3	3	3	3	3	3	3	3	3	3	3	3	4	3	2	2	2	3	2	3	4	4	2	2	3	2	2	3	3	4	4	3	3	3
792	1	8	1	3	3	4	3	3	3	3	3	4	3	3	4	3	3	3	3	3	3	4	4	3	3	3	3	3	3	3	3	3	3	3	3	3	3	1	3	3	3	2	1	1	2	3	2	3	2
793	1	6	1	4	3	3	3	3	3	4	3	4	3	4	4	4	4	4	4	4	4	4	4	3	3	3	3	3	1	3	2	1	1	1	1	4	3	3	3	4	3	3	3	4	3	3	4	3	3
794	0	7	0	2	3	2	3	1	4	2	3	3	3	3	3	3	3	3	3	3	2	3	2	2	3	3	3	2	4	4	2	4	4	3	3	4	3	3	3	4	3	3	3	3	4	3	3	3	3
795	0	6	0	4	4	4	4	4	4	4	4	4	4	4	4	4	4	4	4	4	4	3	4	4	4	4	4	4	2	1	3	1	1	1	1	2	1	1	3	3	2	1	2	1	1	1	1	1	2
796	0	9	0	2	3	3	1	2	3	1	2	3	3	3	3	3	3	3	3	1	3	3	3	3	3	3	3	1	2	2	3	3	3	3	3	3	2	1	1	3	1	2	3	3	2	3	3	3	2
797	1	8	0	1	3	1	2	2	3	3	3	3	3	3	3	3	3	4	3	3	2	4	3	3	3	3	3	3	2	2	3	3	3	3	3	4	3	3	3	3	1	3	3	3	3	3	3	3	3
798	1	7	0	4	4	4	4	4	4	4	3	3	3	3	3	3	3	3	3	3	3	3	4	4	4	4	3	4	1	1	1	1	1	1	1	1	1	1	2	1	2	2	2	2	2	1	2	1	2
799	1	8	1	3	3	3	4	3	3	3	4	4	4	4	4	4	4	3	4	4	4	4	4	4	4	4	4	3	3	1	1	1	1	1	2	2	3	2	1	3	3	1	1	2	2	2	2	2	3
800	1	8	1	4	4	3	3	4	3	4	4	3	4	4	3	4	4	3	4	3	4	4	4	4	4	4	4	4	1	3	1	3	2	2	2	3	3	3	2	3	3	4	3	4	3	4	3	3	3
801	0	9	0	3	3	1	2	2	2	3	2	2	3	2	3	3	2	3	2	3	3	3	4	3	3	3	3	2	1	1	1	3	1	1	2	3	3	1	2	1	3	3	3	2	2	3	1	3	2
802	0	6	0	1	3	2	3	2	3	1	2	3	2	2	1	3	1	3	1	1	3	3	3	3	2	3	1	2	4	4	3	3	3	3	3	3	3	3	3	3	3	3	4	4	4	4	3	4	4
803	0	7	1	4	3	3	4	4	4	4	4	4	4	3	4	3	4	4	3	4	4	4	4	4	4	4	4	4	1	2	1	2	1	2	3	2	2	1	1	1	2	2	3	1	2	2	1	3	1
804	0	7	0	2	3	3	3	3	3	2	2	3	2	2	1	1	2	1	1	3	1	3	2	3	3	3	3	3	3	3	3	3	3	3	4	3	3	3	1	3	4	3	1	1	3	2	2	3	2
805	0	5	1	4	4	4	4	4	3	3	4	4	3	4	3	4	4	4	4	4	4	4	4	3	4	4	4	4	2	1	2	2	1	2	1	1	3	1	1	1	1	1	1	3	1	1	2	2	1
806	0	5	1	4	4	4	4	3	4	3	3	4	3	3	4	4	4	4	4	3	3	4	3	4	4	4	4	4	2	1	2	2	3	3	3	2	3	3	1	1	1	1	1	3	3	3	3	3	3
807	0	8	0	4	3	4	3	3	4	3	2	3	1	3	2	1	3	2	3	1	3	1	2	4	3	3	4	3	3	1	2	2	1	1	1	1	3	2	1	1	2	1	3	3	3	3	3	3	3
808	0	8	1	4	3	4	3	3	3	3	4	4	4	4	4	4	4	4	4	4	4	4	4	4	4	3	4	3	1	1	2	1	2	1	2	1	2	2	1	3	2	2	3	3	3	3	3	3	3
809	0	8	1	4	4	4	4	4	3	3	3	2	3	3	3	3	2	3	3	2	3	3	3	3	3	2	3	3	3	4	3	3	3	3	3	3	3	3	3	3	3	2	4	4	3	4	3	4	4
810	1	6	0	2	3	1	2	1	2	1	3	3	3	3	3	3	3	1	3	4	3	1	1	4	3	3	3	3	4	3	4	3	3	3	4	3	4	3	4	3	4	3	3	1	3	3	4	3	3
811	0	9	0	2	3	3	3	3	3	3	3	3	1	3	2	2	3	3	3	3	3	3	2	3	3	1	3	3	3	3	3	4	4	3	3	4	3	4	3	3	3	4	3	3	4	3	3	4	3
812	0	5	1	3	3	3	2	3	2	3	2	2	3	2	2	3	3	3	3	2	3	1	3	2	3	3	1	1	4	3	4	4	4	4	3	3	3	4	1	3	3	3	3	3	2	3	3	3	3
813	1	6	0	4	3	3	4	3	3	3	3	3	3	2	3	3	3	3	3	3	2	3	3	2	1	3	2	1	2	1	3	3	1	3	3	3	3	2	3	3	2	3	2	1	3	1	2	3	2
814	0	5	1	3	3	3	3	3	4	4	3	3	4	3	3	3	3	4	3	3	3	4	3	3	4	3	4	4	3	3	2	2	3	3	2	2	2	1	1	1	2	1	1	2	3	2	2	1	2
815	0	5	1	4	4	3	4	3	3	3	4	3	4	4	3	4	4	4	3	4	4	4	3	3	3	3	3	3	3	3	3	3	3	3	3	2	3	2	3	3	2	1	3	3	3	4	3	3	4
816	0	8	1	3	3	3	3	3	3	3	3	3	3	4	2	3	3	3	3	3	3	3	3	4	4	3	4	3	3	3	3	3	3	2	3	1	2	3	1	1	1	1	2	1	3	2	3	2	1
817	1	7	0	4	3	3	4	3	3	3	3	3	3	3	3	3	3	3	3	2	3	3	3	3	2	1	3	1	3	3	3	3	3	3	3	3	3	4	4	3	3	3	3	3	3	4	3	3	3
818	0	7	0	2	3	3	1	2	2	3	1	3	4	3	1	3	1	3	3	3	2	3	3	1	3	1	1	1	4	3	3	3	3	3	3	3	3	4	3	4	3	4	3	3	3	4	4	4	3
819	1	6	1	3	3	3	3	3	3	3	3	3	2	3	3	3	3	4	3	3	3	3	3	3	2	2	3	3	2	2	2	3	1	1	3	3	3	4	3	3	4	4	3	3	4	3	3	2	3
820	1	5	1	3	2	3	1	3	2	1	3	3	3	3	3	3	3	3	3	3	3	3	4	2	2	3	1	1	3	2	1	1	3	2	2	1	3	2	2	3	3	1	3	3	3	3	3	3	4
821	1	8	0	3	3	3	3	3	3	3	4	3	3	2	4	3	2	3	4	3	4	3	3	4	4	3	4	3	2	2	1	2	2	2	3	3	3	2	3	2	3	2	3	3	3	1	3	3	3
822	0	5	1	3	2	3	3	2	3	3	1	1	1	2	1	1	1	2	3	3	2	3	2	2	3	3	1	3	2	3	3	3	1	3	3	1	2	2	2	3	1	1	3	1	2	2	2	3	2
823	1	9	0	3	4	3	4	3	3	3	4	2	3	3	3	3	1	3	3	3	3	3	3	4	3	3	3	3	3	3	3	3	3	3	3	3	3	4	3	3	3	3	3	3	3	4	3	3	3
824	1	9	0	2	3	3	3	3	3	3	4	4	4	4	3	3	3	4	4	4	3	4	3	4	4	4	4	4	4	3	4	3	3	3	4	1	2	1	1	1	2	1	3	2	3	3	3	3	3
825	1	8	1	4	4	4	4	4	4	4	4	3	3	3	3	3	3	3	3	4	3	3	3	4	3	4	4	4	3	1	1	1	2	1	1	2	1	1	1	1	2	2	1	2	1	2	1	1	2
826	0	6	1	4	4	4	4	4	4	4	3	3	3	3	4	3	3	3	4	3	4	3	3	4	4	4	4	3	3	3	1	1	3	2	2	3	3	3	3	3	2	2	3	2	2	3	3	3	3
827	0	7	1	3	3	3	3	2	3	2	3	4	3	3	3	4	3	3	3	3	3	3	3	3	3	3	3	2	1	2	2	2	3	2	3	1	2	2	1	1	3	1	2	1	1	2	2	1	2
828	1	8	1	4	4	3	4	3	4	4	4	3	4	4	4	4	3	3	4	4	3	4	3	3	3	3	3	3	3	3	3	1	3	2	3	1	1	2	2	1	3	3	2	2	3	3	3	2	3
829	0	8	0	4	3	2	4	3	4	3	2	3	4	4	4	3	3	3	3	3	3	4	3	3	3	3	3	3	2	2	3	2	3	1	3	2	2	3	3	3	3	3	3	2	1	1	2	1	1
830	0	6	0	3	1	3	3	3	3	3	2	3	3	3	3	3	1	3	3	3	3	3	3	3	3	4	4	4	2	3	3	3	3	3	1	1	3	3	3	3	2	2	1	2	2	1	2	3	3
831	0	6	0	1	3	3	1	1	3	1	3	2	3	3	3	3	3	3	3	3	3	3	3	1	1	3	3	3	3	3	3	3	3	3	3	3	4	3	3	3	3	4	2	2	1	3	2	3	3
832	0	9	1	3	3	3	2	3	3	3	3	2	2	2	1	1	2	3	3	1	2	3	2	3	1	2	2	1	4	3	4	4	3	3	3	3	3	4	3	3	3	3	3	4	3	3	3	3	4
833	1	7	0	4	3	4	3	4	4	4	4	3	3	4	4	4	4	3	4	4	3	4	3	4	4	3	4	4	1	2	3	2	2	1	2	3	3	2	3	2	2	3	2	2	2	1	2	1	1
834	0	7	1	3	4	3	4	4	3	3	4	4	4	3	3	4	4	4	3	4	4	4	4	3	3	3	3	3	1	1	1	2	2	1	1	1	1	1	1	1	1	1	1	3	3	2	2	2	2
835	1	7	0	4	3	4	4	4	3	4	4	4	3	3	4	4	4	4	3	4	3	4	3	4	4	4	3	3	2	1	1	3	3	2	3	1	2	1	1	1	3	1	3	1	3	2	3	3	2
836	0	7	0	3	3	3	3	3	3	3	3	4	3	3	3	3	3	3	3	3	3	3	2	3	3	3	3	2	1	1	3	3	3	1	1	1	2	1	3	1	2	1	1	2	2	1	1	3	1
837	0	5	0	4	4	4	4	3	4	3	4	4	4	4	4	4	4	3	3	4	4	3	4	3	4	3	4	3	1	2	1	1	2	2	1	3	1	1	1	2	1	2	1	3	2	1	1	1	3
838	0	8	1	4	4	3	4	4	4	4	4	3	3	3	3	3	4	3	3	4	4	1	3	4	3	3	3	3	3	3	1	1	3	2	2	3	3	3	3	3	3	3	3	3	3	3	3	3	3
839	0	6	0	3	3	3	3	4	3	4	4	4	4	4	4	4	4	3	4	3	3	4	4	3	3	3	3	3	3	3	3	3	1	3	3	3	3	2	3	3	2	3	3	4	3	3	3	4	3
840	0	5	1	4	3	4	3	3	3	4	2	3	2	3	2	3	1	2	3	1	3	3	2	3	3	2	3	3	2	3	3	1	1	1	1	1	3	3	3	2	1	2	3	3	3	2	2	3	3
841	0	8	1	4	4	3	4	4	4	4	3	4	2	2	3	2	2	3	3	3	3	3	3	3	3	3	4	4	3	3	3	3	3	3	3	2	2	2	1	1	3	2	3	3	3	3	3	2	3
842	0	5	1	4	3	3	3	3	3	3	4	3	3	4	4	4	4	4	4	3	4	4	4	4	4	3	3	4	3	3	3	3	4	3	3	3	3	2	1	2	1	2	3	3	3	3	2	3	3
843	1	5	1	4	4	4	3	4	4	3	3	3	3	3	3	3	3	3	3	3	3	3	3	4	4	4	3	4	2	1	2	3	1	2	1	3	3	3	3	3	3	3	3	4	3	3	3	3	4
844	0	6	0	4	4	4	4	4	4	4	4	3	4	4	4	4	4	4	4	4	4	4	4	3	3	3	3	3	1	1	1	2	2	2	1	3	3	1	1	3	3	3	3	3	2	3	1	2	3
845	0	8	0	4	4	4	3	4	4	4	4	4	4	4	4	4	4	4	4	4	4	4	4	3	4	4	3	3	1	1	1	1	1	1	1	3	2	1	1	3	3	2	3	2	2	1	2	2	1
846	0	6	1	4	4	4	3	3	3	3	4	4	4	4	3	4	4	4	4	4	4	4	3	3	3	2	3	1	1	2	2	2	1	2	1	1	3	3	3	3	3	3	3	2	1	3	1	2	1
847	1	7	0	3	4	3	4	4	4	3	4	4	4	4	3	4	3	3	3	3	4	3	4	3	3	3	3	3	3	3	3	3	3	3	3	3	1	1	3	2	3	4	3	4	3	3	4	3	3
848	1	7	1	3	3	3	3	3	4	3	4	3	3	4	4	3	3	4	4	3	4	4	4	4	4	4	4	4	3	3	3	3	3	2	3	4	3	4	4	4	3	4	3	3	3	3	3	3	3
849	0	7	1	4	4	4	4	3	4	4	3	3	4	3	2	3	3	3	3	3	3	4	3	4	3	3	4	4	4	4	3	3	3	3	3	3	3	3	3	3	4	3	2	3	1	3	3	3	3
850	0	6	0	4	4	4	4	4	4	4	3	3	3	3	3	3	3	3	3	4	3	3	3	4	4	4	3	3	2	1	2	1	2	2	1	1	1	3	2	3	3	2	1	2	2	3	2	1	1
851	1	6	1	4	4	4	4	4	4	4	3	4	4	4	4	4	4	4	4	4	4	4	4	4	4	4	4	4	3	3	3	3	3	3	3	4	3	3	3	3	3	3	2	2	2	3	3	2	1
852	0	6	0	3	3	3	2	3	3	3	4	3	4	3	3	4	4	4	3	4	3	4	4	3	3	3	3	3	1	1	1	2	3	1	1	3	3	3	3	3	2	3	3	3	3	2	3	3	2
853	0	6	1	3	4	3	3	3	3	2	4	3	3	3	3	3	3	3	4	4	4	3	4	3	1	3	2	2	3	3	3	3	3	2	3	3	3	4	3	3	3	3	3	3	3	2	3	3	3
854	0	9	1	4	3	3	3	4	4	4	3	3	3	4	3	4	3	3	4	4	3	4	3	4	3	3	3	3	1	1	1	1	1	3	2	3	3	3	2	3	3	3	2	3	1	3	2	2	2
855	1	5	1	3	2	3	3	3	3	3	4	3	4	3	3	4	4	4	4	4	4	4	4	4	4	4	4	4	4	3	3	3	3	4	4	1	1	2	1	1	1	2	4	3	3	3	3	3	3
856	0	9	1	1	3	2	1	2	3	3	3	3	3	3	3	3	3	2	3	3	3	1	3	4	3	3	4	3	3	3	3	3	3	3	3	3	3	4	3	3	3	4	3	2	2	1	2	3	2
857	0	5	0	3	3	3	3	4	3	4	2	3	3	2	3	3	2	3	3	3	2	3	1	3	3	3	3	3	4	3	3	3	3	3	3	2	1	3	3	3	1	1	4	4	3	3	4	4	4
858	0	9	0	1	1	1	1	2	3	1	3	3	3	3	1	1	3	3	3	2	3	1	3	3	1	3	1	1	3	3	3	3	2	3	3	3	3	4	3	3	3	3	3	3	3	3	4	3	3
859	0	6	1	3	3	3	2	3	2	3	2	3	3	3	2	3	2	3	2	2	1	1	1	3	3	3	3	3	3	3	3	3	3	3	3	2	3	4	3	3	3	3	3	3	1	4	3	3	3
860	0	5	0	4	3	3	4	4	4	4	3	4	3	3	4	4	3	3	4	4	4	4	4	4	4	4	3	4	1	1	2	1	3	1	1	3	1	3	2	3	3	3	1	2	3	3	1	3	2
861	0	8	1	3	3	2	3	2	3	2	3	3	3	3	3	3	4	3	3	4	4	3	4	1	3	3	3	3	3	3	3	3	3	3	3	3	3	2	3	3	3	3	3	4	3	3	4	3	3
862	0	8	1	1	3	1	3	2	3	2	2	4	3	2	3	2	3	3	3	3	3	3	3	3	3	3	3	3	4	3	3	3	3	3	4	2	1	2	2	3	3	1	3	2	3	3	2	3	3
863	0	7	1	3	3	3	3	2	3	3	4	4	3	4	3	4	3	3	3	3	3	4	3	3	3	3	1	3	4	4	3	3	3	3	3	3	3	4	3	4	3	2	3	3	3	3	4	4	3
864	0	5	1	4	4	3	4	4	4	4	4	4	4	3	4	3	4	4	4	3	4	3	4	4	3	3	3	3	2	3	1	3	2	3	3	3	3	3	3	3	3	3	3	1	3	3	2	3	3
865	0	5	0	3	3	3	3	3	3	1	2	3	2	1	3	2	1	3	3	3	3	2	2	1	3	3	2	1	3	3	3	3	3	3	3	3	4	4	3	4	3	3	3	4	3	3	3	3	3
866	0	9	0	2	1	2	1	2	3	2	3	2	2	3	3	3	3	3	3	3	3	2	3	3	3	1	3	3	3	3	3	3	3	3	3	4	4	4	3	3	4	3	3	3	3	3	3	3	3
867	0	8	1	3	3	3	3	3	2	3	2	3	3	2	3	3	2	3	3	3	3	1	3	3	3	3	2	3	3	3	3	3	3	3	3	3	4	4	3	4	3	3	3	4	3	3	2	3	3
868	0	5	0	4	3	4	4	4	4	4	3	4	3	4	3	3	3	3	3	4	3	4	4	4	4	3	4	3	1	2	1	1	3	3	1	3	1	1	1	3	1	1	1	1	1	2	1	2	1
869	0	5	1	4	4	4	4	3	4	4	4	4	4	4	4	4	4	4	4	4	4	4	4	3	4	3	4	4	2	1	2	2	3	1	3	1	1	1	1	1	1	2	1	1	3	2	2	3	2
870	0	7	0	4	4	4	4	4	4	4	4	4	4	3	4	3	3	4	3	4	4	3	4	3	3	3	3	3	1	2	1	3	3	3	3	1	2	1	2	1	2	3	3	3	2	3	2	3	2
871	0	7	0	3	2	3	4	3	3	3	4	3	3	4	4	3	3	3	4	4	3	3	3	3	3	4	4	4	2	1	2	1	2	1	1	3	2	3	3	2	3	2	1	3	3	3	1	1	1
872	0	8	1	1	3	1	3	2	3	3	3	3	2	2	3	3	3	3	4	3	3	3	2	3	1	2	1	1	4	3	4	3	3	4	3	3	3	4	3	3	3	4	3	2	3	4	3	3	3
873	0	7	0	4	4	3	3	3	4	4	4	3	4	4	4	4	4	4	4	4	4	3	4	4	4	4	4	4	2	2	1	2	1	3	3	1	2	1	1	1	3	2	3	2	3	3	2	1	3
874	1	6	0	4	3	4	4	3	4	4	4	4	4	4	4	4	4	4	4	4	4	4	4	4	4	4	4	4	1	3	2	1	2	2	2	1	1	1	2	1	1	1	3	3	1	3	3	1	2
875	0	7	1	3	3	3	3	3	3	3	2	2	2	3	2	1	3	3	3	1	2	3	3	4	4	4	4	4	4	1	3	3	3	3	3	1	1	2	1	3	1	2	3	3	3	2	2	3	3
876	1	6	1	3	3	4	4	4	4	3	4	4	4	4	4	4	4	4	4	4	4	4	4	3	4	3	3	4	2	3	2	2	3	1	1	1	3	2	3	2	3	3	3	3	3	3	3	3	3
877	0	8	0	4	3	4	3	3	4	3	4	3	3	4	4	3	3	4	3	3	3	4	3	3	3	3	4	3	3	3	3	3	2	3	3	3	3	3	4	3	4	2	3	3	3	3	4	3	3
878	1	7	1	4	4	4	4	4	4	4	4	4	4	4	4	4	4	4	4	4	4	3	4	4	4	4	4	3	2	2	2	1	1	1	1	3	3	3	2	3	2	3	3	3	1	2	2	1	3
879	1	6	1	4	4	4	4	4	4	4	4	4	4	4	4	4	4	4	4	4	4	4	4	4	4	4	4	4	3	1	2	1	2	1	3	1	1	3	2	3	3	2	3	1	3	3	3	3	3
880	0	8	1	4	3	4	4	3	4	4	3	4	3	4	4	4	4	4	3	4	3	4	4	4	4	4	3	3	1	1	2	1	1	1	1	4	2	3	3	4	3	3	2	3	3	3	4	3	3
881	0	9	1	4	4	4	4	4	4	4	4	3	4	3	3	3	3	4	4	4	3	4	3	4	4	4	4	3	3	3	2	3	2	1	3	3	2	1	1	1	2	1	3	3	3	4	2	3	3
882	0	7	1	3	3	3	1	3	1	1	2	3	2	3	2	3	3	1	3	3	3	3	3	2	2	2	1	3	4	3	3	3	3	2	3	3	4	3	3	3	4	3	4	4	3	3	3	3	4
883	1	7	1	3	3	3	3	3	3	3	4	4	3	3	4	4	3	4	4	4	3	4	4	4	4	4	4	4	1	1	2	1	2	2	2	1	1	2	1	1	2	2	3	3	2	3	1	2	3
884	0	7	0	4	4	4	4	4	4	4	3	4	3	3	3	4	3	3	4	4	4	4	4	4	4	4	4	4	1	1	1	2	2	1	2	1	3	2	3	2	1	3	1	1	1	3	1	3	2
885	0	7	1	4	4	4	4	4	4	4	4	3	4	4	4	3	4	3	4	4	4	4	4	3	4	3	3	3	1	3	1	1	1	3	3	3	3	3	1	1	2	1	3	3	3	2	3	3	3
886	0	5	1	4	4	3	4	4	4	4	4	3	3	4	3	4	3	4	3	4	4	4	4	3	4	4	3	4	2	1	2	3	2	1	3	2	2	1	2	2	1	2	2	1	1	1	1	2	2
887	0	5	1	4	4	4	3	3	4	3	3	3	3	3	1	2	3	3	3	3	3	3	2	3	3	3	3	3	3	3	2	3	3	3	3	3	3	3	1	2	3	3	3	4	3	3	2	3	3
888	1	8	1	4	3	4	4	4	4	3	4	4	3	4	4	4	4	4	4	4	4	4	4	3	4	4	3	3	1	1	2	2	2	2	1	1	1	2	2	1	2	1	3	3	2	3	3	3	3
889	0	7	0	1	3	3	1	1	3	3	3	3	2	3	3	3	3	3	3	3	3	3	3	3	3	3	3	3	3	3	2	3	3	3	3	3	3	3	3	3	4	3	2	3	3	3	3	3	4
890	0	7	0	4	3	3	4	3	3	3	4	4	4	3	4	4	4	3	3	3	3	4	3	4	4	4	4	4	3	2	3	3	1	3	1	1	1	1	1	2	2	1	2	3	2	1	2	2	2
891	1	5	1	4	4	4	3	4	4	4	4	4	4	4	4	4	3	4	4	4	3	4	4	3	4	4	4	3	1	1	1	1	1	1	2	2	2	1	1	2	2	1	2	2	2	3	2	2	3
892	0	7	0	3	4	4	3	4	3	3	4	4	3	3	4	4	3	4	3	4	4	4	4	4	4	4	3	4	3	3	1	2	2	3	2	1	1	1	3	2	1	1	3	3	1	3	3	3	3
893	1	5	0	4	4	3	4	4	3	4	4	4	4	4	4	4	4	4	4	4	4	4	4	4	4	4	4	4	3	3	2	3	3	3	3	1	2	1	1	1	1	2	3	1	2	3	2	2	3
894	0	5	1	2	2	2	3	3	2	3	3	2	1	2	1	1	3	1	3	3	3	1	2	3	3	3	3	3	1	1	1	1	3	2	2	3	2	3	1	3	3	2	3	3	3	3	4	4	4
895	1	8	1	2	3	2	3	3	3	3	3	2	3	2	3	1	2	1	1	3	2	3	1	1	3	1	3	2	4	3	3	3	4	3	3	4	4	3	3	3	3	4	3	4	3	3	3	4	3
896	1	8	0	4	4	4	4	4	4	4	3	3	3	3	3	1	1	3	3	2	3	3	3	3	4	3	1	3	3	3	3	3	3	3	3	3	4	4	3	4	3	2	3	4	4	3	3	4	3
897	0	8	1	4	3	3	3	4	3	4	3	4	4	3	4	4	4	4	3	4	3	4	3	4	4	4	4	4	3	2	2	1	1	2	3	3	3	3	2	3	3	3	3	1	1	2	2	2	2
898	0	8	0	1	1	2	3	3	3	3	2	2	2	2	2	3	1	3	2	3	3	3	1	3	1	3	2	3	4	3	3	4	3	3	3	4	4	3	3	3	3	3	3	4	4	4	4	4	3
899	0	5	1	1	3	1	3	1	2	1	2	3	3	1	3	1	3	3	1	3	3	1	2	3	3	1	3	1	2	3	3	2	2	3	3	3	3	3	3	3	3	3	2	1	2	1	2	2	3
900	0	6	1	3	2	3	3	1	2	2	3	2	1	3	3	3	3	3	3	3	3	3	3	3	3	4	3	4	1	3	3	1	1	2	1	1	1	2	3	1	3	3	3	3	3	3	3	3	2
901	0	5	1	4	4	4	4	4	4	4	4	4	4	4	4	4	4	4	4	4	4	4	4	4	3	4	3	3	1	1	1	2	2	1	1	3	2	3	2	3	3	3	1	3	2	3	2	2	2
902	0	6	0	3	4	4	4	4	4	4	3	4	3	4	2	3	3	4	4	4	3	3	3	3	3	3	3	3	2	1	3	2	3	2	1	3	3	3	3	3	3	3	2	2	2	1	2	3	2
903	0	5	0	4	3	3	4	4	3	4	4	3	3	3	4	3	3	3	3	3	3	3	3	4	4	4	4	3	1	2	1	1	2	3	2	1	1	2	1	2	1	1	1	2	1	1	1	1	2
904	1	7	0	1	2	3	2	1	3	1	3	1	2	2	2	2	3	2	3	3	3	3	3	2	3	1	3	2	3	3	2	3	3	3	2	3	1	3	1	3	3	3	3	4	3	3	3	3	4
905	1	6	0	2	2	3	1	2	2	1	2	2	1	2	1	3	2	1	3	1	2	2	3	1	1	2	3	1	4	3	3	3	3	4	3	3	3	3	4	3	3	4	3	4	3	3	3	4	3
906	0	6	1	3	3	3	3	2	3	3	4	3	4	4	3	3	3	3	3	4	3	3	3	2	3	3	3	2	3	1	3	2	3	3	3	3	3	4	3	3	3	3	3	3	2	4	4	3	3
907	1	7	0	3	3	3	3	3	3	3	4	3	3	3	3	3	3	3	4	4	3	4	4	4	4	4	3	4	3	3	3	3	4	3	3	3	3	3	4	3	3	4	3	4	3	3	3	3	3
908	0	6	0	3	3	3	1	1	2	2	2	2	2	2	3	3	3	3	3	3	3	2	2	1	3	3	2	2	4	4	3	3	4	4	4	3	3	4	4	3	4	3	4	3	3	3	3	3	4
909	1	6	0	3	3	3	3	4	3	4	2	2	3	3	3	3	2	3	1	3	1	3	1	4	3	3	4	4	3	3	3	2	3	2	3	1	3	2	3	2	1	3	3	3	2	2	2	2	3
910	0	8	1	4	3	3	3	3	4	3	2	2	1	3	3	1	3	3	3	3	2	3	2	1	3	3	3	1	3	3	2	3	3	3	3	3	4	4	3	4	4	3	2	3	2	2	3	2	3
911	0	5	0	3	3	3	3	3	3	2	3	3	4	3	3	3	3	3	4	4	4	3	4	3	3	3	2	3	3	3	3	3	3	3	3	3	3	3	3	3	4	2	3	3	2	2	2	3	2
912	1	8	0	3	3	3	3	4	1	3	4	4	4	4	4	4	4	4	4	4	4	4	4	3	4	4	4	4	3	3	3	3	3	3	3	2	3	2	3	3	2	4	4	4	4	3	3	3	3
913	0	6	1	3	3	3	3	3	4	4	2	3	4	2	2	3	1	3	3	3	2	3	2	1	3	2	3	3	1	2	2	1	3	2	2	3	1	3	3	1	2	1	2	3	2	3	3	3	3
914	1	6	0	3	3	3	3	3	3	3	4	3	3	4	4	4	4	4	4	4	3	4	3	3	4	3	4	3	2	2	3	3	3	1	1	2	1	3	2	2	2	3	3	3	1	2	2	1	2
915	1	8	1	4	3	3	4	4	4	3	3	4	3	4	4	4	4	4	4	4	4	4	4	4	3	4	3	3	2	3	3	2	2	1	1	2	3	4	3	3	3	3	1	1	1	2	2	3	2
916	0	8	1	4	3	4	4	3	4	4	3	3	4	3	4	3	3	2	2	3	4	3	3	4	4	4	4	3	3	3	1	3	3	3	3	3	2	2	3	3	3	3	3	2	1	1	2	3	3
917	0	5	1	3	3	3	3	3	3	4	3	3	4	3	3	3	3	3	3	1	3	3	3	3	3	1	2	2	2	2	1	3	1	1	1	3	2	1	3	1	3	2	1	1	1	2	1	2	3
918	0	6	0	1	3	1	2	1	3	1	3	3	3	3	3	3	2	2	3	2	2	3	2	3	3	1	3	3	1	1	2	1	2	1	2	3	4	2	3	3	3	3	3	2	2	3	2	3	3
919	0	7	0	1	2	2	3	1	2	1	4	3	2	3	3	3	3	3	3	3	3	3	3	4	4	4	3	4	1	3	1	1	3	2	1	2	2	2	2	2	1	1	2	3	2	2	1	3	3
920	0	6	1	2	2	4	3	1	2	2	3	3	2	3	3	4	3	3	4	4	2	3	1	3	3	4	4	4	4	3	3	4	3	3	4	3	3	3	2	2	3	3	3	3	3	3	4	3	3
921	0	6	0	3	3	2	2	1	3	1	1	2	1	2	2	2	1	1	1	1	2	3	2	3	3	3	3	1	3	3	3	3	3	2	3	3	4	4	3	3	3	4	3	3	3	3	3	3	2
922	1	6	0	3	4	3	3	3	3	2	4	3	3	4	4	3	4	3	3	3	4	3	3	3	3	3	1	2	3	3	2	3	3	3	3	3	3	3	3	1	3	3	3	3	4	3	3	4	3
923	0	5	1	3	1	3	3	3	3	3	3	2	3	3	3	3	3	3	3	3	3	3	3	3	3	3	3	3	3	3	3	3	3	3	3	3	3	3	3	3	3	3	4	4	2	3	4	3	3
924	0	6	0	4	3	3	3	4	3	4	3	2	3	3	2	2	2	3	3	3	3	3	3	3	3	3	3	4	1	2	3	3	3	3	3	1	1	1	1	1	2	1	3	3	1	2	2	3	3
925	1	7	0	4	4	4	4	4	4	4	3	4	3	3	4	3	3	3	4	4	4	3	4	3	3	3	3	3	2	2	2	3	2	3	3	1	3	2	2	3	2	2	3	3	3	3	3	3	3
926	1	8	1	2	1	2	2	2	3	3	3	2	3	3	3	3	3	3	3	3	3	3	3	4	3	3	4	2	3	3	3	3	3	3	3	3	3	4	3	4	4	4	3	3	4	4	3	4	3
927	1	6	0	4	3	3	3	3	4	4	3	3	4	2	3	3	3	3	3	3	3	3	3	4	4	3	3	4	4	3	4	3	3	3	3	4	3	4	3	3	3	3	3	3	4	3	4	3	3
928	0	6	1	2	2	3	3	3	3	3	2	3	3	3	2	1	1	2	1	1	2	3	3	3	3	2	3	2	3	3	3	3	3	3	3	4	3	2	3	3	3	3	3	3	3	3	4	3	3
929	0	8	1	4	4	3	3	3	4	3	3	1	3	3	3	3	1	3	3	3	2	3	1	3	3	3	3	3	3	4	3	3	3	4	3	4	1	3	3	4	3	3	3	2	3	3	3	3	3
930	0	7	0	3	3	3	3	4	3	3	3	3	3	3	4	3	3	3	3	4	3	3	3	3	3	3	3	3	1	1	1	2	2	1	1	3	3	3	3	3	3	3	2	2	2	2	1	3	3
931	1	9	1	3	3	3	3	3	3	3	4	4	4	4	3	4	4	4	4	3	4	4	4	3	2	3	1	1	3	3	3	3	3	3	3	2	3	2	3	3	3	2	3	3	3	4	3	4	3
932	0	7	0	2	3	3	3	3	2	3	4	3	4	4	4	4	3	4	3	4	4	3	3	4	4	4	4	4	1	1	3	1	1	2	3	2	2	1	1	1	1	2	1	1	1	3	2	1	3
933	1	8	1	3	3	3	3	3	3	3	3	3	3	2	3	3	3	3	3	2	3	3	4	3	3	4	4	3	3	3	3	3	3	4	3	3	3	4	4	3	4	3	3	4	3	3	3	4	4
934	0	9	1	2	3	1	3	3	3	3	3	3	1	2	1	1	1	1	3	1	2	3	2	2	1	3	3	2	2	1	1	2	3	1	2	1	3	2	1	3	3	1	2	3	3	3	3	3	4
935	1	8	0	3	3	3	3	3	3	2	2	2	3	2	2	2	3	3	3	3	3	3	4	3	3	3	3	3	3	3	3	3	3	3	3	3	3	4	3	3	4	3	3	4	3	3	4	3	4
936	1	5	1	2	3	3	4	1	3	2	3	4	4	3	3	3	3	3	3	3	4	4	4	4	4	3	4	3	4	3	3	3	4	3	3	1	2	2	1	1	3	3	4	3	4	3	3	4	3
937	1	9	0	4	3	3	4	3	3	3	3	3	4	3	4	3	3	3	3	4	4	4	4	3	3	2	2	1	1	2	1	1	1	1	1	3	3	3	3	3	3	4	3	1	1	2	2	1	1
938	0	7	1	4	4	4	3	4	4	4	4	4	4	3	4	4	4	4	4	4	4	3	4	3	3	3	3	3	2	1	3	1	3	3	3	3	3	3	1	3	3	3	4	3	3	3	4	3	3
939	0	5	1	3	3	3	3	3	3	3	3	3	4	3	3	4	4	4	4	4	4	3	4	3	3	3	3	3	3	2	2	1	3	3	2	3	2	1	1	1	1	3	1	3	1	1	2	1	2
940	1	9	0	4	3	3	3	1	4	3	3	3	2	3	3	2	3	3	3	3	3	2	3	4	4	4	3	3	3	3	1	3	2	3	3	1	1	2	3	2	3	2	3	3	1	1	3	3	3
941	1	7	0	3	3	2	3	3	3	3	2	2	3	3	2	2	3	3	3	3	2	3	1	3	3	3	3	3	3	3	3	3	3	3	3	3	4	4	3	4	3	3	3	4	3	3	3	4	3
942	0	6	0	3	1	3	2	3	2	3	3	2	1	2	2	1	1	2	2	1	3	2	4	3	3	3	3	3	3	3	2	3	3	2	3	3	3	4	3	3	3	3	2	3	3	2	4	3	3
943	1	8	0	3	4	4	4	4	4	3	3	3	4	4	3	3	4	4	4	4	4	3	4	4	4	4	4	4	4	3	3	3	3	4	3	3	3	4	3	1	3	3	3	3	3	2	3	3	4
944	1	6	1	4	4	3	4	4	4	4	4	3	3	4	4	4	4	3	4	4	4	4	4	3	3	3	3	3	3	3	4	3	3	3	3	3	3	1	2	1	3	2	3	4	2	3	3	3	3
945	0	8	0	4	3	4	4	4	4	3	4	4	3	4	4	4	4	4	4	4	4	4	4	4	3	3	3	4	1	1	1	1	2	2	1	3	3	4	3	3	3	4	2	3	1	1	1	1	2
946	0	8	0	2	3	2	4	3	4	3	2	2	1	1	2	3	3	3	3	3	3	3	3	3	3	3	3	3	3	2	4	2	2	3	3	3	3	3	3	3	3	3	2	3	1	1	3	3	2
947	0	9	0	1	3	2	2	3	3	3	3	3	3	3	3	3	3	3	3	3	3	4	3	3	2	2	3	1	2	3	3	1	3	2	3	2	2	3	3	3	3	3	3	3	2	3	2	2	3
948	0	6	1	2	3	3	3	2	3	2	2	3	3	3	2	3	3	3	3	3	2	4	1	3	3	3	3	2	2	2	3	3	1	1	3	1	3	2	2	2	3	1	2	1	2	1	1	1	2
949	1	5	0	3	3	3	3	3	3	3	3	4	3	3	3	3	3	3	2	3	3	3	3	3	3	3	3	3	3	3	3	3	3	3	3	3	3	3	3	3	3	4	3	4	3	3	3	3	3
950	1	5	0	4	3	4	4	4	4	4	4	4	3	4	3	4	4	4	4	4	4	4	4	3	4	4	3	4	1	2	3	3	3	3	2	3	1	1	2	3	2	2	2	2	1	2	2	1	2
951	0	8	1	3	3	2	2	3	3	3	3	4	3	2	3	3	4	3	3	3	3	3	3	3	3	3	3	4	3	2	3	2	3	3	3	3	4	3	3	4	3	4	3	2	3	3	2	3	3
952	0	7	0	4	4	4	4	4	4	3	4	4	4	4	3	4	4	4	4	4	4	3	4	4	4	4	4	4	1	1	1	2	1	1	1	1	2	1	1	1	2	2	2	2	1	2	1	2	2
953	0	8	0	3	3	4	2	3	3	2	3	3	3	3	3	4	3	3	4	3	3	4	4	3	4	4	4	4	2	1	3	3	1	2	1	3	2	2	3	3	2	3	1	2	2	1	1	1	2
954	0	6	1	3	3	4	3	2	3	1	2	2	2	3	1	1	1	3	2	3	3	3	2	3	1	1	3	3	4	4	3	3	3	4	3	4	3	3	4	3	3	3	3	4	3	3	3	3	3
955	1	5	0	2	3	2	1	3	3	3	3	3	2	3	2	2	1	3	2	3	1	3	2	3	3	3	3	3	4	4	3	3	3	3	3	4	3	4	3	3	4	3	3	3	3	3	4	3	3
956	0	5	0	4	4	3	3	3	4	3	3	3	3	3	2	3	3	2	2	2	3	3	3	4	3	3	4	3	1	1	1	2	1	1	1	3	3	4	3	3	3	3	1	2	2	1	1	2	1
957	0	6	0	1	3	3	1	1	3	2	3	3	3	2	1	1	1	3	1	3	3	2	1	1	2	3	3	1	3	2	3	3	3	3	3	4	3	3	3	3	2	3	2	3	3	4	3	3	3
958	0	7	0	4	4	4	4	4	4	4	4	4	4	3	3	3	3	4	4	4	4	4	4	4	4	3	4	4	2	1	1	1	2	3	3	2	2	1	1	2	2	2	1	1	1	2	1	2	3
959	0	6	0	3	3	3	2	2	3	3	4	3	3	4	3	3	4	3	4	4	3	4	3	1	1	3	1	1	4	3	3	3	3	3	3	4	3	3	3	3	3	2	3	2	3	3	3	1	3
960	1	7	0	3	2	1	2	3	1	2	3	3	3	3	3	3	3	3	3	4	3	3	3	3	3	3	3	4	3	3	3	3	3	3	3	3	3	3	3	3	3	3	3	4	4	3	3	4	3
961	0	5	0	3	3	2	4	3	4	3	1	2	1	3	1	1	3	2	2	1	3	1	2	3	2	3	2	3	3	3	3	3	3	3	3	3	3	2	3	2	3	3	3	4	3	3	3	3	3
962	0	9	1	4	4	4	4	4	3	4	2	3	3	2	2	2	2	3	3	3	4	1	3	3	3	2	3	3	3	3	3	3	3	4	3	3	3	4	4	3	3	4	3	4	3	3	4	3	4
963	0	5	1	3	3	3	3	3	4	4	1	2	3	3	3	2	1	2	2	3	3	3	4	3	3	3	3	3	1	3	2	3	1	3	3	3	4	4	4	3	3	3	3	3	3	3	3	3	3
964	0	6	0	4	4	4	3	4	4	4	3	3	3	3	3	3	3	3	3	4	3	3	3	4	4	3	4	3	3	3	1	2	3	3	3	3	3	4	3	3	3	3	3	4	3	3	3	3	4
965	1	5	0	3	3	1	3	3	2	1	2	2	3	2	2	2	3	3	3	4	3	3	3	3	3	3	3	2	4	4	3	3	3	3	3	3	3	3	3	3	3	3	3	3	4	3	3	4	4
966	0	7	0	4	4	4	4	4	4	4	4	4	3	4	4	4	4	4	4	4	4	4	4	4	4	4	4	4	2	1	2	1	1	2	2	1	1	3	1	2	2	2	2	2	1	1	3	2	2
967	1	6	1	3	3	4	3	3	3	3	3	4	4	3	4	4	3	3	4	4	4	4	4	3	3	3	3	3	4	3	4	3	3	4	3	4	3	4	3	3	4	3	3	4	3	4	3	3	3
968	1	8	1	4	3	3	4	3	3	4	3	3	3	3	3	3	3	3	3	4	3	4	3	3	2	3	3	2	3	2	3	3	3	1	2	2	3	3	3	3	3	3	3	4	3	4	3	4	4
969	1	5	1	4	4	3	4	3	4	3	3	3	3	3	4	3	3	3	2	4	4	2	3	3	3	3	3	3	3	3	4	3	4	3	3	3	3	3	4	4	4	3	4	4	3	3	3	3	3
970	1	9	0	3	1	3	3	3	3	3	3	4	2	4	4	4	3	3	4	4	3	3	2	3	3	3	3	2	4	3	3	3	3	3	3	3	3	4	3	4	3	3	4	4	3	3	2	4	3
971	0	6	0	3	4	4	4	4	4	4	3	2	3	2	3	3	3	3	4	3	3	1	2	3	3	3	2	3	4	4	3	3	3	3	3	3	3	3	3	3	3	2	3	3	4	4	3	3	4
972	1	5	0	3	3	1	3	3	3	3	4	4	3	4	3	4	3	4	4	4	4	4	4	3	3	3	3	3	4	3	3	3	3	3	3	3	3	3	3	2	3	2	3	3	2	2	2	3	3
973	0	6	1	4	3	4	3	3	4	3	4	4	4	3	4	3	4	3	4	3	4	4	4	4	3	3	4	4	3	1	2	3	3	3	3	3	3	2	3	3	2	3	2	1	2	1	2	3	2
974	1	6	0	1	3	3	3	3	2	3	3	3	3	2	3	3	3	3	4	3	4	1	3	4	4	3	4	3	3	3	3	2	3	3	3	3	3	4	3	4	3	3	3	3	3	3	3	3	3
975	1	8	0	4	3	3	4	3	4	3	3	3	3	3	3	3	3	3	3	3	3	3	3	3	3	3	3	3	3	3	2	3	3	3	3	3	3	3	3	3	3	3	2	2	1	2	2	3	2
976	1	7	1	4	3	4	4	4	4	4	4	3	3	4	3	4	4	3	3	4	4	3	3	4	3	3	3	3	1	1	2	1	1	1	1	3	1	1	1	2	1	1	2	3	2	2	2	2	1
977	1	9	1	3	2	2	3	2	4	3	3	3	2	3	2	3	3	3	3	3	3	3	2	4	3	1	3	3	3	3	3	3	3	3	3	3	3	3	3	3	3	4	4	3	3	3	3	3	3
978	0	7	0	1	3	2	3	3	1	2	3	3	3	3	3	3	3	3	4	3	3	3	3	4	3	3	3	3	3	3	3	3	3	4	4	3	3	4	3	3	3	4	4	4	3	3	4	4	4
979	0	7	1	4	4	4	4	4	4	4	3	3	3	3	3	3	2	4	3	3	4	3	4	4	4	3	4	4	2	2	2	3	3	2	2	1	3	4	3	3	3	3	3	3	3	3	3	3	1
980	0	6	0	2	1	2	1	2	2	2	2	1	3	2	1	2	1	1	2	3	2	1	1	4	3	3	3	4	3	3	2	3	3	3	2	3	3	3	3	3	3	2	1	3	2	3	2	3	2
981	0	8	1	4	3	4	4	4	3	4	4	4	4	3	4	3	4	4	4	4	4	3	4	3	3	3	3	3	2	1	1	2	3	1	3	1	1	1	2	1	2	2	2	1	1	2	1	1	2
982	0	7	0	2	3	2	3	1	3	3	2	3	2	2	2	3	3	3	3	3	2	3	3	3	4	3	3	3	1	3	3	1	2	1	2	3	3	3	3	3	3	3	2	3	3	3	3	2	3
983	1	5	0	4	4	3	3	4	3	4	4	4	3	3	4	4	4	4	4	3	4	4	4	3	4	4	4	3	3	3	3	3	3	3	3	4	3	3	3	3	3	3	2	3	3	3	3	3	3
984	1	8	0	1	2	3	3	3	3	3	2	2	1	2	3	3	3	3	1	3	3	2	3	3	3	2	3	3	3	2	2	3	3	3	3	3	3	3	4	3	3	3	3	1	3	3	2	3	3
985	0	9	1	1	2	2	3	1	2	1	3	3	4	3	3	3	3	3	4	3	3	3	3	3	3	3	1	2	2	1	3	1	2	1	2	3	1	2	2	3	1	3	2	1	2	2	1	2	1
986	0	5	1	3	4	4	3	4	3	4	4	4	4	4	4	3	4	4	3	3	4	4	4	4	4	3	4	3	1	2	2	2	2	2	1	1	2	1	2	3	3	3	2	2	2	3	2	3	3
987	0	5	1	4	4	4	4	4	4	4	4	3	4	4	4	4	3	4	4	3	4	3	4	3	3	3	4	4	3	3	3	3	3	3	3	3	2	2	1	1	3	1	3	1	1	1	3	2	1
988	0	6	0	3	3	3	4	3	4	3	4	4	3	3	3	3	4	3	3	4	3	4	3	4	4	3	4	3	3	1	2	3	3	3	3	3	3	3	3	1	3	3	2	1	1	2	2	2	2
989	1	5	1	4	4	3	3	3	3	3	4	4	4	4	4	4	4	4	4	4	4	3	4	4	4	4	4	4	1	1	1	1	3	1	2	1	1	2	1	1	1	2	2	2	1	1	2	3	2
990	0	7	1	3	3	4	3	3	4	3	3	3	3	3	2	2	3	3	3	3	4	2	4	3	3	3	3	3	3	2	3	1	3	3	3	1	1	3	1	3	1	3	3	4	3	3	3	3	3
991	1	6	1	4	3	4	4	3	3	4	1	2	1	2	2	1	1	1	1	2	2	2	2	3	3	4	3	4	3	3	3	3	3	3	2	3	3	3	4	3	4	3	3	3	3	3	3	3	3
992	0	9	0	4	4	4	4	4	4	4	3	3	3	3	3	4	3	3	4	4	4	4	4	4	4	4	4	3	3	3	3	2	3	3	2	3	3	3	3	3	3	3	3	4	3	3	3	3	3
993	0	6	0	2	1	2	1	2	2	2	3	2	2	3	1	2	1	3	3	3	2	1	2	3	1	3	1	1	4	3	3	3	3	4	4	3	3	3	4	3	4	3	4	3	3	3	2	4	3
994	0	5	0	2	2	3	3	3	3	2	2	2	1	3	2	1	1	3	3	3	3	1	3	4	4	4	4	3	3	2	3	3	3	3	3	1	1	1	1	2	1	1	1	1	2	1	1	1	2
995	1	7	1	4	4	3	4	3	3	3	3	3	4	3	4	3	4	3	3	3	3	4	3	4	4	4	4	3	3	3	3	3	3	3	3	3	3	4	3	3	3	3	3	3	3	3	3	3	3
996	0	7	0	1	3	1	3	3	3	3	3	3	3	3	2	3	2	3	2	4	3	3	3	2	3	1	2	2	3	1	2	2	2	1	1	4	2	2	2	1	3	2	2	3	3	3	3	3	3
997	1	6	1	1	3	3	3	3	1	2	4	4	4	4	3	4	4	4	3	4	4	4	4	4	4	3	4	3	3	3	3	3	2	2	3	2	2	3	2	1	1	1	3	4	3	4	4	4	3
998	0	9	1	2	1	3	3	3	1	1	1	3	2	2	2	2	3	2	3	1	2	3	2	3	3	2	3	1	4	4	4	3	4	3	3	3	3	3	4	3	3	3	3	3	2	3	3	3	2
999	1	6	0	2	3	1	2	2	3	3	4	3	3	3	4	3	4	4	4	3	4	4	4	3	3	3	3	3	3	3	3	3	3	3	3	4	3	3	3	3	3	3	3	4	3	4	3	3	3
1000	0	8	1	3	4	3	3	3	4	4	3	1	3	3	2	3	3	3	3	3	3	3	3	3	3	3	2	3	2	1	2	1	3	3	3	2	2	3	2	2	3	1	1	2	2	2	2	3	2
1001	0	6	1	3	3	3	3	2	3	3	4	3	4	3	4	3	3	4	4	3	3	3	3	3	3	4	3	3	1	2	2	2	1	2	2	3	3	1	3	2	1	1	2	2	3	1	3	3	3
1002	0	9	0	4	3	3	3	4	3	3	4	3	3	3	4	4	3	3	4	3	3	3	4	3	3	3	3	3	1	1	2	1	1	1	1	3	2	3	2	2	3	2	3	3	2	2	2	2	3
1003	0	9	1	3	3	2	3	3	3	3	3	3	4	3	3	4	3	3	3	4	4	3	4	3	3	3	3	3	3	3	3	3	2	4	3	3	3	4	4	3	3	3	3	3	3	3	3	3	3
1004	0	5	0	3	3	4	4	4	3	4	4	4	4	4	4	4	4	4	4	4	4	4	4	4	4	3	4	4	2	1	3	2	2	2	2	1	1	2	1	1	2	1	2	2	3	3	1	2	2
1005	1	5	1	3	3	4	3	3	3	3	3	3	3	4	2	4	3	4	4	4	4	4	4	4	4	3	4	4	2	2	1	1	2	2	2	1	2	1	1	1	3	1	1	1	1	2	3	3	1
1006	1	9	0	4	4	4	4	4	4	4	4	4	4	4	4	4	4	4	3	4	4	4	4	3	4	4	3	3	1	1	1	1	3	2	2	3	3	3	3	3	4	2	1	1	3	1	2	1	1
1007	1	8	1	4	3	3	3	4	3	4	4	3	4	3	4	3	3	4	3	4	4	3	3	4	4	4	4	4	3	3	3	3	3	3	4	3	2	3	3	3	3	3	4	2	3	3	3	3	3
1008	0	5	0	4	3	3	4	4	3	4	4	4	4	4	4	4	4	4	4	4	4	4	4	3	3	3	4	3	3	2	3	3	3	2	3	3	3	4	3	3	3	3	3	3	2	3	2	3	3
1009	0	5	1	4	4	4	4	4	3	3	3	3	3	4	4	3	4	4	4	4	3	4	4	3	2	3	2	3	2	1	1	2	3	3	2	2	1	1	3	1	3	3	2	2	3	3	3	1	2
1010	0	7	1	3	2	3	3	3	3	3	3	3	2	1	3	3	3	3	3	3	3	3	3	3	3	3	3	3	4	3	3	3	3	4	3	1	1	3	3	3	3	2	3	3	3	4	3	3	4
1011	0	8	0	4	4	4	4	4	3	3	3	3	4	4	4	3	3	4	3	3	4	3	4	3	4	4	4	4	1	1	3	1	1	2	1	2	2	2	1	3	1	3	1	2	3	1	2	1	2
1012	0	7	0	3	3	3	4	3	2	2	3	1	1	2	1	1	1	2	2	2	3	2	2	3	3	3	3	3	2	4	2	2	3	3	2	3	2	4	3	3	2	3	3	4	3	3	3	3	3
1013	0	8	0	2	3	3	2	3	3	3	2	2	2	2	3	1	3	2	3	1	2	3	2	3	3	2	1	1	3	4	4	3	3	4	3	4	3	3	4	4	3	3	4	4	4	3	3	3	3
1014	0	6	0	4	3	3	4	3	4	4	2	4	3	3	2	3	3	2	4	3	3	4	3	4	3	4	4	4	3	2	3	1	2	1	1	3	3	1	3	2	3	2	3	2	3	3	2	3	3
1015	1	6	0	4	4	3	4	4	3	4	4	4	4	4	4	4	3	4	4	4	4	4	4	4	3	4	4	3	3	3	3	3	3	3	3	2	3	4	3	3	4	3	2	3	3	3	3	3	2
1016	0	9	1	2	1	2	2	2	3	3	2	3	3	1	3	2	3	1	1	3	2	1	1	3	3	1	2	3	2	1	3	3	2	3	2	3	3	4	3	3	3	3	4	3	3	3	3	3	3
1017	1	9	1	2	3	3	3	3	3	3	3	3	3	3	3	3	3	3	3	3	3	3	3	3	2	1	1	3	2	2	2	3	3	3	1	3	3	3	3	3	3	3	3	4	4	4	4	3	3
1018	0	6	0	1	3	2	1	3	2	3	3	3	4	3	3	3	4	3	3	4	3	4	3	3	3	3	3	2	3	3	2	3	3	3	3	3	4	3	3	3	3	3	3	4	4	3	3	4	4
1019	1	7	1	3	4	4	3	3	4	3	3	4	3	3	4	2	3	3	2	3	3	3	3	3	3	3	3	3	2	2	3	3	2	3	3	1	3	2	1	2	1	1	1	2	1	3	2	2	2
1020	1	5	0	2	3	2	3	3	3	3	2	2	3	2	3	3	3	2	3	2	3	4	3	1	1	3	1	1	3	3	3	4	3	3	3	4	3	4	4	3	3	3	2	3	3	2	2	3	3
1021	1	9	0	2	2	2	2	1	3	3	2	2	3	2	3	1	3	3	1	3	2	1	2	3	3	3	1	3	3	3	3	3	3	3	3	3	4	4	3	3	3	3	3	4	3	3	3	3	3
1022	0	7	1	3	3	3	1	3	3	2	4	3	3	3	2	3	3	4	3	3	3	3	2	3	1	2	2	3	4	4	3	3	4	3	3	3	3	2	3	2	3	3	3	2	4	3	2	3	3
1023	0	9	0	2	2	3	2	3	1	3	2	3	3	3	3	3	3	3	3	3	3	3	2	4	4	4	3	4	3	1	1	3	3	3	2	2	1	1	3	3	1	3	2	1	3	1	1	1	2
1024	0	7	1	2	3	1	1	2	3	3	2	2	2	2	2	2	1	2	3	3	3	3	3	3	3	3	3	3	3	3	3	3	3	3	3	3	3	3	3	3	3	4	3	2	3	3	3	1	4
1025	1	8	1	4	4	4	4	4	4	4	4	4	4	4	4	4	4	4	4	4	4	4	4	4	4	4	4	4	2	1	2	2	2	2	2	3	3	3	3	3	3	1	2	1	2	1	1	1	1
1026	1	9	0	3	3	3	2	3	3	3	3	3	2	3	3	3	3	3	3	3	3	4	4	1	1	2	1	3	3	3	3	3	3	3	3	4	3	4	3	4	3	4	4	4	3	3	3	3	4
1027	1	6	0	4	3	4	4	4	4	3	3	4	3	3	4	4	3	3	4	3	3	4	4	3	4	3	3	4	3	3	1	2	3	3	3	1	1	1	2	1	1	1	3	3	3	2	3	3	2
1028	1	8	0	1	1	1	3	2	2	2	2	2	3	2	2	2	2	2	3	3	3	2	3	3	3	2	3	2	4	3	4	3	3	3	3	3	3	3	3	3	3	4	3	3	3	3	4	3	3
1029	1	7	0	3	1	3	3	3	3	3	1	2	1	2	2	2	2	2	2	1	2	3	1	3	3	2	3	3	3	3	3	4	4	3	3	3	4	3	3	3	3	3	3	4	4	3	4	3	3
1030	0	7	0	3	1	3	3	2	3	2	3	3	2	1	3	2	1	3	3	2	2	3	2	4	3	3	3	2	4	3	3	3	3	3	3	3	3	4	3	3	3	3	3	4	3	3	3	3	1
1031	1	5	1	4	4	4	3	3	4	3	4	3	3	3	4	3	3	3	3	3	2	4	2	3	3	3	3	2	4	3	3	3	3	4	3	3	4	2	3	3	3	3	4	4	3	3	3	4	3
1032	1	9	0	4	3	3	3	3	3	3	3	3	3	3	3	3	3	4	4	3	3	3	3	2	2	3	3	1	3	2	3	1	3	2	3	3	2	2	3	2	3	3	2	1	3	3	2	1	2
1033	0	8	1	4	4	3	4	3	3	3	4	4	4	4	4	4	4	4	4	4	4	4	4	3	4	4	4	4	3	3	3	3	3	3	3	1	1	1	3	2	1	1	2	2	1	3	2	3	3
1034	0	6	0	4	4	4	4	4	3	4	3	4	4	3	4	4	4	4	4	4	4	4	4	4	4	4	4	4	1	3	2	1	3	1	1	1	2	2	3	3	1	1	1	2	1	3	2	2	2
1035	0	5	1	3	3	3	2	3	2	3	3	3	3	4	3	3	3	3	4	3	4	3	3	1	3	3	3	3	2	3	3	3	3	3	3	3	3	3	3	3	3	3	4	4	4	4	3	4	4
1036	1	7	0	3	4	3	4	4	3	4	3	3	3	4	3	3	3	3	3	3	3	3	3	3	4	3	3	3	4	3	3	3	3	3	3	3	3	3	3	3	3	3	3	3	2	3	3	3	2
1037	0	9	1	3	3	3	3	3	2	3	2	2	2	3	4	2	3	1	3	3	3	3	3	3	4	4	3	3	4	3	3	3	3	3	3	3	3	2	2	3	3	2	3	3	3	3	3	3	3
1038	0	8	1	3	3	3	1	3	3	3	3	4	3	3	4	3	4	3	3	4	4	4	4	3	2	3	1	3	4	3	3	3	3	3	3	3	4	3	3	4	3	3	3	4	3	3	3	3	3
1039	0	7	1	3	3	3	4	4	3	3	4	2	3	3	2	3	3	4	3	3	3	3	4	3	3	4	4	4	3	2	3	3	3	3	3	3	3	3	3	3	3	2	4	3	3	3	4	3	3
1040	0	6	0	4	3	4	4	4	4	4	4	3	1	3	3	3	3	3	1	3	3	3	3	3	3	2	3	2	2	2	1	3	1	3	1	3	3	3	3	2	3	3	2	3	3	4	3	3	2
1041	0	5	1	4	3	3	3	3	4	3	4	4	4	3	3	4	4	3	4	4	4	4	4	3	3	4	3	3	2	2	1	1	2	3	3	3	3	2	2	3	2	3	1	1	2	1	1	3	1
1042	0	7	1	2	1	2	2	1	2	1	3	3	3	2	1	3	3	2	3	3	3	3	3	3	3	3	3	3	2	1	3	2	1	1	3	1	2	1	2	1	2	1	3	2	3	3	2	2	1
1043	1	8	0	1	3	2	3	3	2	3	2	2	3	2	2	2	3	3	1	3	3	1	3	3	2	3	1	3	2	1	3	2	3	3	3	3	3	3	2	3	3	4	1	3	2	3	3	3	3
1044	0	6	0	3	1	1	2	2	3	2	2	1	2	2	2	2	2	1	3	3	3	1	3	3	3	3	3	3	3	3	3	3	3	2	3	3	2	4	2	1	2	2	1	3	2	1	2	3	3
1045	1	7	0	4	3	3	3	3	2	3	1	3	3	3	2	3	2	2	3	2	3	3	3	3	3	3	3	3	3	3	3	3	3	3	3	3	3	3	2	3	3	3	3	4	4	3	3	3	4
1046	1	5	0	4	4	3	3	4	3	3	3	3	3	3	2	3	3	3	4	3	4	2	4	3	3	3	3	2	3	3	4	3	3	3	3	3	3	4	3	3	3	3	2	2	2	2	2	2	2
1047	1	5	0	3	4	4	3	4	4	4	4	4	3	4	4	4	4	4	4	4	4	4	4	3	3	4	3	4	3	1	2	2	2	3	3	2	2	1	2	3	1	1	1	1	2	1	2	3	1
1048	0	6	0	3	3	3	3	4	1	3	2	2	2	1	1	1	2	2	1	1	2	3	2	1	3	3	1	3	3	3	3	3	3	4	4	3	3	3	3	4	4	3	3	3	3	3	4	4	3
1049	1	5	1	4	4	3	3	4	4	4	4	4	4	4	4	4	4	4	4	4	4	4	4	3	4	3	3	3	3	3	4	3	2	3	3	2	1	2	2	3	3	3	4	3	3	3	3	3	3
1050	0	6	0	3	2	3	2	2	3	3	3	2	2	3	3	3	3	3	3	3	3	3	3	3	1	3	3	2	3	3	3	3	3	3	3	3	3	4	3	3	4	4	4	4	3	4	3	3	4
1051	1	8	1	4	3	4	3	4	4	4	3	4	3	3	4	4	4	4	4	3	4	3	4	4	3	4	4	4	4	4	3	3	3	3	3	1	3	3	3	3	3	2	4	4	3	3	3	4	3
1052	0	5	0	3	3	3	3	4	3	4	3	2	2	3	3	3	3	3	1	3	3	3	3	3	3	3	3	3	3	3	3	3	3	3	3	3	3	3	3	3	3	3	2	3	3	2	3	2	1
1053	0	6	1	4	4	4	3	4	4	4	4	4	4	4	4	4	4	4	4	4	4	4	4	4	3	4	3	3	3	3	3	3	3	2	3	3	3	3	3	3	3	3	2	2	3	2	2	2	3
1054	0	8	0	3	3	1	2	3	3	3	2	2	2	3	2	1	1	2	3	2	2	3	3	3	3	1	2	3	4	3	3	3	3	3	3	3	3	3	3	3	3	4	3	4	3	4	3	3	4
1055	1	8	0	4	4	4	4	4	3	3	3	3	4	4	4	3	3	3	3	3	3	3	3	4	4	3	4	4	3	3	2	2	2	3	2	2	1	1	2	2	1	2	2	2	1	3	3	1	2
1056	0	8	0	2	3	2	3	3	2	3	2	2	3	3	1	3	3	3	3	3	3	4	3	1	1	1	3	3	4	3	3	3	4	3	3	3	3	3	3	3	3	3	3	4	4	3	2	3	4
1057	1	7	1	2	3	4	3	2	4	2	4	4	4	4	4	4	4	4	4	4	4	4	4	3	4	3	4	4	3	3	3	3	3	3	3	3	3	2	3	1	3	3	3	4	3	4	3	3	3
1058	0	9	0	2	3	3	3	2	2	1	3	2	3	3	3	3	3	3	3	3	2	3	3	3	3	3	3	1	4	4	3	3	4	3	3	3	3	2	3	3	3	3	3	3	3	2	3	3	3
1059	0	9	0	4	3	3	3	3	3	3	3	3	3	3	3	3	3	3	3	3	3	3	3	3	3	3	3	4	3	3	3	3	3	3	3	4	3	4	3	3	3	3	3	3	3	2	3	3	3
1060	0	9	0	2	2	3	2	3	3	3	3	3	2	3	3	2	3	2	3	3	3	3	1	3	3	3	3	3	2	1	1	1	1	1	2	3	2	2	2	1	2	1	2	2	3	3	3	3	3
1061	0	5	1	4	4	3	3	3	3	3	4	3	3	3	3	3	3	3	3	3	3	3	3	3	3	3	1	2	4	3	4	3	4	3	4	1	3	2	2	2	3	1	4	4	3	4	4	3	4
1062	1	8	1	4	3	4	3	3	3	3	4	3	3	3	3	3	1	3	3	3	2	3	3	3	3	2	3	3	2	1	1	1	2	1	1	3	3	3	3	2	3	3	3	3	2	1	3	3	3
1063	0	7	1	4	3	4	4	4	4	4	4	4	3	4	4	4	3	4	4	4	4	4	4	4	4	4	4	4	3	3	3	3	3	3	3	1	3	2	2	2	1	1	3	4	2	2	2	3	3
1064	0	8	1	3	3	3	3	3	3	3	3	3	3	4	4	4	4	4	4	4	3	4	3	3	3	3	3	3	2	2	1	3	3	3	3	3	3	4	3	3	4	3	4	2	3	4	3	3	4
1065	1	9	1	2	2	3	3	3	3	3	3	2	3	3	4	4	3	3	4	3	3	4	4	3	2	3	3	3	2	2	1	2	3	1	2	3	3	3	3	3	3	2	3	1	3	1	3	3	2
1066	1	6	0	4	4	4	4	4	3	4	3	3	3	4	3	3	3	3	3	2	3	3	3	3	3	3	3	3	4	3	3	3	3	3	3	2	3	3	3	2	3	3	4	4	3	4	3	3	3
1067	1	9	0	3	1	3	1	3	2	3	2	2	2	2	1	1	3	1	3	1	2	3	2	1	3	3	1	3	4	3	3	3	4	4	3	4	3	4	3	3	4	3	3	4	3	3	3	4	3
1068	1	8	0	3	3	4	4	2	4	3	4	4	4	3	4	4	4	3	4	4	4	3	4	4	3	3	3	3	3	3	3	3	3	2	3	3	3	3	3	3	3	3	3	3	3	3	3	3	3
1069	1	7	1	3	3	4	3	4	3	4	3	3	4	3	3	4	4	4	3	3	4	3	4	4	4	4	4	4	1	1	1	3	2	2	3	3	2	2	1	3	2	1	3	2	1	2	1	1	1
1070	0	9	1	2	2	2	3	1	1	1	2	3	3	2	2	2	2	3	3	3	2	3	1	3	3	3	3	3	3	2	3	3	3	3	3	3	3	3	3	3	3	3	4	3	3	4	2	3	3
1071	0	5	0	3	2	3	2	2	4	3	4	3	3	3	3	3	3	3	3	3	3	3	3	2	3	3	3	2	3	2	3	3	3	2	3	3	3	1	2	3	3	3	3	3	3	1	1	3	3
1072	1	6	0	3	4	4	3	4	3	4	4	4	4	4	3	3	4	4	4	3	4	4	4	4	4	4	4	3	1	2	1	1	1	3	2	1	1	2	1	2	1	1	2	1	2	2	2	3	2
1073	0	8	0	3	3	4	2	3	3	3	3	2	3	2	3	2	1	3	1	2	3	1	3	3	3	3	3	3	3	3	3	3	3	3	4	3	3	3	3	3	3	3	2	1	1	1	2	2	2
1074	0	7	1	3	3	3	3	1	2	1	4	3	1	3	3	3	1	3	3	3	3	3	3	3	3	3	1	3	4	3	3	3	4	3	3	3	3	3	2	3	3	2	4	4	3	4	4	4	3
1075	0	9	1	2	1	3	1	2	2	1	2	1	1	1	2	2	3	3	3	2	3	1	1	3	3	2	3	3	4	3	3	3	3	3	3	3	3	3	3	3	3	4	3	3	3	3	3	3	3
1076	0	8	0	1	3	1	3	3	1	3	3	3	3	3	2	3	3	1	3	3	3	3	3	3	3	3	3	3	3	3	3	3	3	3	3	1	3	3	3	1	3	3	3	3	2	3	3	3	4
1077	1	5	1	2	4	2	4	3	4	3	4	3	4	4	4	4	4	4	4	4	4	4	4	4	4	4	4	4	3	3	3	2	3	3	3	3	4	4	3	3	3	3	3	4	3	4	3	3	3
1078	1	9	0	1	3	3	3	2	2	2	3	3	3	2	3	2	1	3	3	3	3	2	3	3	3	3	3	3	4	4	4	3	3	3	4	3	3	4	3	3	3	3	3	3	3	3	4	3	4
1079	0	9	1	4	2	3	3	3	3	3	3	1	1	2	1	2	1	1	1	3	2	3	2	1	3	3	2	3	2	2	3	3	1	3	3	3	1	1	1	1	3	2	3	2	3	3	3	3	3
1080	1	8	0	4	4	4	4	4	4	4	3	3	4	4	4	4	3	3	3	3	3	4	4	3	3	3	3	3	3	3	3	4	3	3	3	3	3	4	3	3	3	4	2	3	3	3	3	3	3
1081	1	9	1	1	2	2	2	1	2	2	2	3	1	2	3	2	2	1	2	1	3	3	3	3	3	2	3	1	4	3	3	3	3	3	3	3	3	4	2	3	4	4	3	4	4	4	3	3	3
1082	0	9	0	3	1	3	1	3	4	3	3	3	3	4	4	3	4	3	3	3	3	4	2	3	4	3	3	3	3	3	3	3	3	2	3	3	1	1	3	2	3	3	1	3	3	3	3	3	3
1083	0	9	0	4	2	3	3	3	4	3	3	2	3	2	1	3	3	1	1	1	3	3	3	3	2	1	3	1	2	2	2	3	2	2	2	3	3	3	3	3	4	3	3	2	2	3	2	3	2
1084	0	6	1	2	1	2	3	2	2	3	2	3	2	2	2	1	1	1	3	3	2	3	1	2	3	3	3	3	4	3	3	3	3	3	3	3	4	4	4	3	4	3	3	3	4	3	3	3	3
1085	1	9	1	4	3	3	2	2	4	3	3	2	2	3	1	3	3	3	3	3	3	3	3	4	3	4	3	3	1	1	1	1	1	2	1	3	3	3	4	2	3	4	2	2	1	3	3	1	3
1086	0	9	1	4	3	4	4	4	3	4	3	4	3	3	4	3	3	4	4	4	4	4	4	3	4	3	3	3	3	3	3	3	3	3	3	3	3	3	3	1	2	2	1	2	3	3	3	3	2
1087	0	9	1	3	3	3	3	3	3	3	1	2	2	3	2	1	1	3	3	2	1	3	3	3	1	1	1	1	4	3	4	3	3	4	3	3	3	4	3	3	3	4	4	4	4	4	3	4	3
1088	0	9	0	3	3	3	2	3	3	3	3	3	3	3	1	2	3	3	3	3	2	3	2	3	1	3	2	1	3	2	3	3	3	3	3	3	3	4	4	4	3	4	3	3	4	3	3	3	3
1089	1	8	0	4	4	3	4	3	4	3	3	4	4	3	4	3	4	3	3	3	3	3	3	3	3	3	3	3	3	4	3	3	3	3	3	3	3	3	3	3	3	3	3	4	3	3	3	3	4
1090	0	6	0	4	3	3	4	3	4	4	4	4	3	4	4	4	3	4	3	3	4	4	4	3	3	3	3	3	3	2	1	2	3	1	3	3	3	1	2	1	3	3	3	3	3	3	3	3	3
1091	0	8	0	4	4	3	4	4	4	4	2	2	2	2	3	2	2	2	1	1	2	3	2	1	3	2	3	3	3	3	4	2	2	3	3	2	3	2	2	3	3	3	3	3	1	3	3	3	2
1092	1	6	0	3	3	3	2	3	3	3	3	4	3	4	3	3	3	4	4	3	3	3	4	3	2	3	3	3	2	1	2	3	1	2	2	2	3	1	2	1	1	3	2	1	2	1	2	2	3
1093	1	6	1	3	4	3	3	4	4	4	4	4	4	4	4	3	4	4	3	4	4	4	4	4	4	4	4	4	3	1	1	3	1	3	2	2	3	3	3	3	3	2	3	4	2	4	4	3	3
1094	0	6	1	3	3	3	3	3	2	3	3	3	3	3	3	3	3	3	4	4	3	4	3	4	4	4	3	4	4	3	3	3	3	3	3	2	1	2	1	2	2	3	3	3	3	3	3	3	3
1095	0	9	0	4	1	1	1	3	3	3	3	3	3	3	4	3	3	3	3	3	3	3	2	3	4	3	3	4	3	3	3	3	3	3	3	3	2	3	3	3	3	3	3	3	3	4	3	4	4
1096	0	5	1	4	3	3	3	3	3	3	3	4	4	4	4	4	4	4	4	4	4	4	4	3	3	3	3	3	4	3	3	4	3	3	3	4	3	4	4	4	3	3	3	3	3	3	3	3	3
1097	1	8	0	4	3	4	4	4	3	4	4	3	3	4	3	3	3	3	3	3	3	3	4	4	3	3	4	3	3	3	3	3	3	2	3	4	4	3	4	3	3	3	4	4	4	3	3	3	3
1098	0	5	0	1	2	2	2	1	2	1	2	1	3	3	3	2	3	3	1	1	3	3	2	2	3	1	2	2	3	3	3	3	3	3	2	3	1	3	3	1	3	3	4	3	2	3	3	3	2
1099	1	6	0	3	1	2	1	2	3	3	3	2	3	3	3	3	3	1	2	3	3	2	3	1	3	3	1	3	2	1	1	2	3	1	3	2	2	3	1	2	3	2	3	1	1	1	1	2	2
1100	1	9	0	2	3	3	3	3	3	3	4	4	4	4	4	3	3	4	4	4	4	3	4	3	3	3	3	3	1	3	1	1	2	1	2	3	3	3	3	3	3	3	2	1	3	2	3	3	1
1101	1	9	0	3	3	3	3	2	3	2	3	2	2	3	1	3	1	3	3	3	3	3	4	4	4	4	4	4	3	3	3	2	3	3	3	3	3	2	3	2	3	2	3	1	2	3	2	3	3
1102	1	9	0	3	3	2	3	3	3	3	3	3	3	3	3	3	3	3	2	3	3	3	3	1	3	3	3	3	3	3	3	4	2	3	3	3	3	4	4	2	3	3	3	4	4	3	3	3	4
1103	1	7	1	3	1	3	1	2	3	3	3	3	2	2	2	3	3	3	3	3	3	3	4	3	4	3	3	3	4	3	3	3	3	3	3	4	3	4	4	3	3	3	3	4	4	3	4	3	4
1104	0	9	1	4	3	3	3	4	3	3	3	3	1	3	3	3	3	2	3	3	2	3	3	1	3	3	2	3	3	3	3	3	3	3	3	4	3	4	4	4	4	4	3	3	3	3	3	3	4
1105	1	9	1	4	3	4	4	3	3	3	3	3	3	3	3	3	3	4	3	3	3	3	3	4	3	3	3	3	1	1	2	1	2	2	2	3	3	3	3	1	1	3	3	4	1	3	3	3	3
1106	1	8	1	4	3	3	4	3	4	3	4	3	3	4	4	3	3	3	3	4	4	4	4	3	4	3	4	4	4	3	3	3	3	3	3	4	3	3	3	3	3	3	3	3	3	2	3	3	3
1107	1	7	1	3	2	2	2	2	3	3	3	2	2	2	1	1	1	3	1	1	2	1	3	3	3	2	2	3	4	3	3	3	3	3	3	3	4	4	4	4	3	3	3	4	3	3	3	3	4
1108	0	5	0	3	3	4	4	4	4	4	2	3	1	2	2	1	1	3	3	3	3	1	2	4	4	4	3	4	1	3	2	1	3	2	3	3	3	3	3	3	3	3	3	2	3	3	3	3	3
1109	1	9	0	2	4	2	2	3	1	3	2	3	2	2	3	1	1	2	3	1	3	1	2	3	3	3	3	1	4	3	3	3	2	3	3	3	3	3	3	4	3	3	4	4	3	3	3	4	3
1110	1	6	1	1	3	3	3	3	2	2	3	1	1	3	1	2	3	3	2	2	3	3	3	3	3	2	3	3	3	3	3	3	3	4	3	3	3	4	3	3	4	4	3	3	3	4	3	3	4
1111	0	6	1	3	3	3	3	3	3	2	3	3	4	3	3	3	4	1	4	4	4	4	4	3	3	3	3	3	3	2	3	2	3	3	3	1	3	2	2	2	3	3	1	1	2	1	1	1	1
1112	0	8	0	3	3	2	3	3	3	3	3	3	1	3	3	3	3	3	3	4	3	3	4	3	3	3	3	3	3	3	3	1	3	3	3	1	2	3	3	3	3	3	2	3	3	3	1	2	2
1113	1	6	0	4	4	4	4	4	4	4	2	3	2	2	2	3	3	1	3	3	3	3	2	3	3	3	3	3	2	1	1	1	1	2	1	3	2	3	3	3	3	1	3	2	1	3	2	1	1
1114	0	5	1	4	3	4	4	4	4	4	3	3	3	4	4	3	4	3	4	3	4	3	4	4	4	4	3	4	2	3	2	1	1	1	3	3	1	1	1	1	1	2	1	2	1	2	1	3	3
1115	1	8	1	4	4	4	4	4	4	4	3	4	4	4	3	3	3	4	3	4	3	4	3	4	4	4	4	4	3	3	3	3	2	3	3	3	3	3	3	3	3	3	3	3	3	2	3	2	2
1116	0	9	0	2	3	3	3	3	3	3	1	3	4	3	1	3	2	2	3	1	2	2	1	3	3	3	2	3	3	2	1	3	2	3	3	3	3	3	2	3	1	3	3	2	3	3	2	3	3
1117	1	8	0	1	3	3	2	1	3	1	2	2	3	3	3	3	3	3	3	3	3	3	3	3	3	3	3	3	1	3	3	3	2	1	3	3	2	3	2	3	2	3	3	4	3	3	3	4	3
1118	1	8	1	1	3	3	1	2	2	1	2	3	2	2	1	3	2	1	1	2	2	3	1	3	3	1	1	3	4	3	4	3	4	2	3	3	3	4	2	3	3	3	4	4	4	3	4	3	3
1119	1	7	0	4	3	4	4	4	3	4	4	3	3	3	4	3	3	3	3	3	3	3	3	3	3	4	4	3	2	2	2	3	1	3	1	3	3	2	3	2	2	3	3	4	4	3	3	3	3
1120	0	7	1	3	3	3	3	3	3	3	3	3	3	3	3	2	1	3	1	3	3	1	3	3	3	2	3	3	3	3	3	3	2	3	3	3	3	3	3	3	3	2	3	3	3	3	4	3	3
1121	0	6	0	3	3	4	3	3	3	3	3	3	3	2	3	3	3	3	3	3	3	3	3	3	3	3	3	3	4	3	3	4	3	3	3	3	4	4	3	3	3	3	3	3	3	3	3	2	3
1122	0	6	1	3	3	3	3	3	3	2	4	4	4	4	4	4	4	4	3	4	4	4	4	4	4	3	3	3	1	1	1	1	2	1	1	2	1	1	2	2	2	2	1	1	1	2	2	1	1
1123	0	5	1	2	2	2	2	2	3	3	3	2	3	3	4	3	3	3	3	4	3	3	3	3	4	4	4	4	2	1	1	2	3	3	2	3	3	3	3	3	3	3	2	3	3	3	3	3	3
1124	0	8	1	4	3	3	4	3	4	4	4	3	4	3	4	4	4	4	4	4	3	4	3	3	3	3	3	3	3	3	3	3	3	3	3	2	4	4	4	3	4	3	3	4	3	3	4	3	3
1125	0	6	0	3	3	3	3	3	3	3	3	2	2	2	1	1	3	3	1	3	2	3	3	3	1	2	2	1	2	2	3	2	3	3	3	2	3	2	2	1	2	2	3	4	3	3	3	4	3
1126	0	5	0	2	2	2	2	2	2	1	1	2	1	2	1	2	3	2	1	3	2	2	3	1	2	1	1	1	4	3	3	4	3	3	4	3	3	3	3	3	3	3	3	3	2	3	3	3	3
1127	0	6	1	4	4	4	4	3	4	3	4	3	4	4	4	4	4	3	4	4	4	4	4	3	4	3	4	3	2	3	3	3	3	3	3	2	3	4	3	3	3	3	3	4	3	3	4	3	3
1128	0	8	0	3	4	3	4	3	4	3	4	3	4	4	4	4	3	4	4	4	4	4	4	3	3	3	3	3	1	1	1	1	3	1	2	2	2	2	1	2	2	2	3	2	3	3	3	3	3
1129	0	9	1	2	3	3	1	2	3	3	3	3	2	3	2	3	3	3	4	3	2	3	2	3	3	3	3	1	2	2	2	3	1	3	2	1	3	2	3	3	3	3	3	1	2	2	3	3	3
1130	1	8	0	1	2	3	2	3	2	3	4	3	3	3	3	3	3	3	3	4	3	4	3	2	2	1	1	3	3	3	4	3	3	3	3	3	2	3	3	3	3	3	3	3	3	3	4	3	3
1131	0	8	0	2	2	1	3	1	1	2	3	4	3	3	1	3	3	3	3	3	3	3	3	3	3	3	3	3	4	3	3	3	3	3	3	3	3	4	3	3	3	3	3	4	4	4	3	4	4
1132	1	8	1	3	4	4	3	4	3	4	4	3	3	3	3	3	4	4	4	4	4	4	4	4	4	4	4	4	4	4	4	3	3	4	3	1	3	4	3	3	4	2	2	3	2	1	3	2	1
1133	1	8	0	3	3	3	3	3	3	3	3	3	4	3	3	3	4	3	4	4	4	3	4	3	3	3	3	2	3	3	3	1	3	3	3	1	3	1	2	2	1	1	3	2	1	3	3	3	3
1134	1	6	0	4	3	4	4	4	4	3	3	2	3	3	3	3	3	3	3	3	3	3	3	4	3	3	3	2	3	3	3	3	2	3	3	1	1	1	1	2	1	2	4	4	2	3	3	3	3
1135	0	5	0	3	3	3	4	3	4	3	3	3	2	3	2	2	1	3	3	3	2	3	1	4	3	4	3	3	3	3	1	2	3	1	1	3	2	1	3	3	2	3	3	2	3	3	3	3	3
1136	1	8	0	3	3	4	4	4	3	4	4	4	3	4	4	3	3	3	2	4	3	3	3	4	4	4	3	3	1	3	3	1	1	2	2	2	1	3	3	3	2	3	3	3	3	3	3	3	2
1137	1	7	0	3	2	1	1	2	3	3	2	2	2	3	2	2	3	3	3	3	2	3	2	3	3	3	3	2	3	3	3	3	4	4	3	3	3	3	3	3	3	4	3	3	3	3	3	3	3
1138	1	7	0	3	1	2	1	3	3	3	3	3	3	1	1	3	2	2	3	3	3	3	3	3	3	3	3	3	4	4	3	3	3	3	4	4	3	4	4	4	4	3	3	3	4	3	4	3	3
1139	1	8	0	3	3	3	3	3	4	4	4	4	4	4	4	4	4	4	3	4	4	4	4	3	4	4	4	4	3	3	2	3	3	2	3	3	3	4	4	3	3	4	3	4	3	3	3	3	2
1140	0	6	0	3	3	3	3	4	2	3	2	3	2	3	3	3	3	3	3	3	3	1	3	3	3	3	3	3	4	4	3	3	3	3	3	3	2	3	3	3	3	3	3	4	3	3	3	3	3
1141	1	9	0	2	1	2	1	2	2	2	2	2	1	3	3	2	3	3	4	3	3	3	3	3	3	2	2	2	1	1	1	1	2	2	2	3	3	3	3	3	3	3	3	3	3	3	3	2	3
1142	0	6	1	2	3	3	3	2	3	2	3	3	4	3	3	4	3	3	4	4	3	4	3	3	3	3	3	3	4	2	3	3	3	4	3	3	3	4	3	3	4	4	3	4	4	3	4	3	3
1143	0	9	1	3	3	3	2	3	3	3	3	3	3	3	2	2	3	2	3	3	2	3	2	3	3	2	3	1	1	2	3	2	2	3	2	3	3	3	3	3	3	3	1	1	1	2	1	1	1
1144	0	7	1	2	3	2	2	2	2	3	4	3	3	3	2	3	3	3	3	3	3	3	3	3	1	3	3	3	2	3	3	3	3	2	3	3	1	1	2	1	1	1	4	2	3	3	2	3	3
1145	0	6	1	3	1	2	3	3	1	3	4	3	3	3	3	3	3	3	3	4	3	4	3	3	3	3	3	3	3	3	3	3	3	3	3	3	3	3	3	4	3	3	3	3	3	3	3	2	3
1146	0	5	1	4	4	3	4	3	3	3	4	3	3	3	3	4	3	3	3	3	3	3	3	4	4	3	4	3	1	1	2	1	1	1	1	2	1	1	1	2	1	1	2	1	1	2	1	1	3
1147	0	9	0	3	3	2	3	3	3	3	3	3	3	4	3	3	3	3	3	3	3	4	4	4	4	3	4	4	3	3	3	3	4	3	3	2	2	2	2	1	1	3	2	2	3	3	4	3	3
1148	0	7	1	3	3	3	3	3	1	3	3	2	3	2	2	3	3	3	2	3	3	3	3	4	4	3	4	4	3	3	3	3	3	3	3	3	3	3	3	3	3	3	2	4	4	3	3	2	3
1149	1	5	0	3	3	3	3	3	3	3	3	3	3	3	3	3	3	3	3	3	3	3	2	4	3	4	4	4	3	3	3	3	3	3	3	3	3	1	3	1	4	3	1	2	3	2	2	3	3
1150	1	6	1	3	2	3	3	3	3	3	4	3	3	3	3	3	3	3	4	3	4	3	4	3	3	3	3	4	2	1	1	3	2	3	2	3	3	3	3	3	3	4	1	3	3	3	3	3	2
1151	1	7	1	4	4	4	4	4	4	4	3	2	2	1	2	1	2	3	3	1	2	1	1	1	2	3	3	3	3	1	3	1	3	2	1	2	3	2	3	3	3	4	3	4	3	3	3	3	3
1152	0	6	0	3	3	4	2	3	3	3	3	3	3	3	1	3	3	3	3	4	3	3	1	3	4	3	3	4	1	3	2	1	3	3	2	3	3	1	2	1	1	2	3	3	3	3	3	3	2
1153	0	5	1	4	4	3	4	4	4	4	4	4	4	3	4	4	3	4	4	4	4	4	4	4	4	3	3	3	4	3	3	3	3	3	3	2	3	3	3	3	3	3	3	3	2	2	3	4	2
1154	0	5	0	3	4	3	4	4	4	4	3	3	1	3	3	3	3	3	3	4	3	3	3	3	4	3	3	3	2	2	2	2	2	3	3	3	3	3	2	3	3	2	3	1	2	1	2	2	3
1155	1	8	1	4	4	4	4	4	4	3	4	3	3	4	4	4	4	3	4	3	4	3	4	3	3	3	3	3	3	4	3	3	3	3	3	3	2	3	3	2	3	3	3	3	4	3	4	3	3
1156	1	7	1	3	3	3	3	3	3	4	3	3	3	2	3	3	3	2	1	3	3	3	3	4	4	3	4	3	3	2	2	1	3	1	1	3	3	3	3	3	2	3	3	3	2	3	3	3	2
1157	0	5	0	2	3	3	3	3	3	2	3	3	2	2	3	3	3	3	3	3	3	3	3	3	3	3	3	1	3	3	2	3	3	3	3	3	1	3	1	2	1	1	3	3	2	3	3	3	3
1158	1	6	0	3	3	3	3	3	3	3	1	3	3	2	3	3	1	3	3	1	3	2	3	4	4	3	4	3	1	3	1	2	1	1	2	3	3	3	3	3	3	3	2	1	1	2	1	1	1
1159	0	6	1	3	3	4	3	2	3	2	4	3	3	3	3	4	3	4	4	3	3	4	3	3	3	3	4	3	1	3	2	2	3	1	2	1	1	2	2	1	3	3	2	3	3	3	4	4	3
1160	1	9	1	3	3	2	3	3	2	2	3	4	4	3	4	4	4	4	4	4	4	4	4	3	4	4	4	4	3	3	3	3	3	3	3	4	3	3	4	3	3	3	1	2	1	1	3	2	3
1161	0	6	1	3	4	4	2	3	3	3	3	3	3	3	2	3	3	3	2	3	3	3	3	3	3	3	2	2	4	3	3	3	3	3	4	3	3	3	3	3	3	3	4	4	4	4	3	4	3
1162	1	5	0	3	4	3	4	3	3	3	3	4	3	4	4	4	3	3	4	4	3	4	3	4	4	4	3	4	1	3	2	1	1	1	2	2	3	1	3	2	2	3	2	1	1	2	1	2	2
1163	1	7	1	2	3	2	3	2	3	2	3	2	1	3	1	2	3	2	3	2	3	3	2	3	4	3	3	4	3	3	2	3	3	3	3	4	3	4	3	4	3	3	3	2	3	3	2	3	3
1164	1	8	1	3	4	2	4	4	4	4	4	4	4	3	3	4	3	4	4	4	4	4	4	4	4	4	4	4	4	3	3	3	3	3	4	2	3	1	1	1	3	2	4	3	3	3	3	3	3
1165	0	7	0	3	3	3	3	3	3	4	2	3	2	2	1	2	3	1	3	3	2	1	2	3	3	4	3	4	3	3	3	2	1	2	1	4	3	3	3	3	3	3	3	4	3	4	4	3	3
1166	0	5	1	4	4	4	4	4	4	4	4	4	4	4	4	3	4	3	4	4	3	4	4	4	4	4	4	4	3	3	3	3	3	3	3	3	3	3	3	3	3	3	3	3	3	4	3	1	3
1167	0	6	1	3	3	3	4	3	3	3	3	3	3	3	3	3	4	3	3	4	3	4	3	4	4	3	4	3	2	1	2	2	1	2	1	3	2	1	3	3	3	3	3	3	4	3	3	3	3
1168	0	6	0	3	3	3	3	3	3	3	2	1	3	3	1	2	3	3	3	2	3	3	2	1	3	3	1	3	4	4	4	3	4	4	3	3	3	3	3	3	3	3	4	4	4	4	3	3	3
1169	1	9	0	2	2	1	3	1	3	2	3	1	3	2	3	3	3	3	3	2	3	3	3	3	3	3	2	3	4	4	3	3	3	3	3	3	3	1	3	3	3	3	1	3	3	1	1	3	2
1170	0	6	0	2	1	2	2	1	3	2	2	2	3	3	3	2	2	2	2	3	3	1	1	1	3	2	3	1	4	3	4	3	4	3	3	4	3	3	4	3	4	3	3	4	3	3	3	4	3
1171	1	8	1	4	4	3	4	3	4	4	3	2	3	3	3	3	3	3	2	3	3	4	4	3	3	3	3	3	2	2	3	3	1	2	1	3	1	2	2	2	1	2	1	3	2	2	1	3	2
1172	0	5	0	1	3	2	3	3	3	3	3	3	3	3	2	3	3	3	3	4	3	3	4	3	3	3	3	3	2	2	2	2	1	3	3	3	1	1	1	3	3	1	2	3	3	2	2	2	3
1173	0	7	0	4	3	3	3	3	4	3	4	3	3	3	3	3	4	3	4	4	3	3	3	4	4	3	4	3	1	3	2	3	1	2	1	2	1	2	2	3	2	2	3	4	3	3	3	3	4
1174	1	5	1	1	3	3	3	3	3	3	3	3	2	3	2	3	3	3	3	3	3	3	3	3	3	3	4	3	3	3	3	3	3	3	3	1	2	3	3	3	3	3	3	3	4	3	4	3	4
1175	0	9	1	3	3	3	3	3	3	3	3	3	3	2	3	3	2	3	3	3	3	3	3	4	3	3	3	3	2	2	3	3	2	3	1	2	3	3	3	3	3	2	3	4	3	3	3	3	3
1176	1	7	1	3	3	4	4	3	4	3	4	4	4	4	3	4	4	4	4	4	4	3	3	4	4	4	4	3	3	1	3	2	1	2	3	3	2	3	3	3	3	3	1	3	2	2	2	3	2
1177	0	7	0	3	4	4	3	4	4	4	3	3	3	2	3	3	2	3	3	3	3	3	3	3	3	3	3	4	2	3	2	2	1	3	3	3	3	1	2	2	1	3	2	1	2	1	2	3	1
1178	1	9	0	3	4	3	3	4	3	4	4	3	4	2	4	4	3	3	4	4	4	4	3	3	3	3	3	3	3	3	3	3	3	3	3	4	3	4	3	4	3	3	3	3	1	3	3	2	2
1179	0	7	0	3	3	3	3	3	2	2	2	2	2	2	1	3	1	1	3	3	1	3	3	1	1	1	3	3	3	4	3	3	3	3	3	3	3	3	3	4	3	3	3	3	4	4	3	3	3
1180	1	9	1	3	3	3	3	3	4	4	4	3	3	3	4	3	2	3	3	3	3	3	3	4	3	4	3	3	3	3	3	3	3	3	3	2	3	2	3	3	3	3	3	3	3	3	3	3	3
1181	1	6	0	2	2	3	3	2	1	2	3	2	3	2	1	3	3	3	4	4	2	3	2	3	3	3	1	3	3	2	3	3	3	3	3	3	3	3	3	4	4	4	3	4	3	3	3	3	2
1182	1	5	0	3	3	3	3	3	4	3	3	4	3	3	3	3	3	3	4	4	3	4	4	4	4	4	3	4	3	3	3	3	3	3	3	3	3	3	3	3	4	3	2	3	3	3	2	3	3
1183	0	5	0	4	3	4	3	4	4	4	3	3	3	4	4	3	3	3	4	4	4	3	4	4	4	4	4	3	1	3	2	1	2	1	3	2	3	1	1	3	1	3	1	1	1	1	2	2	2
1184	0	6	1	4	4	4	3	4	4	4	4	4	4	4	4	4	4	3	4	4	4	4	4	4	4	4	4	4	1	1	1	1	1	1	1	1	1	2	1	1	1	1	3	1	2	2	1	1	2
1185	1	9	0	3	3	3	4	3	4	3	3	2	3	3	4	3	2	4	3	3	4	3	3	3	3	3	4	3	3	3	3	3	3	4	3	3	3	3	3	3	3	3	4	3	3	3	4	4	4
1186	1	9	0	4	3	3	4	3	3	3	3	2	2	3	1	3	1	3	3	3	3	3	3	3	4	3	4	4	2	2	3	3	1	3	3	4	3	3	3	3	3	3	2	2	3	3	2	3	3
1187	0	9	1	3	3	3	3	3	3	3	4	2	3	3	4	3	3	3	3	4	3	4	3	3	3	3	3	3	1	2	2	2	1	2	3	3	3	4	3	3	3	3	3	1	1	3	2	2	2
1188	1	5	1	4	4	3	4	4	3	4	4	4	4	4	4	4	4	4	4	4	4	4	4	3	4	4	4	4	3	1	3	3	3	3	3	3	4	3	4	3	3	4	3	3	1	3	2	3	3
1189	1	7	0	3	1	1	3	2	2	3	3	1	2	1	3	1	2	3	2	1	3	1	3	2	1	1	3	1	4	3	3	3	3	3	3	4	3	4	3	3	3	3	3	4	4	4	4	4	3
1190	1	7	0	2	2	2	2	1	3	3	2	2	3	2	2	3	1	3	3	3	2	3	2	1	3	1	3	2	2	3	2	3	3	3	3	1	1	2	3	2	1	2	2	3	2	3	3	3	3
1191	0	8	0	4	3	3	3	3	4	3	3	3	3	3	2	3	3	2	2	3	2	3	3	3	2	3	3	1	4	3	3	3	4	3	3	3	3	3	3	3	3	3	4	3	3	3	4	3	3
1192	0	8	1	3	2	3	3	4	2	3	2	4	2	3	1	2	1	3	2	3	3	2	3	3	3	3	3	3	1	3	3	3	2	3	3	2	2	3	1	1	2	3	3	4	3	3	2	4	3
1193	1	6	1	3	4	3	2	3	4	4	4	3	4	4	3	3	4	4	4	4	3	4	4	4	4	4	3	3	2	3	3	3	3	3	3	3	4	4	3	3	3	3	3	4	4	3	3	3	3
1194	1	9	0	3	3	3	3	2	4	2	3	4	3	3	4	3	3	3	3	3	4	4	4	3	3	3	3	3	2	3	3	3	2	3	3	3	3	1	3	2	1	1	4	3	3	1	3	2	3
1195	0	9	0	3	3	3	2	3	2	3	3	3	2	3	3	3	2	3	3	3	3	3	3	3	3	3	3	3	2	2	1	1	2	2	1	1	1	3	2	2	3	3	3	3	1	2	2	2	3
1196	1	6	0	3	3	2	3	3	3	3	1	2	2	2	2	2	3	2	3	3	3	3	2	2	3	3	3	3	3	3	3	3	3	3	3	3	3	3	4	3	3	4	4	3	4	4	3	3	4
1197	1	7	0	3	3	3	1	2	3	1	3	4	4	3	4	4	4	3	4	4	4	4	4	3	3	3	3	3	2	1	2	3	2	3	1	3	2	2	3	2	1	1	2	2	1	3	2	3	3
1198	0	7	1	4	3	4	4	4	4	3	3	3	3	3	3	4	4	4	4	4	4	4	4	3	1	3	3	1	4	3	3	3	3	3	3	3	3	3	3	3	3	3	3	3	3	3	3	3	3
1199	0	6	0	4	4	4	4	4	4	4	3	3	3	4	4	3	4	3	3	3	4	3	4	3	3	2	3	3	4	3	4	3	3	3	3	3	3	3	2	1	3	3	2	3	3	3	4	3	3
1200	0	9	1	3	3	3	4	3	3	3	4	4	4	4	4	4	3	3	4	3	4	4	4	4	4	4	4	4	3	3	3	1	3	3	3	2	1	1	1	2	3	1	3	3	4	3	3	3	3
1201	1	8	0	4	3	4	4	3	4	4	4	4	4	4	4	4	3	4	3	4	3	4	2	4	4	4	4	4	2	3	3	2	3	3	3	4	3	3	3	3	3	3	3	4	3	3	3	3	3
1202	0	5	1	3	3	3	4	3	3	3	3	4	3	4	4	3	3	3	3	4	3	3	3	4	4	4	4	4	3	3	3	3	3	3	3	3	4	3	3	3	3	3	3	3	2	3	3	3	2
1203	0	9	0	3	4	4	2	3	3	2	3	3	4	2	3	3	3	3	4	3	3	3	3	3	4	4	4	4	4	3	3	3	3	3	3	3	2	3	2	2	3	3	2	3	2	3	2	3	3
1204	0	8	1	1	2	3	1	1	3	1	2	3	1	1	3	3	3	3	3	3	2	3	3	3	3	3	3	3	1	2	3	2	2	3	2	3	2	3	3	1	2	3	3	3	3	3	3	3	3
1205	0	6	1	3	3	3	3	3	2	3	3	3	3	2	3	3	3	3	2	3	3	3	2	3	3	3	3	3	1	1	1	1	3	1	1	3	3	3	3	2	3	2	1	3	3	1	1	2	2
1206	0	9	1	1	1	2	3	3	2	3	2	1	2	3	1	1	1	1	2	3	2	1	1	2	1	3	2	2	4	4	3	3	3	3	3	4	3	4	4	3	3	4	4	4	4	2	3	3	3
1207	0	7	0	3	2	3	2	2	3	2	3	3	3	3	3	2	3	3	4	4	4	3	4	3	2	3	3	3	3	3	3	3	3	3	3	3	4	4	3	3	3	4	3	4	3	3	4	3	3
1208	0	7	0	3	3	3	3	3	3	4	3	4	3	3	2	4	3	3	3	3	4	3	4	3	3	3	4	3	1	3	3	2	2	2	1	1	2	1	1	1	1	3	1	2	3	2	2	3	1
1209	0	7	0	4	4	3	3	3	4	3	3	2	3	2	2	2	3	3	3	3	3	3	3	3	4	4	3	3	3	3	3	3	3	1	3	3	2	3	3	1	3	3	3	3	3	3	3	4	3
1210	0	7	1	1	2	3	2	2	2	3	3	2	2	3	1	3	1	3	3	4	2	3	2	2	3	3	1	2	2	3	3	3	3	3	3	2	3	3	3	3	3	3	3	3	4	4	3	3	4
1211	0	5	0	4	4	4	4	4	4	4	4	3	3	4	4	3	3	3	3	4	3	3	3	3	3	3	3	3	2	2	3	3	3	2	2	3	2	2	1	3	1	1	3	2	3	1	3	3	3
1212	1	9	1	4	4	4	4	3	4	3	3	3	3	3	4	4	4	3	3	3	4	3	3	3	3	3	4	3	3	3	3	3	3	3	3	3	3	2	1	3	3	2	3	2	3	3	2	3	3
1213	0	7	1	2	1	2	3	3	3	3	2	3	2	3	3	3	1	3	3	3	3	4	3	2	3	3	1	3	4	3	4	3	3	4	3	3	3	4	4	4	3	4	4	3	3	4	4	4	4
1214	1	5	1	3	1	2	2	2	3	3	2	2	3	3	2	3	1	3	3	3	3	3	3	2	3	3	2	3	3	2	3	3	3	3	3	4	4	3	3	3	3	3	3	3	3	3	3	3	3
1215	0	9	0	1	3	1	2	1	3	2	2	2	2	2	2	3	1	1	3	1	1	3	1	3	1	3	3	3	4	3	3	3	3	3	3	3	4	4	3	3	3	3	3	3	3	3	3	3	3
1216	0	5	1	3	2	4	3	3	4	3	4	2	3	3	3	3	3	3	4	3	4	2	3	3	3	3	2	3	4	3	3	3	3	3	3	3	3	3	4	3	3	3	3	4	2	4	3	3	4
1217	0	5	1	4	4	3	4	3	4	3	3	3	3	2	3	3	3	3	3	4	4	3	4	3	3	3	3	3	3	3	3	2	2	3	3	3	2	1	2	1	2	2	3	2	3	1	3	3	3
1218	0	6	0	1	3	3	1	2	1	1	2	1	1	3	1	1	3	3	3	1	3	2	1	3	3	3	2	3	3	3	3	3	3	3	3	3	4	3	3	3	4	3	3	3	3	3	3	3	3
1219	0	7	1	4	2	3	3	3	2	3	3	1	2	2	2	3	1	2	2	3	3	3	2	1	3	3	1	2	3	3	3	3	3	3	3	4	3	3	3	4	3	3	3	4	3	4	3	4	3
1220	1	7	1	4	3	3	4	4	3	4	3	3	3	4	4	4	4	4	4	4	4	4	4	3	4	3	3	3	3	3	3	2	3	3	3	3	3	3	1	3	4	3	3	4	3	3	4	4	3
1221	0	9	1	4	3	3	4	3	4	4	1	2	2	2	2	2	2	3	3	3	3	3	2	4	4	4	4	4	1	3	1	1	1	1	2	3	3	3	1	2	3	3	3	2	2	1	3	3	2
1222	0	7	0	3	2	3	2	1	2	2	3	2	2	3	2	3	2	3	1	3	3	3	3	1	2	2	1	3	2	1	2	3	3	2	2	3	3	4	4	3	2	3	4	4	3	3	3	3	3
1223	0	5	1	4	3	4	3	3	4	3	3	3	4	3	4	4	3	4	4	4	3	4	4	4	4	3	4	3	2	1	1	1	1	1	1	1	1	1	1	1	1	2	2	3	1	1	2	1	2
1224	0	9	0	3	3	3	3	3	3	3	3	3	3	3	2	3	3	3	3	3	2	3	1	3	3	3	3	3	1	2	2	3	3	3	2	1	3	2	2	3	1	1	1	1	3	3	2	2	2
1225	1	6	0	4	4	3	3	3	3	3	4	3	4	4	4	3	3	4	3	3	4	4	4	1	1	3	3	1	4	3	3	3	3	3	3	3	2	3	3	2	3	3	3	4	4	4	3	4	4
1226	0	7	1	3	4	2	3	3	4	4	4	3	4	3	3	4	3	4	4	4	4	4	4	3	3	3	2	1	3	2	2	3	3	3	3	3	3	3	2	3	3	3	3	3	3	3	3	3	4
1227	1	6	1	3	4	3	3	3	3	3	3	3	3	4	4	4	3	4	4	4	3	3	3	3	3	3	2	3	4	4	4	3	4	3	4	4	3	3	3	4	3	3	3	2	3	3	3	4	4
1228	0	7	0	3	3	3	3	3	4	3	4	3	3	4	4	3	3	4	3	4	3	4	4	4	4	4	4	4	1	1	2	2	2	3	2	3	3	2	3	3	3	3	3	3	3	3	3	3	3
1229	0	6	1	4	4	4	4	4	4	4	4	4	3	3	4	4	3	3	4	3	4	4	4	4	4	4	4	4	1	1	1	1	1	1	2	1	1	1	1	1	1	2	1	1	2	1	1	3	1
1230	1	6	0	4	4	3	4	4	4	4	4	4	4	4	4	4	4	3	4	4	4	4	4	3	3	3	4	4	3	4	3	3	4	3	4	4	4	3	4	3	3	3	2	2	3	3	2	3	2
1231	1	5	0	4	4	3	1	3	4	3	2	2	2	2	2	1	3	1	3	3	2	3	1	3	1	3	1	1	3	3	3	3	3	3	3	3	4	3	3	3	3	4	4	3	3	4	3	3	4
1232	0	5	1	3	3	3	2	3	3	3	3	2	3	3	3	3	3	3	3	3	3	3	4	3	2	3	3	3	3	3	3	3	3	3	3	3	3	2	3	2	3	2	3	2	3	4	4	3	3
1233	0	9	1	4	3	4	3	3	3	3	3	3	3	3	3	3	3	3	4	3	3	3	3	4	4	3	4	4	1	2	2	3	2	2	2	3	3	3	3	2	3	3	3	3	1	3	3	3	3
1234	0	8	1	4	4	3	3	3	4	4	2	3	3	3	3	3	3	3	3	3	3	3	4	3	3	3	3	3	1	2	3	3	1	2	2	2	1	2	1	2	1	3	3	2	1	1	1	1	1
1235	1	6	0	4	3	4	4	4	3	4	3	2	3	3	3	3	1	3	2	3	3	3	3	4	3	3	4	3	3	3	3	3	3	3	3	3	3	3	3	3	3	3	3	4	3	4	4	4	4
1236	1	7	0	3	3	4	3	3	3	4	4	4	3	3	3	3	4	4	3	4	4	3	4	4	4	4	4	4	3	3	3	2	3	3	3	3	3	4	4	3	3	3	3	3	3	3	3	3	3
1237	1	7	1	3	3	3	4	4	2	3	3	4	3	4	4	3	4	3	3	4	3	4	3	4	4	3	3	3	4	3	3	3	3	3	3	3	3	2	3	3	3	3	3	3	3	3	3	3	3
1238	0	6	1	4	4	4	4	4	4	4	2	2	3	3	2	2	1	3	2	1	2	3	2	3	3	3	4	4	4	3	3	3	3	3	3	4	3	4	3	3	3	4	4	2	3	3	3	4	3
1239	0	6	1	4	3	3	2	3	3	4	3	3	1	3	3	3	2	2	4	3	3	3	3	3	3	2	3	2	3	3	3	3	3	3	3	3	3	4	3	3	3	3	3	3	2	3	3	3	3
1240	0	8	0	3	2	3	3	2	3	2	3	1	2	3	1	1	3	3	3	3	3	3	4	4	4	3	4	3	1	2	1	2	2	1	3	3	3	2	1	3	2	2	3	1	1	1	2	3	1
1241	0	9	1	3	3	1	3	1	3	1	3	4	3	4	4	3	3	4	3	4	4	4	4	4	4	4	3	4	3	3	2	3	3	4	3	1	1	1	1	2	3	2	3	4	3	3	3	3	3
1242	1	9	0	3	2	3	4	3	3	3	2	2	3	3	3	3	3	3	3	3	2	4	1	3	3	1	2	2	3	3	3	2	3	2	3	3	2	2	3	3	3	2	2	1	3	3	2	2	2
1243	0	9	1	3	3	3	2	3	3	3	2	2	1	3	3	2	3	3	3	3	1	3	2	3	4	3	3	3	2	1	3	3	1	3	1	2	1	2	3	3	3	2	1	2	2	2	2	2	2
1244	1	8	1	3	2	3	3	3	3	3	4	4	4	3	3	3	3	3	3	4	4	4	4	3	3	3	3	3	3	3	3	3	3	3	3	4	3	4	3	4	3	3	3	4	3	3	4	3	3
1245	1	9	1	4	4	4	4	4	3	3	3	3	4	4	3	3	3	3	4	4	3	3	3	4	3	4	4	3	1	3	1	3	2	1	1	3	3	3	3	3	3	3	3	4	3	3	4	4	3
1246	0	8	0	4	4	4	4	4	3	4	4	4	4	4	4	4	3	4	4	4	4	4	4	3	3	3	3	3	3	3	3	3	3	3	3	3	3	2	3	3	3	3	2	2	4	3	2	3	3
1247	1	5	0	4	3	4	4	3	4	3	1	3	1	2	2	2	1	1	1	3	3	1	2	3	3	3	3	3	3	1	3	1	2	2	2	3	3	2	3	3	3	3	3	3	3	3	4	3	4
1248	0	5	0	2	3	3	3	3	3	2	3	3	3	4	3	4	3	3	3	3	3	3	4	3	3	3	3	3	3	2	3	2	3	3	3	3	3	3	3	3	3	3	3	3	3	3	4	2	3
1249	1	7	1	4	4	4	3	4	4	4	3	3	4	3	4	3	4	3	4	4	4	3	3	3	3	3	3	3	2	3	3	3	3	3	3	3	1	1	2	1	1	2	1	2	3	3	1	3	2
1250	1	9	0	4	4	4	4	4	4	4	4	4	3	3	3	4	4	4	3	3	4	3	4	4	4	4	4	4	3	2	1	1	3	3	2	3	1	1	2	2	2	3	3	3	3	2	2	3	3
1251	1	7	0	4	4	4	3	4	3	4	3	4	4	4	4	4	4	3	4	4	4	4	4	4	4	4	4	4	2	1	2	2	2	1	2	1	1	1	1	2	1	1	3	3	3	3	3	3	3
1252	1	8	1	3	3	4	4	3	4	3	2	3	3	3	3	3	3	3	3	3	4	3	3	4	4	4	3	3	2	2	2	2	3	1	2	1	1	2	1	2	1	2	3	3	3	3	3	3	3
1253	1	8	1	1	1	3	3	2	2	3	4	3	4	3	3	3	3	4	3	3	4	3	3	3	3	3	3	3	3	2	2	2	2	1	2	3	3	3	3	3	3	3	3	2	1	2	3	3	3
1254	1	5	1	4	4	3	4	4	3	4	3	3	4	4	3	3	4	3	3	3	3	4	3	2	3	3	3	3	3	2	2	3	3	3	3	1	3	3	3	2	3	3	4	3	4	3	3	3	3
1255	0	7	0	4	3	3	3	2	4	3	3	2	2	2	3	3	3	3	3	3	3	3	3	3	4	3	3	3	3	1	1	2	3	1	2	3	3	3	1	3	3	2	3	3	2	3	3	3	2
1256	1	7	1	3	2	2	2	3	1	3	4	4	4	3	4	4	3	4	4	3	4	4	4	4	3	3	3	3	3	3	3	3	3	3	3	3	4	4	3	3	3	3	3	4	3	3	3	3	4
1257	0	9	0	1	2	2	3	1	2	1	3	2	3	2	2	2	3	3	2	3	3	3	3	2	3	1	3	2	3	2	2	2	3	3	3	2	2	1	1	3	3	3	3	3	4	3	3	3	4
1258	1	8	1	4	4	4	4	3	4	3	4	4	4	4	3	4	3	4	3	3	4	3	4	3	3	3	3	3	3	3	3	3	3	3	3	3	3	3	3	3	3	4	3	4	3	3	4	3	3
1259	0	9	1	1	2	3	2	3	3	3	3	3	3	3	2	3	3	3	3	3	3	3	3	4	3	3	3	2	3	4	3	3	4	3	3	3	3	4	3	3	3	4	4	3	3	3	3	3	2
1260	0	9	0	2	2	2	2	2	2	1	2	3	2	2	3	2	2	2	3	1	3	1	1	1	3	3	3	2	3	3	3	3	3	3	3	3	3	2	3	2	3	3	3	3	3	3	3	3	3
1261	1	5	0	4	4	4	4	4	4	4	4	4	4	4	3	3	4	4	4	4	4	4	3	4	4	4	4	4	3	3	3	3	3	3	3	3	3	3	3	3	2	4	3	3	3	3	3	3	3
1262	0	9	1	4	4	3	3	3	4	4	3	2	2	3	3	3	2	2	2	1	3	3	3	3	3	3	3	3	3	3	3	2	3	3	3	3	3	4	2	3	3	2	3	3	4	3	3	3	3
1263	0	5	0	2	2	3	2	3	3	1	4	3	3	4	3	4	3	4	3	3	3	3	4	3	3	3	3	3	4	3	3	4	4	4	3	3	4	3	3	3	4	4	4	4	3	3	3	3	3
1264	1	8	1	4	4	4	3	3	4	4	3	4	4	3	4	4	3	4	4	4	4	4	4	3	3	3	3	3	4	3	4	4	4	4	3	3	3	3	3	3	3	3	3	4	3	4	3	4	3
1265	1	9	1	4	3	3	3	4	3	3	4	3	4	3	4	3	4	3	3	4	4	4	4	3	4	3	4	4	2	2	2	3	3	3	3	3	3	3	3	3	4	3	1	1	2	3	2	2	2
1266	0	5	0	3	3	3	4	3	4	3	3	3	3	3	3	4	3	3	3	3	3	4	3	3	3	3	3	2	3	3	3	3	3	3	3	3	3	2	3	3	3	2	3	3	3	3	2	3	3
1267	1	5	0	3	3	3	3	3	3	3	3	2	3	3	3	3	1	1	3	2	3	3	3	1	3	3	1	2	4	3	3	3	3	4	3	3	3	3	3	3	3	4	3	2	1	2	3	3	3
1268	0	8	0	4	4	4	4	4	4	4	2	3	3	3	3	2	3	3	3	3	3	3	3	3	3	3	4	3	1	1	1	1	2	1	1	2	2	3	3	2	2	2	2	2	1	2	2	3	2
1269	1	5	1	4	4	4	4	4	4	4	4	3	4	4	4	4	4	3	4	4	4	4	4	4	4	4	4	4	3	3	3	3	3	3	2	2	1	1	2	1	1	1	1	3	1	2	3	2	1
1270	1	6	0	2	3	3	3	3	3	3	4	3	2	3	3	3	1	3	3	3	3	3	3	3	3	3	3	2	3	3	3	2	3	3	4	1	3	3	1	3	1	3	3	2	1	3	2	4	1
1271	1	8	1	3	3	4	4	4	4	4	3	3	3	3	3	3	4	3	4	3	3	4	4	4	4	4	4	3	2	1	3	3	1	2	3	3	1	1	1	2	1	2	3	1	1	1	1	3	2
1272	0	5	0	3	3	3	3	2	3	3	3	2	3	2	2	1	3	3	3	1	2	3	1	3	1	1	2	1	4	4	3	3	3	3	4	3	3	3	3	3	3	2	3	4	3	3	3	4	3
1273	0	5	1	3	3	3	4	3	3	3	3	2	1	2	2	1	1	2	3	3	1	3	2	3	3	3	3	3	2	3	3	3	3	3	3	3	3	3	2	2	3	2	2	2	3	3	2	3	3
1274	0	5	1	4	4	4	4	4	4	4	4	3	4	4	4	3	4	4	4	4	3	4	3	4	4	4	4	4	1	1	1	1	1	2	1	3	3	3	3	1	3	3	1	2	3	2	2	2	1
1275	1	9	1	3	3	3	3	3	3	3	3	3	2	4	1	3	3	3	3	3	3	3	3	3	3	1	3	3	2	1	1	1	1	1	2	3	2	1	2	1	1	2	1	3	1	3	2	1	2
1276	0	8	1	3	4	3	2	3	3	4	4	4	4	4	4	4	4	4	4	3	4	4	4	3	4	4	4	4	1	1	1	1	2	1	1	1	2	1	1	1	1	1	2	4	3	2	2	1	3
1277	1	5	0	4	4	4	4	4	4	4	4	4	4	4	3	4	4	4	4	4	4	4	4	3	3	3	3	3	2	1	1	2	3	2	2	1	1	1	2	2	1	2	1	2	1	2	1	1	1
1278	1	9	0	3	3	4	4	4	4	4	4	3	4	4	3	3	3	4	4	3	3	4	4	4	4	3	3	3	2	2	1	1	1	1	1	1	1	1	1	2	3	1	3	2	2	2	1	1	3
1279	0	5	0	4	4	4	4	4	4	4	4	4	4	4	4	4	4	4	4	4	4	4	4	3	3	3	3	3	1	2	2	2	2	1	1	3	1	3	1	1	2	1	2	3	3	2	3	3	3
1280	0	7	1	4	3	3	4	4	4	3	4	4	3	3	4	3	4	3	3	4	4	4	3	4	4	3	4	4	2	1	1	2	2	2	3	2	2	1	3	3	1	2	3	3	2	3	3	3	3
1281	1	7	0	4	4	4	4	4	4	4	3	3	3	3	3	2	3	4	3	3	3	3	3	4	4	4	4	4	3	3	3	3	3	3	4	4	3	2	2	2	3	3	3	3	4	3	3	3	3
1282	1	5	1	4	4	4	3	3	4	3	4	4	4	4	4	4	4	4	4	4	4	4	4	4	4	4	4	4	3	2	3	3	3	1	3	3	3	3	3	3	3	3	3	3	3	1	3	3	3
1283	1	8	0	3	3	4	3	3	2	4	2	2	2	3	3	3	3	3	2	3	2	3	3	3	3	3	4	3	3	3	3	3	3	3	3	3	3	3	3	2	2	3	3	3	3	3	4	3	3
1284	0	7	1	4	4	4	4	4	3	4	4	3	3	3	2	3	3	3	4	4	3	4	3	3	3	4	3	3	3	2	3	3	2	2	3	3	3	3	3	3	3	3	3	3	3	4	4	3	4
1285	1	5	0	3	3	3	2	3	3	2	3	3	3	3	3	3	3	3	3	4	4	2	3	3	3	3	3	3	3	2	1	2	2	2	2	1	2	1	1	2	1	2	3	4	3	3	3	3	3
1286	0	9	1	4	3	3	3	3	4	3	3	3	3	3	3	3	2	3	3	3	3	3	3	3	3	3	3	3	3	1	1	3	2	3	2	2	3	3	3	2	3	3	3	3	3	3	3	3	4
1287	0	7	0	3	4	3	3	4	3	4	3	2	2	3	3	3	3	3	3	3	3	3	3	3	3	3	3	3	3	2	3	3	3	3	3	3	4	3	1	3	2	2	2	4	2	3	2	3	3
1288	0	9	1	2	3	3	3	1	3	2	3	3	3	3	3	3	3	3	3	3	3	3	3	1	3	4	3	3	3	3	4	2	3	3	3	3	4	4	3	3	3	3	3	3	3	3	4	3	3
1289	0	8	0	3	2	1	2	2	3	3	3	3	3	1	1	2	1	1	3	2	3	1	3	3	1	3	3	1	4	3	3	3	4	3	3	3	2	3	3	3	3	3	2	3	3	1	2	2	2
1290	1	9	0	4	4	4	4	3	4	3	4	4	3	3	4	3	2	3	3	4	3	4	3	3	3	3	3	3	3	3	3	2	3	2	3	3	3	2	2	3	1	2	2	2	3	3	2	2	2
1291	1	5	0	3	3	3	4	4	3	4	4	4	4	4	3	4	4	4	4	4	4	3	3	3	3	3	3	3	3	3	3	3	3	3	4	3	3	4	3	3	3	3	3	3	3	4	4	3	4
1292	0	7	0	3	3	3	3	3	3	3	3	3	3	2	3	3	3	3	4	3	3	3	4	4	3	3	3	3	1	1	1	1	1	1	3	2	1	2	1	1	2	1	2	1	2	3	2	3	1
1293	1	6	0	2	3	2	2	2	3	2	2	2	1	3	1	2	3	2	2	3	3	1	2	3	3	3	3	3	1	2	1	3	2	3	2	3	3	3	3	2	3	3	2	2	3	2	3	2	3
1294	0	8	1	1	2	2	4	3	1	3	2	2	2	2	2	1	1	3	3	1	2	3	3	3	3	3	3	3	4	4	4	3	4	3	3	3	3	3	3	3	3	3	4	4	3	3	4	3	4
1295	0	8	1	4	4	4	3	4	4	4	4	4	4	4	4	4	4	4	4	4	4	4	4	3	3	3	4	4	1	1	1	1	1	3	3	2	1	1	2	3	3	1	3	1	2	1	2	2	3
1296	0	6	1	4	4	3	3	4	4	4	3	4	3	3	3	3	3	3	3	3	3	4	3	4	3	4	4	3	3	1	3	3	3	3	2	3	3	2	3	3	3	2	3	4	3	3	4	3	3
1297	0	6	0	2	2	3	2	2	3	2	1	2	2	3	2	2	3	3	2	2	3	2	2	3	3	2	3	2	4	3	3	3	3	3	3	3	3	3	3	3	3	3	3	4	1	3	3	3	3
1298	1	8	1	2	4	3	3	3	3	3	3	3	3	2	2	2	1	3	2	3	3	2	1	3	3	3	3	3	3	3	3	3	3	4	2	4	3	3	4	3	3	3	3	4	3	3	3	4	3
1299	0	9	1	1	1	3	3	3	2	1	2	3	3	3	1	3	3	3	3	3	3	3	3	4	3	4	3	3	2	3	3	3	1	3	1	3	2	3	3	3	3	3	3	4	3	4	3	3	3
1300	0	9	1	3	3	3	3	3	3	3	4	4	3	4	3	3	4	3	4	3	3	4	4	4	4	3	3	3	3	1	2	1	1	1	1	3	1	2	3	1	2	3	3	3	3	3	2	1	2
1301	0	7	0	2	3	2	3	2	3	1	2	1	1	3	1	1	1	2	2	1	3	1	2	2	3	3	2	3	2	3	1	3	3	3	3	2	3	1	3	3	3	3	3	3	3	3	2	3	3
1302	1	9	1	3	3	2	3	3	4	4	2	2	3	3	2	3	2	3	3	3	3	3	2	3	4	3	4	3	4	3	3	3	4	3	4	3	3	3	4	3	4	3	4	3	3	3	3	4	3
1303	1	7	1	4	3	3	4	3	4	3	4	4	3	3	3	4	4	4	4	4	4	4	4	4	3	4	4	3	3	3	3	3	3	1	2	3	4	3	4	3	3	3	3	3	3	2	3	1	2
1304	1	7	1	4	4	4	4	4	4	4	2	3	2	3	3	3	3	3	3	3	4	3	4	3	3	3	3	2	2	2	3	2	3	3	2	3	4	4	4	3	3	4	3	3	4	3	4	3	4
1305	0	5	1	4	4	4	4	4	4	4	3	4	4	4	4	4	4	4	4	4	4	4	4	3	4	3	4	4	1	2	2	1	1	1	1	2	2	2	2	3	3	2	1	1	1	2	2	3	2
1306	0	8	0	3	2	2	2	3	1	3	3	2	1	2	2	2	2	1	3	3	2	3	1	1	1	1	3	3	3	3	3	4	4	3	3	3	3	4	3	4	3	4	3	3	4	3	4	3	3
1307	0	9	1	3	2	3	4	3	4	4	4	4	3	4	3	4	3	4	4	4	4	3	4	3	3	3	3	3	1	2	1	1	1	1	2	1	1	2	1	2	2	1	2	1	3	2	2	2	2
1308	1	5	0	3	3	3	3	3	3	3	3	3	3	3	3	3	4	3	3	3	3	4	4	3	3	3	3	3	3	4	3	3	2	4	3	2	3	4	3	3	3	3	4	4	3	3	4	4	3
1309	0	5	1	4	4	4	4	4	4	4	3	4	4	4	4	4	4	4	4	4	4	4	3	3	4	4	3	3	2	3	2	3	3	2	3	3	3	3	3	3	3	3	2	2	2	3	1	3	2
1310	0	6	1	4	3	4	4	4	3	4	4	4	4	3	4	4	3	3	4	4	3	4	3	3	4	4	3	4	1	2	2	1	1	2	2	3	3	4	3	3	3	2	1	1	2	1	1	3	1
1311	1	9	0	3	3	1	3	3	3	2	2	3	1	2	2	2	1	1	2	2	2	1	1	3	3	3	1	2	3	3	3	3	3	3	3	3	4	4	4	4	4	3	3	4	4	4	4	4	3
1312	0	9	0	1	2	3	3	2	3	2	2	2	1	3	1	2	1	3	3	3	3	1	3	3	3	1	1	3	3	3	3	3	3	3	3	3	3	4	3	3	3	4	3	3	3	3	2	3	3
1313	0	8	1	4	4	4	4	4	4	4	4	4	4	4	4	4	4	3	3	4	4	4	4	4	3	3	4	4	2	1	2	2	2	3	2	3	3	1	3	3	1	1	3	3	3	3	3	1	3
1314	0	5	1	1	1	3	2	2	2	3	2	2	2	2	2	3	2	3	3	1	3	3	2	3	1	2	3	1	2	3	3	3	3	2	3	1	2	1	3	2	2	2	1	2	3	2	2	3	3
1315	0	6	1	2	3	1	2	3	2	3	2	3	2	2	2	1	1	2	3	1	2	2	3	1	3	3	2	3	4	3	4	3	3	4	3	3	4	4	4	3	4	4	3	4	4	4	3	3	4
1316	0	5	0	4	3	3	4	3	4	3	4	4	4	4	4	4	4	4	4	3	4	4	4	3	4	3	4	4	1	1	2	1	1	2	1	1	1	1	1	1	1	2	2	3	2	3	1	1	2
1317	0	8	1	4	3	3	4	3	4	3	4	4	4	4	3	4	4	3	4	3	4	3	4	3	3	3	3	3	3	3	3	3	4	3	3	3	4	4	4	3	3	3	3	4	3	2	2	3	3
1318	0	5	0	4	4	4	4	4	4	4	4	4	4	4	4	4	4	4	4	4	4	4	4	4	4	4	4	4	2	3	2	2	3	3	2	3	3	4	3	2	3	3	3	4	3	3	3	3	3
1319	0	7	0	3	3	2	1	3	2	3	3	2	1	2	1	3	2	2	2	3	3	3	3	2	3	3	3	1	3	4	3	3	2	2	3	2	3	2	3	1	3	3	3	2	3	3	3	3	3
1320	1	7	1	3	4	3	3	4	3	4	3	4	4	4	3	4	3	3	4	3	3	4	4	3	3	3	3	3	3	3	3	2	3	3	3	3	2	3	3	2	3	3	3	3	4	3	3	4	3
1321	1	6	1	1	3	2	2	2	2	1	3	3	1	3	3	3	3	1	3	3	3	1	2	1	3	3	2	2	3	3	3	3	4	3	3	4	3	4	4	3	3	3	4	4	3	3	3	3	3
1322	0	9	0	3	3	3	3	3	2	1	2	1	1	2	2	2	3	3	1	1	2	3	3	1	1	3	1	2	3	3	3	3	3	3	3	3	3	4	4	3	3	4	2	3	3	3	3	3	3
1323	0	6	1	3	3	3	3	3	3	3	3	3	3	3	3	3	2	3	3	3	3	3	3	3	3	3	3	3	1	2	3	1	2	2	2	2	2	1	1	2	3	1	2	3	3	3	2	3	3
1324	1	6	0	3	3	3	3	3	3	3	4	3	3	4	3	4	3	3	4	4	3	4	4	4	4	4	4	4	1	3	2	1	3	3	3	3	3	3	4	3	3	3	2	3	3	3	2	3	1
1325	0	5	0	1	3	3	2	3	1	3	3	2	3	3	1	2	3	3	2	3	3	3	3	1	1	3	1	3	3	2	3	3	3	3	3	4	3	3	4	3	4	3	3	3	3	3	3	3	2
1326	1	5	0	3	1	2	3	1	1	1	1	3	3	3	2	1	2	2	3	2	3	1	2	1	1	3	1	2	3	3	3	2	1	2	1	3	2	3	3	3	1	3	2	3	3	3	3	3	3
1327	1	6	1	4	4	4	4	4	3	4	4	4	3	3	4	4	4	4	4	4	3	4	3	4	3	3	3	3	4	3	3	4	3	4	3	3	3	4	3	4	3	3	3	4	3	3	3	4	3
1328	0	6	1	2	3	4	2	3	3	3	3	2	3	3	3	3	3	2	3	1	4	3	4	4	4	3	3	3	1	1	1	1	1	1	1	2	1	1	1	2	1	2	1	1	1	2	3	2	3
1329	1	8	1	3	3	3	3	3	4	4	2	2	2	2	3	3	3	3	3	3	3	3	3	3	3	3	2	3	3	3	3	3	3	3	3	4	3	4	3	3	4	4	3	3	3	4	3	3	3
1330	1	7	0	1	2	2	3	2	1	2	1	3	2	2	4	3	3	3	3	3	3	3	3	3	3	2	3	3	3	3	2	3	3	3	3	1	2	3	1	3	3	2	3	4	3	3	2	4	3
1331	1	8	0	3	3	2	3	3	4	3	4	3	4	3	3	3	4	3	3	4	4	3	4	4	3	3	3	3	1	1	1	1	1	1	2	3	3	3	3	3	3	3	3	3	3	1	3	3	3
1332	0	6	1	2	3	2	3	2	2	1	2	2	2	2	1	2	2	3	1	3	2	3	2	4	3	3	3	3	4	4	3	3	3	3	3	3	3	4	3	3	3	3	3	3	3	3	3	3	3
1333	1	9	0	4	3	3	3	3	4	3	3	2	3	3	3	3	3	3	3	4	3	3	3	3	3	3	1	3	3	3	2	3	3	3	3	3	3	3	4	3	3	4	2	3	3	3	4	3	3
1334	0	8	1	4	4	4	3	3	4	3	4	2	3	3	2	3	3	4	3	3	3	3	3	3	3	3	3	3	4	3	3	3	4	2	3	3	3	3	3	3	3	3	3	4	4	3	3	3	3
1335	0	8	1	3	4	3	2	3	4	3	3	3	3	3	3	3	3	3	3	3	3	3	3	3	3	3	3	4	3	2	3	3	3	3	3	3	4	4	3	3	3	3	3	3	3	3	4	4	3
1336	1	6	0	1	3	2	3	2	2	1	3	2	1	3	3	2	3	2	1	3	2	3	1	3	3	2	3	3	4	3	3	3	3	3	3	3	3	3	3	3	3	3	2	2	1	3	3	1	2
1337	1	9	0	3	1	2	3	2	3	3	3	3	3	3	3	2	3	3	3	3	2	3	1	3	2	1	3	3	2	1	1	3	1	1	1	1	2	3	3	3	3	3	3	4	3	4	3	3	3
1338	1	8	0	3	4	3	4	3	3	3	3	1	3	3	2	2	1	3	1	3	3	3	2	4	1	3	1	1	3	3	3	3	1	3	3	3	2	1	2	1	2	2	3	3	2	3	2	1	3
1339	0	5	1	3	3	3	3	3	3	3	4	4	4	4	4	4	3	4	4	4	4	4	4	3	3	3	3	3	3	3	3	3	3	3	3	3	3	4	3	3	3	3	3	4	4	3	3	4	3
1340	0	6	0	2	3	2	3	2	2	1	2	3	2	3	3	3	3	2	1	2	3	3	2	3	4	3	4	4	4	3	4	4	3	3	3	4	3	4	4	3	4	3	3	3	3	3	3	3	3
1341	1	6	1	4	4	4	3	4	4	4	4	4	4	4	4	4	4	4	3	4	4	4	4	4	3	3	4	3	3	1	1	3	2	3	3	3	3	2	3	3	3	3	1	3	1	1	3	2	3
1342	1	6	1	3	3	1	3	3	1	2	2	3	2	3	3	2	3	2	1	3	1	3	2	2	3	3	3	3	3	3	2	1	3	3	3	3	4	4	3	3	3	3	4	4	4	3	2	3	3
1343	0	9	0	2	3	3	3	2	3	2	3	3	2	3	4	4	3	3	4	4	3	4	4	3	3	1	1	3	3	3	3	3	3	3	3	3	3	4	3	3	3	4	3	3	3	4	2	3	3
1344	1	6	1	4	4	4	4	4	4	4	4	3	1	2	3	3	1	3	3	3	3	3	3	3	3	4	4	4	3	2	3	3	3	3	3	3	4	3	4	3	3	4	3	3	3	3	3	3	3
1345	1	5	0	3	4	3	4	3	4	3	4	3	3	3	3	3	3	3	3	3	3	3	3	4	3	3	3	3	1	3	2	1	1	2	1	2	1	2	1	1	1	2	1	3	3	1	3	3	2
1346	1	9	1	3	3	4	3	3	3	3	3	4	2	4	2	4	3	3	3	4	2	4	3	3	1	3	3	1	3	3	3	3	3	2	3	1	1	1	1	1	1	2	2	1	1	1	1	1	2
1347	1	8	1	2	3	1	3	2	3	2	3	2	3	3	3	3	2	3	1	2	3	1	1	3	3	3	1	3	2	3	3	2	3	3	3	3	3	2	3	3	3	3	3	3	4	4	3	3	4
1348	0	8	1	4	3	4	4	4	4	4	4	3	4	4	3	4	4	4	4	4	4	4	4	4	4	4	4	4	3	3	3	3	3	3	1	3	2	3	2	3	3	3	3	3	3	3	3	4	3
1349	0	8	1	3	3	3	4	3	3	3	4	4	3	3	3	4	4	4	3	4	4	4	4	4	4	4	4	4	3	3	3	3	2	3	1	3	2	3	3	1	1	2	3	4	3	3	3	3	3
1350	0	6	0	3	3	2	2	1	3	1	3	2	3	4	3	3	3	4	3	3	3	3	3	4	4	4	4	3	2	2	1	1	2	2	3	2	3	2	3	2	3	3	1	2	1	3	2	3	2
1351	1	8	0	2	3	3	2	2	3	2	3	3	3	2	2	2	3	1	3	2	3	2	3	3	3	2	1	1	1	1	1	1	1	1	2	3	3	4	3	3	3	3	3	3	3	3	3	3	4
1352	1	9	0	1	1	1	3	3	1	3	3	2	3	2	1	2	1	2	2	2	3	3	3	3	3	3	3	3	3	3	3	3	3	3	3	3	3	4	3	3	3	3	3	4	3	3	3	3	3
1353	0	9	0	1	3	1	3	1	2	1	2	1	3	2	2	2	1	3	3	3	2	3	3	3	3	3	3	3	2	3	3	1	2	2	2	3	3	4	3	2	3	3	1	2	2	3	3	3	3
1354	0	7	1	3	3	4	4	4	3	4	3	3	2	2	3	3	3	2	2	2	2	3	3	4	3	3	2	2	4	3	3	3	2	3	3	3	3	3	3	3	3	3	3	1	1	1	2	2	1
1355	1	7	0	4	4	4	4	4	4	4	4	4	4	3	4	4	4	4	4	4	3	4	3	4	4	4	3	4	3	3	1	3	3	2	2	1	2	1	3	1	1	2	2	2	1	3	2	3	3
1356	1	7	1	4	3	3	3	4	4	4	4	4	4	4	4	4	3	4	3	4	4	4	4	4	4	4	4	4	4	3	3	3	3	4	3	3	3	3	4	3	4	3	3	2	3	3	3	3	3
1357	0	5	1	4	4	4	4	4	4	4	4	4	4	4	4	4	4	4	4	4	4	4	4	4	3	3	4	4	3	3	3	3	3	3	3	3	1	1	2	3	3	2	2	2	2	1	1	2	1
1358	1	6	0	4	3	4	4	4	4	4	3	3	2	3	4	3	3	3	3	3	3	3	3	3	2	1	1	3	4	4	3	3	3	4	3	4	3	3	4	3	3	3	3	4	3	3	4	3	4
1359	0	7	1	4	4	4	4	4	4	3	2	2	3	3	3	2	3	3	3	3	3	3	3	4	3	3	3	4	3	3	3	3	4	3	3	4	3	4	3	3	3	4	3	3	3	3	3	3	3
1360	0	5	0	4	4	4	4	4	4	4	4	3	3	3	4	4	4	3	4	4	4	4	4	3	3	4	3	3	3	3	3	3	3	3	1	1	1	1	3	1	1	1	3	4	3	3	4	3	3
1361	1	5	1	3	4	3	3	2	3	1	4	3	3	4	3	4	4	3	4	3	4	4	4	4	4	4	4	4	4	3	3	3	2	4	3	3	3	3	2	3	3	3	2	2	2	2	2	2	2
1362	0	6	0	3	3	1	1	2	3	3	3	4	3	4	3	4	4	4	3	4	4	3	4	4	4	3	3	3	4	4	4	3	3	3	3	3	3	4	3	3	4	4	3	4	3	4	4	3	3
1363	0	5	1	4	4	4	4	4	4	4	4	4	3	4	3	4	3	4	4	3	3	4	4	4	4	3	4	3	1	2	1	1	1	2	2	1	3	2	1	3	1	3	2	3	3	3	3	3	3
1364	0	5	1	4	4	4	4	4	4	4	4	4	3	3	4	4	4	4	4	4	4	4	3	4	4	4	4	4	2	3	3	3	3	3	3	1	2	2	3	1	3	3	3	3	3	3	3	3	4
1365	0	8	1	4	3	3	4	3	4	3	4	4	4	3	4	3	3	3	3	4	4	3	4	4	4	4	3	4	3	3	4	3	3	3	3	2	2	3	3	4	3	3	3	3	2	3	3	1	3
1366	1	5	0	2	2	2	2	1	3	1	3	2	2	1	3	1	2	3	2	1	2	3	2	2	3	3	1	3	3	3	3	3	3	3	3	3	4	2	2	3	3	3	3	4	3	3	1	3	3
1367	1	6	0	3	2	2	3	3	2	3	3	3	3	3	3	3	3	3	4	3	2	3	2	3	3	2	3	2	3	3	3	3	3	3	4	3	3	3	3	3	3	3	4	3	3	4	3	3	3
1368	1	8	1	3	3	4	3	3	4	3	4	3	4	3	4	3	4	4	4	3	4	4	4	3	3	3	3	3	3	3	3	3	3	3	3	3	3	3	3	3	4	4	3	4	4	4	3	3	4
1369	0	9	1	4	4	4	4	4	4	4	3	4	3	3	3	3	3	3	4	3	3	4	3	3	3	3	3	3	1	1	3	2	1	2	1	1	1	1	1	1	2	2	1	2	3	1	2	2	1
1370	0	9	1	3	3	3	3	3	4	3	3	3	3	3	3	3	3	3	3	2	3	3	3	3	3	2	2	3	4	3	3	3	3	4	3	4	3	4	4	3	3	4	3	4	3	3	3	4	3
1371	1	9	0	4	4	4	4	4	3	4	3	3	3	2	3	3	3	1	3	3	3	2	3	4	3	3	3	3	4	3	3	3	3	3	1	3	2	4	4	3	3	3	3	4	3	4	3	4	3
1372	1	5	1	4	4	4	3	4	4	4	4	4	3	4	4	4	3	4	4	4	3	4	4	3	4	4	3	4	2	1	2	1	3	2	3	3	3	3	3	3	4	2	4	4	3	4	3	4	4
1373	1	5	0	1	2	1	2	2	2	3	3	2	3	3	3	3	3	3	4	3	3	2	1	4	3	3	3	3	3	3	3	3	3	3	2	3	1	3	3	2	2	3	4	4	4	4	3	3	4
1374	0	6	0	1	3	3	3	2	2	3	3	3	3	3	3	3	3	3	3	3	3	4	4	3	3	3	3	3	3	3	3	3	3	3	3	3	3	3	1	2	3	3	3	3	3	3	2	3	3
1375	0	8	1	3	2	3	3	2	3	3	3	2	3	3	3	3	3	3	3	3	3	3	3	3	3	3	3	3	3	1	3	3	3	3	3	2	3	4	3	3	3	4	4	2	4	3	3	3	3
1376	0	6	1	4	4	4	4	4	4	4	4	4	4	4	4	4	4	4	4	4	4	4	4	3	3	3	3	3	2	2	2	1	2	2	2	3	1	1	1	2	1	2	2	3	2	3	3	3	2
1377	1	5	0	3	3	3	3	3	3	3	3	3	3	3	3	3	3	3	3	3	3	3	3	3	3	3	3	2	4	3	3	3	3	3	3	3	3	3	3	3	3	3	3	4	2	2	4	3	3
1378	0	5	1	4	4	3	3	3	4	3	3	2	2	2	2	2	1	1	3	2	2	3	2	3	3	1	1	1	4	3	3	3	3	3	3	3	3	4	3	3	3	3	3	1	3	4	3	3	3
1379	1	8	1	4	4	4	4	4	4	4	4	4	4	4	4	4	4	4	4	4	4	4	4	4	3	3	4	3	3	3	3	1	3	2	3	3	3	3	3	3	3	3	2	2	3	1	1	1	1
1380	1	7	0	4	4	4	4	4	3	4	3	3	4	3	3	2	3	3	3	3	3	3	2	3	3	1	3	3	3	3	3	3	3	3	2	3	2	4	3	3	3	3	3	4	4	2	3	3	3
1381	0	8	0	4	4	4	4	4	4	4	3	3	3	4	3	4	3	4	4	4	3	4	3	4	4	4	3	4	4	3	4	3	3	3	3	3	3	3	3	3	3	3	1	2	2	3	1	2	2
1382	0	7	0	3	4	3	4	3	4	3	3	3	3	4	3	3	3	4	3	4	4	3	4	4	3	2	3	3	1	1	2	1	1	1	2	3	1	1	1	2	2	2	3	1	3	3	1	1	2
1383	0	7	1	4	4	4	4	4	4	4	4	3	4	4	4	4	4	4	4	4	3	4	4	4	4	4	4	4	1	1	1	1	2	2	2	1	3	2	2	1	3	1	3	3	1	1	2	1	1
1384	1	9	0	2	3	2	3	2	3	2	3	3	1	4	3	2	2	3	3	3	3	1	2	1	3	2	3	1	3	4	3	4	4	3	3	3	3	4	3	3	3	2	3	4	3	3	3	4	3
1385	1	6	1	3	4	2	4	3	4	4	3	3	3	4	3	3	3	3	3	3	4	3	4	3	4	3	3	3	3	3	3	3	4	3	3	3	3	1	3	3	2	2	3	3	3	4	3	4	4
1386	0	7	0	3	3	2	3	3	2	3	3	2	2	2	1	3	1	3	3	1	3	3	2	1	3	1	3	2	3	3	3	3	3	3	4	3	3	3	3	4	3	3	4	4	3	3	4	4	4
1387	0	7	1	3	4	3	3	4	3	4	3	3	3	3	3	3	3	3	3	4	3	3	3	4	4	4	3	3	2	3	3	3	1	2	1	1	1	2	1	2	3	1	3	3	3	3	3	3	3
1388	0	7	0	3	3	3	3	3	3	3	3	1	3	1	1	2	3	2	3	1	2	3	2	1	3	1	1	3	2	3	3	3	3	2	2	3	1	1	1	1	3	3	1	3	2	2	2	1	2
1389	1	5	0	4	3	3	3	3	4	4	4	3	3	3	3	3	4	3	4	3	3	3	3	3	3	3	4	3	3	3	2	4	3	3	3	3	2	3	3	3	3	2	3	4	4	3	3	3	3
1390	1	8	0	4	4	4	4	3	4	3	3	3	3	3	1	3	3	3	3	2	2	3	2	3	3	3	4	3	1	2	2	2	1	2	2	3	1	3	1	1	1	3	2	2	3	3	2	2	3
1391	0	5	0	3	3	1	3	2	3	2	2	2	2	3	1	3	3	3	2	3	3	2	1	2	2	2	3	1	3	3	3	3	2	3	3	3	3	3	4	4	3	3	4	3	4	3	3	3	4
1392	1	5	0	4	4	4	4	4	4	4	4	4	3	4	4	4	4	4	4	4	4	4	4	4	4	4	3	4	3	3	3	2	3	3	3	3	2	1	3	2	3	3	3	3	2	3	3	3	3
1393	1	9	1	4	4	3	3	4	4	4	4	4	4	4	3	3	4	4	4	4	4	3	4	3	4	4	4	4	3	2	3	3	3	3	2	3	3	4	4	3	3	2	3	4	3	3	3	3	3
1394	0	6	1	3	3	4	3	3	3	3	2	2	2	3	2	2	2	1	3	3	3	3	3	3	3	3	3	3	3	3	3	3	3	2	3	4	3	3	3	3	4	3	3	4	4	4	4	4	4
1395	1	7	1	4	4	4	4	4	4	4	4	4	4	4	4	4	3	4	4	4	4	4	4	4	4	4	4	4	3	1	1	3	2	2	1	3	2	3	3	3	3	3	2	3	2	3	2	2	1
1396	1	7	0	3	2	3	3	3	3	3	3	3	3	4	3	3	3	3	4	4	3	4	3	4	4	3	4	4	3	3	2	1	3	3	3	1	1	1	1	1	3	3	3	2	3	1	3	2	3
1397	0	6	0	3	2	2	3	2	3	3	3	2	2	2	3	2	3	1	3	1	2	3	2	3	2	3	3	1	3	2	2	2	1	3	2	3	3	3	3	3	3	3	3	3	3	3	3	3	4
1398	0	9	1	4	3	4	4	4	4	4	4	4	3	4	4	4	3	4	3	4	4	4	4	3	3	3	4	3	3	3	3	3	2	1	3	2	3	3	3	2	3	3	3	3	3	3	3	4	3
1399	0	9	1	3	2	2	2	2	3	2	2	1	1	2	1	1	1	2	3	3	2	3	3	3	3	3	3	2	3	3	3	3	3	4	3	4	4	4	3	4	3	3	3	3	4	4	4	3	4
1400	1	6	1	3	4	4	3	3	4	4	4	4	4	4	4	4	4	3	4	4	4	3	4	4	4	3	3	3	2	1	1	2	2	2	1	1	1	2	2	1	2	3	3	3	3	3	3	3	3
1401	0	9	0	4	4	4	4	4	4	4	4	3	4	4	4	4	3	4	3	3	3	4	4	3	3	3	4	3	3	3	3	3	3	3	3	2	2	3	2	2	2	2	2	2	2	1	3	1	2
1402	0	8	1	4	3	3	3	3	3	4	3	3	3	3	4	3	3	3	3	3	3	3	3	3	3	3	3	3	2	1	2	1	1	3	1	3	3	3	3	1	3	3	3	3	3	1	3	1	2
1403	0	8	0	3	3	4	2	3	2	3	3	3	2	3	3	3	3	3	4	3	3	3	3	3	3	2	3	2	3	3	3	2	3	3	3	3	1	3	1	1	3	1	3	4	4	4	4	4	4
1404	0	9	0	4	4	4	4	4	4	4	2	4	3	3	3	3	3	3	3	3	3	3	3	3	4	3	3	3	3	3	3	3	3	2	3	3	1	2	1	3	3	2	1	1	2	2	1	3	3
1405	0	8	1	2	3	3	3	4	2	3	3	2	3	4	3	3	3	3	3	3	3	3	4	3	1	2	3	2	3	3	3	3	3	3	3	4	2	3	3	3	3	3	3	3	3	3	3	3	3
1406	1	7	1	4	3	3	3	3	4	3	4	4	4	4	4	4	3	4	4	4	4	4	4	3	3	3	3	3	3	3	3	3	1	3	3	3	3	3	2	3	3	3	3	3	3	4	3	3	4
1407	0	9	0	1	3	3	1	2	3	3	2	2	1	3	2	2	2	2	2	3	2	3	2	3	1	3	3	3	1	1	1	1	2	2	2	2	1	2	1	1	2	1	4	4	3	3	4	3	3
1408	0	5	1	4	3	4	4	4	3	4	3	3	4	3	3	4	4	3	4	4	3	4	3	3	3	3	3	3	4	3	2	3	3	3	3	3	2	3	2	3	3	3	1	3	2	3	3	3	3
1409	0	8	0	3	4	4	4	4	3	4	4	3	4	3	4	4	4	4	4	4	4	4	4	3	3	3	3	4	2	3	3	3	3	3	3	3	4	3	3	3	3	3	3	3	3	3	2	3	3
1410	0	7	0	1	3	3	3	3	3	1	2	2	2	3	3	1	1	3	3	1	3	3	2	3	3	1	3	3	4	3	3	3	3	3	3	3	3	4	3	4	3	4	4	4	4	3	4	3	3
1411	0	6	1	4	4	4	4	4	4	4	3	3	3	3	3	3	4	3	3	3	4	1	4	4	4	4	4	4	2	1	2	1	1	2	3	2	3	2	2	3	3	3	3	2	3	3	3	3	3
1412	0	8	1	3	4	3	4	3	3	3	4	4	3	4	4	4	4	4	4	4	4	4	4	4	4	4	4	4	3	3	2	3	2	3	3	3	4	3	3	3	3	3	3	3	1	3	1	3	3
1413	1	5	0	4	4	4	4	4	3	3	4	3	4	4	4	3	3	4	4	3	3	4	3	3	3	4	4	3	3	3	3	3	3	3	3	3	3	3	3	3	3	3	3	4	3	3	3	3	2
1414	0	6	1	1	3	3	2	1	3	1	3	2	3	3	2	2	3	3	3	3	3	3	2	3	1	3	3	1	4	4	4	4	3	3	3	3	4	3	3	3	4	3	3	4	3	3	4	4	4
1415	1	8	1	4	4	3	3	4	4	4	4	4	4	3	4	4	4	4	4	3	4	4	4	4	4	4	4	4	1	1	2	2	2	2	1	3	2	4	1	3	3	2	1	2	3	3	1	1	2
1416	0	7	0	3	4	4	4	3	4	3	3	2	3	4	3	3	3	3	3	4	3	4	3	3	3	3	3	3	3	3	3	3	3	3	2	3	3	3	3	3	3	3	2	3	3	3	3	3	2
1417	1	5	0	3	3	4	3	3	3	3	3	3	3	3	3	3	3	3	4	3	3	3	4	3	3	3	3	1	2	2	3	1	2	1	1	3	1	2	3	3	3	1	2	3	3	3	3	3	3
1418	0	6	1	4	4	4	4	4	4	4	3	3	4	4	4	3	3	3	3	3	3	3	3	3	3	3	3	3	2	1	1	1	1	1	3	1	3	1	1	1	2	2	1	1	2	1	2	3	2
1419	1	7	1	3	3	3	3	3	3	3	3	4	3	3	4	4	3	4	4	4	4	3	4	4	4	3	4	3	3	3	3	3	3	3	3	3	3	3	3	4	3	3	3	4	3	3	3	4	3
1420	0	9	1	2	1	1	1	1	3	2	1	2	3	3	3	3	2	3	3	3	2	3	2	3	1	3	3	1	3	3	3	3	3	3	3	4	2	2	3	3	3	3	3	3	3	4	4	3	4
1421	0	9	1	4	4	4	4	4	3	3	3	3	3	3	4	3	3	3	4	3	3	3	3	3	1	3	3	3	2	2	2	1	2	2	1	3	3	4	4	3	3	3	1	3	3	3	2	2	3
1422	0	7	0	2	3	3	3	3	2	2	3	3	2	2	3	2	3	2	1	3	2	3	1	3	1	2	3	1	3	3	3	4	3	3	3	4	3	3	3	3	4	3	3	3	4	4	3	4	3
1423	0	7	1	4	4	4	4	4	4	4	2	3	1	2	2	2	1	3	3	3	2	2	1	3	3	3	3	3	3	3	3	1	3	3	1	1	1	3	2	1	1	1	3	3	3	3	3	3	3
1424	0	9	1	3	3	3	3	3	3	3	3	2	1	3	2	3	1	1	3	3	3	3	2	3	3	3	3	2	3	4	3	3	3	3	3	3	3	2	3	3	1	3	3	3	1	2	2	2	2
1425	0	7	1	4	3	3	4	4	4	4	4	4	3	4	4	4	4	4	4	4	4	4	4	4	4	4	4	3	3	2	1	3	3	1	3	1	1	3	1	1	1	2	3	2	3	2	3	1	3
1426	0	9	0	4	4	4	4	4	4	4	3	3	3	4	3	3	3	3	3	1	3	3	4	2	3	3	3	3	3	3	4	3	3	3	3	1	3	1	2	1	1	3	3	3	3	3	2	3	3
1427	1	5	0	4	4	4	4	4	4	4	4	4	4	3	4	4	4	4	3	4	3	4	4	4	4	4	4	4	1	2	1	2	1	1	1	3	3	1	3	2	2	2	3	3	3	3	3	3	2
1428	0	9	1	2	3	3	3	3	3	3	3	3	3	3	4	3	3	3	3	3	4	3	4	3	3	3	3	2	3	3	4	4	3	3	3	4	3	4	3	3	3	3	3	4	2	4	4	4	4
1429	0	5	1	3	4	3	4	3	3	3	3	3	4	3	3	3	3	4	3	3	4	3	3	3	3	4	3	4	4	3	3	3	4	3	3	3	2	3	3	2	2	2	3	3	3	3	3	2	3
1430	0	8	0	3	2	3	3	3	3	3	2	2	3	3	1	2	3	2	3	1	3	3	3	1	3	3	3	2	3	2	2	2	3	2	3	4	4	3	3	3	4	3	3	4	3	3	4	3	4
1431	0	9	1	4	4	3	4	4	4	4	4	4	4	3	3	3	4	4	4	4	4	3	4	4	4	3	4	4	2	1	2	3	3	3	2	1	1	1	1	1	1	3	1	1	1	1	1	2	2
1432	0	5	1	3	4	3	3	3	3	3	3	3	3	3	1	3	3	3	3	3	2	4	3	3	2	1	3	1	3	3	3	2	3	3	4	3	3	3	1	2	3	3	3	3	3	3	2	3	2
1433	1	6	1	3	4	3	4	3	4	3	3	3	3	3	3	4	3	3	4	4	4	3	4	3	4	4	3	3	1	3	2	3	2	1	2	3	3	3	3	2	3	4	3	4	4	3	3	3	3
1434	1	8	0	3	3	2	3	3	3	3	4	4	4	4	4	4	4	4	4	4	4	4	3	3	4	4	4	4	4	3	3	3	3	3	3	3	3	3	3	3	1	3	3	3	3	2	3	3	3
1435	0	5	1	1	1	3	3	2	3	2	3	3	2	4	3	3	3	3	3	3	3	3	2	3	3	3	3	1	3	3	3	3	3	3	3	3	3	4	3	3	4	3	4	4	3	3	3	3	3
1436	0	8	0	1	2	3	2	1	3	1	3	2	1	2	1	2	3	3	2	1	1	3	1	3	2	3	3	1	3	3	4	3	4	4	4	4	4	3	3	3	3	3	4	4	4	3	4	3	3
1437	1	8	0	1	2	1	2	1	3	3	3	3	1	3	2	3	2	3	2	3	3	3	1	4	3	3	3	3	3	3	3	2	3	1	3	3	3	3	4	3	3	3	3	3	3	4	4	3	3
1438	0	8	1	3	3	3	2	2	3	3	3	2	3	3	3	3	3	3	4	3	3	3	3	2	1	1	3	2	3	3	3	3	1	3	3	3	4	4	4	3	3	3	4	3	4	3	4	3	3
1439	0	8	0	4	3	4	4	3	3	3	3	4	3	3	4	4	3	4	4	4	4	4	4	4	3	4	4	4	2	3	1	3	2	3	2	3	3	4	3	3	3	1	2	3	3	3	3	2	3
1440	1	6	0	4	4	4	3	4	4	4	4	4	4	4	4	4	4	3	4	3	4	4	4	3	4	4	3	3	2	2	1	2	3	2	2	3	1	3	1	2	2	2	3	3	3	3	3	3	2
1441	0	8	1	3	3	3	3	3	2	3	4	3	4	4	4	3	4	4	4	4	4	4	4	4	4	4	4	4	3	3	3	3	4	3	4	2	3	4	2	1	3	1	2	2	3	2	3	3	3
1442	0	8	1	4	4	4	4	4	3	3	3	4	4	3	3	4	3	3	3	3	3	4	3	3	3	3	3	3	4	3	4	3	3	3	3	3	3	4	3	3	3	3	3	4	3	4	4	4	3
1443	0	7	0	4	4	3	4	4	4	4	3	3	3	4	4	3	4	3	4	4	4	4	4	4	4	4	4	4	2	1	2	3	3	3	3	3	2	1	1	3	3	1	2	1	1	1	1	1	3
1444	1	6	1	4	4	4	4	4	4	4	4	4	4	3	4	4	4	4	4	4	4	4	3	4	4	3	4	3	4	3	3	3	3	3	4	3	3	3	2	3	3	4	4	4	3	4	4	3	4
1445	0	9	0	4	3	3	3	3	4	4	2	3	1	3	3	2	3	3	3	2	3	3	3	4	3	4	4	4	1	1	1	1	1	1	2	2	2	1	2	1	1	2	1	2	2	2	1	3	2
1446	1	7	0	2	1	3	3	1	3	2	4	3	4	4	4	3	3	3	4	3	4	3	4	3	3	3	4	4	3	3	3	3	3	2	3	2	1	1	1	1	2	1	3	3	2	2	2	3	2
1447	0	7	1	2	3	1	1	2	2	3	4	3	3	1	1	2	1	3	3	1	2	3	3	3	3	3	3	2	3	3	3	3	3	3	3	4	3	4	4	4	3	4	3	3	3	3	3	3	3
1448	0	8	0	3	3	3	3	3	3	3	3	3	4	3	3	3	3	3	4	3	3	3	3	3	3	3	3	3	3	2	1	3	3	2	1	3	3	2	3	1	3	2	2	3	1	1	2	1	2
1449	1	6	1	4	3	4	4	4	4	4	3	3	4	3	4	3	3	3	4	3	4	3	4	4	4	3	4	3	3	3	2	1	3	3	3	4	4	4	3	3	3	3	2	3	3	3	2	3	3
1450	1	7	1	4	4	4	4	4	4	4	4	4	4	4	4	4	3	4	4	4	4	4	3	4	4	4	4	4	3	1	2	2	1	3	2	1	2	2	2	2	1	2	3	3	3	3	2	3	3
1451	1	7	1	4	4	4	4	4	4	4	4	4	4	4	4	4	4	4	4	4	4	4	4	4	4	4	4	4	1	1	1	1	1	2	1	1	2	1	1	1	1	1	2	1	3	1	1	1	1
1452	0	7	1	2	3	3	3	3	3	3	3	3	4	3	3	3	3	3	3	3	4	3	4	3	4	3	3	3	3	3	3	3	3	4	3	3	3	3	3	3	3	4	3	4	3	3	3	4	3
1453	1	7	1	3	3	3	3	4	3	4	3	3	3	3	3	3	3	3	3	3	2	3	1	3	2	2	1	1	3	3	3	2	3	3	3	1	1	2	3	3	3	2	3	3	3	4	3	3	3
1454	0	8	0	4	4	4	3	4	4	4	3	3	3	2	2	2	3	3	3	3	3	3	3	4	3	3	3	3	3	3	2	3	2	3	3	3	3	3	3	3	3	3	2	4	3	3	3	3	3
1455	1	6	1	2	3	3	4	4	3	4	4	3	4	3	4	4	3	3	3	4	4	4	4	1	3	2	3	1	3	3	3	3	3	3	3	4	3	4	3	3	3	3	3	3	3	3	3	3	2
1456	1	8	1	3	4	2	3	3	3	3	3	3	4	4	3	3	3	3	3	3	4	3	3	4	3	3	3	3	3	3	3	3	3	3	3	3	4	3	4	3	3	3	3	3	3	3	3	2	3
1457	1	6	0	4	4	5	4	4	4	4	4	3	4	4	3	3	3	4	4	3	3	4	4	3	3	3	3	3	2	3	1	3	3	3	3	3	4	4	3	3	3	2	1	1	3	1	3	2	3
1458	1	9	0	3	3	4	3	3	3	4	4	3	3	3	4	4	4	3	4	4	4	4	4	3	4	3	3	3	3	3	3	3	3	4	3	3	3	3	3	3	3	3	2	4	3	1	2	3	2
1459	1	6	1	4	4	4	2	4	3	4	2	3	2	2	1	3	3	3	3	3	3	3	3	3	3	3	3	3	4	3	3	3	3	1	1	3	3	4	4	4	4	3	3	4	3	4	3	4	4
1460	0	6	1	3	2	2	3	2	3	3	3	3	2	3	2	3	3	3	3	3	3	3	3	2	3	3	3	3	2	3	3	2	3	2	3	3	3	2	3	3	3	3	3	3	3	3	3	3	4
1461	0	5	1	1	3	2	3	2	3	2	2	2	2	3	3	2	3	2	3	3	2	3	1	3	3	2	3	1	2	3	2	1	3	2	3	3	3	3	2	2	3	3	3	4	3	3	3	3	4
1462	0	8	0	4	4	3	4	4	4	4	4	3	3	3	3	3	3	3	3	3	3	3	3	3	3	3	3	3	3	1	1	1	1	2	1	1	1	1	1	1	1	1	3	4	2	2	2	3	3
1463	1	9	0	3	4	4	3	4	4	4	3	4	3	3	4	3	3	3	3	4	4	3	3	3	3	3	3	3	2	1	1	2	2	1	2	1	1	1	1	3	2	3	3	3	2	3	3	3	3
1464	0	6	1	3	3	1	3	3	2	3	3	3	3	3	4	3	4	3	4	4	3	3	3	4	4	3	4	4	1	1	3	2	2	2	2	1	2	3	3	1	3	2	3	3	3	3	3	3	2
1465	1	9	1	4	4	3	4	3	4	4	4	3	4	4	4	4	3	3	4	4	4	4	4	3	3	3	4	3	2	1	1	1	1	3	3	2	3	2	1	1	3	1	2	2	3	2	1	3	2
1466	0	5	0	3	4	4	3	3	4	3	4	3	3	3	3	4	3	4	4	3	4	3	4	4	3	4	3	3	3	3	1	2	3	3	3	3	3	3	3	3	2	3	3	3	3	3	3	3	4
1467	0	9	0	1	3	2	3	3	2	2	3	4	3	3	3	3	3	3	3	3	3	3	1	3	4	4	3	4	3	2	2	3	3	2	2	2	2	1	3	1	3	1	1	2	1	3	3	1	1
1468	1	8	0	3	3	3	3	2	4	3	3	3	3	2	3	3	3	3	3	3	3	3	2	4	4	4	4	4	2	1	3	3	2	2	3	3	3	3	3	3	3	3	3	3	3	3	3	3	3
1469	1	9	1	3	3	3	3	3	3	3	2	3	2	2	1	3	3	3	2	3	3	3	3	3	3	3	2	1	4	4	3	3	3	3	3	3	3	3	3	3	3	1	3	3	3	3	3	3	3
1470	1	8	1	4	3	3	3	3	3	3	3	4	4	3	3	4	3	4	4	4	3	4	4	4	4	4	4	4	1	1	1	2	1	1	1	3	2	1	1	1	3	1	2	1	3	1	2	1	2
1471	0	7	1	1	3	1	2	2	3	3	2	2	3	2	3	2	3	3	1	4	3	3	3	3	3	3	3	4	3	3	3	3	3	3	3	1	1	3	1	2	3	3	4	4	4	3	3	3	3
1472	0	9	0	4	4	4	4	3	3	3	4	4	4	4	4	4	4	4	4	4	4	4	4	4	3	3	4	3	3	3	3	3	3	3	4	3	2	3	3	3	2	3	3	1	1	2	1	1	2
1473	1	5	1	2	2	2	2	1	3	3	3	3	3	3	3	3	1	2	3	2	3	3	2	3	2	2	2	3	4	4	3	3	3	3	3	4	4	4	3	3	3	4	3	3	3	4	3	3	3
1474	0	9	1	3	2	3	4	3	3	2	2	2	2	2	3	2	2	2	1	3	3	1	2	3	1	3	2	2	2	3	3	3	3	2	3	3	3	4	3	4	3	3	3	4	3	4	4	3	4
1475	0	9	1	4	3	4	3	3	3	3	3	2	3	3	3	3	3	3	4	3	3	4	3	4	3	3	4	4	3	3	3	3	3	3	3	3	3	1	1	1	1	2	2	2	1	2	1	2	2
1476	0	7	0	3	3	4	3	3	3	3	3	3	3	4	3	3	3	3	4	4	3	3	4	3	3	3	3	3	2	3	1	1	2	3	1	3	2	3	3	2	3	3	3	3	3	3	2	3	3
1477	0	6	0	4	4	3	4	4	3	3	3	2	2	3	4	3	3	3	4	3	3	4	3	4	4	4	3	4	2	3	1	2	3	3	2	3	3	3	3	2	3	3	3	4	3	3	4	3	3
1478	1	5	0	2	3	1	2	1	3	2	3	3	3	3	4	4	4	4	3	4	4	4	4	3	3	3	3	3	3	3	2	2	3	2	3	1	3	2	1	3	3	2	2	2	3	3	3	3	2
1479	1	5	1	1	3	1	2	1	3	2	3	3	3	3	2	3	1	4	2	2	2	3	2	3	3	3	3	3	3	3	3	3	3	3	3	4	4	2	3	3	3	4	3	4	3	3	3	3	3
1480	0	9	0	3	3	2	4	4	1	3	3	3	2	3	1	2	2	3	3	3	3	1	1	3	2	1	3	1	4	3	3	3	3	4	3	3	3	3	3	3	3	3	3	4	3	4	3	3	4
1481	0	7	1	3	3	3	4	3	3	3	3	4	4	4	3	4	4	3	3	4	4	4	4	4	4	4	4	4	3	3	1	1	1	1	2	3	3	2	3	3	3	2	2	1	3	1	1	1	2
1482	0	5	0	1	2	3	3	3	2	3	3	3	3	4	3	3	3	4	4	3	4	3	3	3	3	2	3	3	4	3	3	3	4	3	3	1	1	2	3	3	3	3	3	3	3	4	3	3	3
1483	0	7	1	4	3	4	4	4	3	4	4	4	4	3	4	4	4	3	4	4	4	4	4	4	4	4	4	4	3	2	2	3	1	2	3	1	1	2	1	1	1	1	3	3	2	3	1	2	2
1484	0	9	0	3	3	2	1	2	3	2	3	3	3	2	3	3	3	3	3	3	3	3	3	3	3	3	3	1	4	3	3	4	3	4	3	3	4	4	4	3	3	4	3	3	3	4	3	4	4
1485	0	7	0	3	2	3	3	3	3	2	4	4	3	3	4	4	4	3	3	4	3	4	3	3	3	3	4	3	4	4	3	3	3	3	3	4	3	3	3	3	3	3	3	4	3	3	3	4	3
1486	0	6	1	1	2	2	1	1	3	3	2	4	3	3	3	4	1	3	4	3	3	3	3	1	3	3	3	3	4	3	4	3	4	4	4	3	4	3	3	3	4	4	4	3	4	3	3	3	3
1487	0	6	1	2	3	3	1	3	3	3	4	4	3	3	3	4	3	3	3	4	3	4	4	3	3	3	3	1	3	3	3	3	3	3	2	3	3	3	4	3	4	3	3	4	3	3	3	4	4
1488	1	5	0	4	3	3	3	3	3	3	4	3	4	4	4	4	3	4	4	4	4	4	4	3	4	4	3	3	4	3	3	3	3	3	4	3	2	3	3	2	2	3	3	3	3	4	3	3	2
1489	1	8	0	4	3	3	4	3	4	4	4	3	4	4	4	4	3	3	4	3	4	4	4	3	3	4	3	4	1	2	1	2	1	1	2	1	1	1	1	2	1	1	2	3	2	2	2	2	2
1490	1	9	0	3	4	4	4	3	4	3	4	3	2	3	4	3	4	4	3	3	4	4	4	3	3	3	3	3	3	3	2	3	2	3	2	3	3	2	3	3	3	3	2	4	3	3	3	2	3
1491	1	5	0	3	4	2	4	4	3	3	4	2	4	4	3	3	3	3	4	4	4	4	4	3	3	3	3	3	3	3	3	3	3	3	3	3	3	2	3	3	3	3	4	4	4	3	4	4	3
1492	0	7	0	3	3	3	2	3	4	3	3	2	4	3	3	3	3	3	3	3	3	4	3	4	3	3	3	3	2	2	3	3	2	3	3	3	2	3	2	2	3	3	1	1	1	3	2	2	3
1493	0	5	0	4	3	4	4	3	4	3	4	4	4	3	4	4	4	4	4	4	4	4	4	4	4	3	4	3	1	1	1	1	1	1	2	1	2	1	1	1	1	2	2	1	2	2	3	3	1
1494	0	8	0	3	3	3	2	3	3	3	4	3	4	3	3	3	4	3	3	3	3	4	2	3	3	3	3	3	4	4	3	3	3	2	3	3	3	4	3	3	3	3	3	3	3	3	3	3	3
1495	0	9	1	3	3	3	3	3	4	4	3	4	4	3	4	4	3	4	3	4	4	4	4	2	3	2	3	3	2	3	3	2	2	3	3	1	2	1	1	2	1	2	1	3	2	2	2	2	2
1496	0	9	0	4	4	4	4	4	4	4	4	3	3	2	3	3	4	3	3	4	4	4	4	3	3	3	3	3	3	3	3	3	3	3	3	2	1	3	2	1	3	1	3	3	3	3	2	3	3
1497	0	5	1	1	1	3	2	2	3	2	2	4	3	3	4	3	3	3	3	3	3	3	3	4	3	4	3	3	3	3	3	3	2	3	3	3	3	3	3	3	3	3	3	3	3	3	3	3	2
1498	0	6	0	4	4	4	3	4	3	3	3	3	4	4	3	4	4	4	4	4	4	4	4	4	4	4	3	3	3	3	3	3	3	3	4	2	3	3	2	2	3	3	1	2	3	3	1	3	2
1499	0	8	0	3	2	2	2	2	3	1	3	2	1	2	3	3	3	3	3	3	3	3	3	3	3	1	3	1	3	3	3	3	3	2	2	3	3	3	4	3	3	3	3	4	3	3	3	3	3
1500	0	9	1	3	3	3	3	3	3	3	3	2	3	3	3	2	3	3	3	3	3	3	2	2	2	3	2	1	4	3	4	3	4	3	3	3	3	3	3	3	3	2	4	4	3	3	3	3	3
1501	0	7	0	3	1	2	2	2	2	1	3	3	3	3	2	3	3	3	3	3	3	3	3	3	3	3	2	2	3	3	3	3	3	3	3	4	3	4	3	3	3	3	3	1	1	2	2	3	3
1502	1	5	1	3	4	4	3	3	3	3	4	3	3	3	3	3	3	3	3	4	4	3	3	3	4	4	4	4	3	3	3	3	3	3	3	2	3	4	3	3	3	2	3	3	3	3	3	2	2
1503	1	6	0	2	3	3	3	3	3	1	3	3	2	2	3	2	3	2	3	3	3	3	3	3	3	3	1	1	4	4	3	3	3	3	3	3	4	3	4	4	4	3	4	4	3	3	4	3	3
1504	1	7	1	4	4	4	4	4	4	4	2	2	2	3	3	2	3	3	3	3	3	2	2	2	3	3	3	3	3	3	3	3	3	3	3	4	3	3	3	4	4	4	1	3	2	3	2	2	2
1505	0	8	0	3	3	3	3	4	3	4	3	3	2	3	3	3	3	3	3	4	3	3	3	3	3	3	3	3	4	4	4	3	3	3	4	3	3	1	2	3	3	3	4	3	4	3	3	3	3
1506	1	6	1	2	2	2	2	3	2	3	4	4	4	3	4	4	3	3	3	4	4	3	4	2	3	3	3	3	1	1	3	1	1	2	1	3	3	2	3	2	2	2	1	2	2	3	2	2	3
1507	1	7	0	4	4	4	4	4	4	4	4	4	4	4	4	4	4	4	4	4	4	4	4	3	3	3	3	3	4	3	3	3	3	4	3	3	3	2	3	3	4	3	3	3	2	1	2	3	2
[truncated: 58 more columns]
