# Supplementary material for: Exploring the mechanisms linking perceived school climate to negative emotions in adolescents: The mediating roles of social avoidance and distress, and psychological resilience, with physical exercise level as a moderator
Source: PLoS One. 2025 May 6;20(5):e0321726. doi: 10.1371/journal.pone.0321726 (PMC12054917; doi:10.1371/journal.pone.0321726)
Supplement: S2 File — (ZIP) [file pone.0321726.s002.zip]

Archive with 4 entries (3 files):
- S2_Statistical analysis results/
- S2_Statistical analysis results/Results of CFA.xlsx
- S2_Statistical analysis results/Results of comparative fit indices.xlsx
- S2_Statistical analysis results/Results of direct and indirect effects test.xlsx
