# Supplementary material for: Exploring the mechanisms linking perceived school climate to negative emotions in adolescents: The mediating roles of social avoidance and distress, and psychological resilience, with physical exercise level as a moderator
Source: PLoS One. 2025 May 6;20(5):e0321726. doi: 10.1371/journal.pone.0321726 (PMC12054917; doi:10.1371/journal.pone.0321726)
Supplement: S2 File — (ZIP) [file pone.0321726.s002.zip › S2_Statistical analysis results/Results of comparative fit indices.xlsx]

## Sheet: 4 factor model
Analysis Summary
Groups
Group number 1 (Group number 1)
Notes for Group (Group number 1)
The model is recursive.
Sample size = 1507
Variable Summary (Group number 1)
Your model contains the following variables (Group number 1)
Observed, endogenous variables
teacher support
peer support
autonomy opportunities
social avoidance
social distress
goal focus
emotional control
positive cognition
family support
interpersonal assistance
depression
anxiety
stress
Unobserved, exogenous variables
F1
e1
e2
e3
F2
e4
e5
F3
e6
e7
e8
e9
e10
F4
e11
e12
e13
Variable counts (Group number 1)
Number of variables in your model:	30
Number of observed variables:	13
Number of unobserved variables:	17
Number of exogenous variables:	17
Number of endogenous variables:	13
Parameter Summary (Group number 1)
	Weights	Covariances	Variances	Means	Intercepts	Total
Fixed	17	0	0	0	0	17
Labeled	0	0	0	0	0	0
Unlabeled	9	6	17	0	0	32
Total	26	6	17	0	0	49
Assessment of normality (Group number 1)
Variable	min	max	skew	c.r.	kurtosis	c.r.
stress	1.143	4	-0.455	-7.217	-0.789	-6.251
anxiety	1	4	-0.424	-6.719	-0.999	-7.916
depression	1	3.714	-0.514	-8.143	-0.898	-7.115
interpersonal assistance	1.667	5	-0.197	-3.126	-1.028	-8.148
family support	1.167	5	-0.232	-3.67	-0.979	-7.756
positive cognition	1.25	5	-0.16	-2.53	-0.873	-6.92
emotional control	1.167	5	-0.217	-3.434	-1.038	-8.227
goal focus	1.2	5	-0.207	-3.283	-0.943	-7.471
social distress	1	2	0.751	11.904	-0.964	-7.641
social avoidance	1	2	0.707	11.211	-0.982	-7.783
autonomy opportunities	1	4	-0.47	-7.452	-0.278	-2.2
peer support	1.462	4	-0.349	-5.536	-0.83	-6.574
teacher support	1.429	4.143	-0.409	-6.485	-0.76	-6.023
Multivariate					-0.893	-0.878
Observations farthest from the centroid (Mahalanobis distance) (Group number 1)
Observation number	Mahalanobis d-squared	p1	p2
250	41.35	0	0.118
222	33.195	0.002	0.692
16	32.501	0.002	0.588
1407	31.903	0.002	0.515
592	31.363	0.003	0.467
509	31.07	0.003	0.377
231	30.877	0.004	0.282
758	30.634	0.004	0.222
991	30.063	0.005	0.264
183	29.748	0.005	0.248
360	29.454	0.006	0.236
681	29.283	0.006	0.196
959	28.842	0.007	0.246
234	28.131	0.009	0.435
994	28.024	0.009	0.38
534	27.48	0.011	0.544
125	26.5	0.015	0.882
466	26.456	0.015	0.845
1281	26.277	0.016	0.853
293	26.209	0.016	0.822
118	26.187	0.016	0.77
1151	26.121	0.016	0.734
961	25.895	0.018	0.778
702	25.829	0.018	0.747
199	25.822	0.018	0.682
1455	25.696	0.019	0.684
1423	25.638	0.019	0.648
1238	25.58	0.019	0.611
1457	25.566	0.019	0.547
78	25.526	0.02	0.499
1361	25.479	0.02	0.457
465	25.402	0.02	0.437
392	25.209	0.022	0.5
1289	25.16	0.022	0.464
463	25.085	0.022	0.448
1252	25.077	0.023	0.386
1038	25.051	0.023	0.341
1269	24.958	0.023	0.341
1158	24.891	0.024	0.325
436	24.807	0.024	0.323
391	24.577	0.026	0.427
269	24.24	0.029	0.624
248	24.181	0.03	0.609
108	24.154	0.03	0.571
259	24.151	0.03	0.512
1346	24.126	0.03	0.472
393	24.109	0.03	0.427
713	24.069	0.031	0.401
810	24.066	0.031	0.347
530	23.942	0.032	0.389
672	23.635	0.035	0.588
189	23.617	0.035	0.547
1504	23.609	0.035	0.498
100	23.595	0.035	0.455
855	23.536	0.036	0.451
718	23.484	0.036	0.442
1165	23.461	0.036	0.408
1499	23.455	0.037	0.361
338	23.448	0.037	0.317
511	23.397	0.037	0.31
238	23.254	0.039	0.381
1139	23.134	0.04	0.436
258	23.132	0.04	0.387
809	22.951	0.042	0.503
1351	22.919	0.043	0.481
843	22.834	0.044	0.511
751	22.792	0.044	0.501
513	22.726	0.045	0.515
651	22.673	0.046	0.516
1192	22.576	0.047	0.561
1261	22.509	0.048	0.578
253	22.411	0.049	0.625
1125	22.102	0.054	0.836
132	22.058	0.054	0.835
1404	21.957	0.056	0.868
282	21.946	0.056	0.848
685	21.941	0.056	0.823
145	21.94	0.056	0.793
1402	21.888	0.057	0.799
626	21.822	0.058	0.815
196	21.743	0.059	0.84
10	21.709	0.06	0.835
661	21.695	0.06	0.816
1141	21.646	0.061	0.821
1353	21.563	0.063	0.849
322	21.54	0.063	0.838
154	21.532	0.063	0.816
695	21.488	0.064	0.819
192	21.388	0.066	0.86
203	21.321	0.067	0.877
101	21.315	0.067	0.858
355	21.287	0.067	0.852
1132	21.274	0.068	0.835
1157	21.272	0.068	0.809
106	21.27	0.068	0.781
109	21.259	0.068	0.758
1358	21.249	0.068	0.734
1083	21.232	0.068	0.716
644	21.131	0.07	0.775
519	21.124	0.071	0.75
Sample Moments (Group number 1)
Sample Covariances (Group number 1)
	stress	anxiety	depression	interpersonal assistance	family support	positive cognition	emotional control	goal focus	social distress	social avoidance	autonomy opportunities	peer support	teacher support
stress	0.403
anxiety	0.219	0.474
depression	0.223	0.233	0.457
interpersonal assistance	-0.218	-0.238	-0.233	0.59
family support	-0.237	-0.255	-0.245	0.351	0.734
positive cognition	-0.226	-0.245	-0.229	0.316	0.375	0.638
emotional control	-0.256	-0.28	-0.275	0.36	0.402	0.385	0.846
goal focus	-0.231	-0.265	-0.255	0.343	0.377	0.374	0.404	0.82
social distress	0.088	0.095	0.09	-0.104	-0.109	-0.109	-0.12	-0.109	0.117
social avoidance	0.086	0.103	0.094	-0.118	-0.132	-0.113	-0.134	-0.123	0.063	0.115
autonomy opportunities	-0.126	-0.138	-0.134	0.108	0.103	0.101	0.124	0.104	-0.051	-0.049	0.385
peer support	-0.108	-0.133	-0.112	0.148	0.178	0.151	0.191	0.164	-0.069	-0.071	0.21	0.382
teacher support	-0.108	-0.13	-0.128	0.117	0.156	0.118	0.16	0.146	-0.059	-0.067	0.19	0.229	0.44
Condition number = 58.054
Eigenvalues
2.993 .651 .430 .400 .388 .299 .290 .235 .217 .198 .151 .099 .052
Determinant of sample covariance matrix = .000
Sample Correlations (Group number 1)
	stress	anxiety	depression	interpersonal assistance	family support	positive cognition	emotional control	goal focus	social distress	social avoidance	autonomy opportunities	peer support	teacher support
stress	1
anxiety	0.5	1
depression	0.52	0.501	1
interpersonal assistance	-0.446	-0.45	-0.448	1
family support	-0.436	-0.433	-0.422	0.533	1
positive cognition	-0.446	-0.445	-0.424	0.516	0.548	1
emotional control	-0.439	-0.442	-0.442	0.51	0.51	0.524	1
goal focus	-0.402	-0.425	-0.417	0.493	0.486	0.517	0.485	1
social distress	0.405	0.403	0.39	-0.398	-0.373	-0.4	-0.383	-0.351	1
social avoidance	0.401	0.44	0.412	-0.453	-0.456	-0.419	-0.429	-0.401	0.545	1
autonomy opportunities	-0.321	-0.322	-0.32	0.227	0.193	0.204	0.218	0.184	-0.239	-0.235	1
peer support	-0.275	-0.312	-0.269	0.313	0.337	0.305	0.335	0.292	-0.325	-0.34	0.547	1
teacher support	-0.256	-0.286	-0.287	0.23	0.275	0.224	0.262	0.243	-0.26	-0.297	0.462	0.559	1
Condition number = 15.461
Eigenvalues
5.670 1.458 .823 .790 .546 .527 .508 .499 .497 .460 .441 .414 .367
Models
Default model (Default model)
Notes for Model (Default model)
Computation of degrees of freedom (Default model)
Number of distinct sample moments:	91
Number of distinct parameters to be estimated:	32
Degrees of freedom (91 - 32):	59
Result (Default model)
Minimum was achieved
Chi-square = 164.396
Degrees of freedom = 59
Probability level = .000
Group number 1 (Group number 1 - Default model)
Estimates (Group number 1 - Default model)
Scalar Estimates (Group number 1 - Default model)
Maximum Likelihood Estimates
Regression Weights: (Group number 1 - Default model)
			Estimate	S.E.	C.R.	P	Label
teacher support	<---	F1	1
peer support	<---	F1	1.093	0.048	22.612	***	par_1
autonomy opportunities	<---	F1	0.913	0.043	21.269	***	par_2
social avoidance	<---	F2	1
social distress	<---	F2	0.924	0.04	22.918	***	par_3
goal focus	<---	F3	1
emotional control	<---	F3	1.063	0.044	24.368	***	par_4
positive cognition	<---	F3	0.948	0.038	25.055	***	par_5
family support	<---	F3	1.009	0.041	24.716	***	par_6
interpersonal assistance	<---	F3	0.902	0.037	24.713	***	par_7
depression	<---	F4	1
anxiety	<---	F4	1.029	0.042	24.219	***	par_8
stress	<---	F4	0.941	0.039	24.327	***	par_9
Standardized Regression Weights: (Group number 1 - Default model)
			Estimate
teacher support	<---	F1	0.69
peer support	<---	F1	0.809
autonomy opportunities	<---	F1	0.674
social avoidance	<---	F2	0.771
social distress	<---	F2	0.707
goal focus	<---	F3	0.681
emotional control	<---	F3	0.713
positive cognition	<---	F3	0.732
family support	<---	F3	0.727
interpersonal assistance	<---	F3	0.725
depression	<---	F4	0.709
anxiety	<---	F4	0.716
stress	<---	F4	0.71
Covariances: (Group number 1 - Default model)
			Estimate	S.E.	C.R.	P	Label
F1	<-->	F2	-0.064	0.005	-12.89	***	par_10
F2	<-->	F3	-0.124	0.007	-16.607	***	par_11
F3	<-->	F4	-0.252	0.015	-17.052	***	par_12
F1	<-->	F3	0.143	0.011	12.732	***	par_13
F2	<-->	F4	0.097	0.006	16.73	***	par_14
F1	<-->	F4	-0.121	0.009	-12.926	***	par_15
Correlations: (Group number 1 - Default model)
			Estimate
F1	<-->	F2	-0.534
F2	<-->	F3	-0.771
F3	<-->	F4	-0.852
F1	<-->	F3	0.507
F2	<-->	F4	0.775
F1	<-->	F4	-0.552
Variances: (Group number 1 - Default model)
			Estimate	S.E.	C.R.	P	Label
F1			0.209	0.016	13.466	***	par_16
F2			0.068	0.005	15.105	***	par_17
F3			0.381	0.027	14.232	***	par_18
F4			0.23	0.016	14.552	***	par_19
e1			0.231	0.011	20.548	***	par_20
e2			0.132	0.01	13.349	***	par_21
e3			0.21	0.01	20.957	***	par_22
e4			0.047	0.003	15.849	***	par_23
e5			0.058	0.003	19.755	***	par_24
e6			0.439	0.018	23.994	***	par_25
e7			0.416	0.018	23.334	***	par_26
e8			0.296	0.013	22.788	***	par_27
e9			0.346	0.015	22.966	***	par_28
e10			0.28	0.012	23.029	***	par_29
e11			0.227	0.01	21.746	***	par_30
e12			0.231	0.011	21.646	***	par_31
e13			0.2	0.009	21.708	***	par_32
Squared Multiple Correlations: (Group number 1 - Default model)
			Estimate
stress			0.505
anxiety			0.513
depression			0.503
interpersonal assistance			0.526
family support			0.528
positive cognition			0.536
emotional control			0.508
goal focus			0.464
social distress			0.499
social avoidance			0.594
autonomy opportunities			0.454
peer support			0.655
teacher support			0.476
Matrices (Group number 1 - Default model)
Implied (for all variables) Covariances (Group number 1 - Default model)
	F4	F3	F2	F1	stress	anxiety	depression	interpersonal assistance	family support	positive cognition	emotional control	goal focus	social distress	social avoidance	autonomy opportunities	peer support	teacher support
F4	0.23
F3	-0.252	0.381
F2	0.097	-0.124	0.068
F1	-0.121	0.143	-0.064	0.209
stress	0.216	-0.237	0.091	-0.114	0.403
anxiety	0.236	-0.259	0.1	-0.125	0.222	0.474
depression	0.23	-0.252	0.097	-0.121	0.216	0.236	0.457
interpersonal assistance	-0.227	0.344	-0.112	0.129	-0.214	-0.234	-0.227	0.59
family support	-0.254	0.384	-0.125	0.144	-0.239	-0.262	-0.254	0.347	0.734
positive cognition	-0.239	0.361	-0.118	0.136	-0.225	-0.246	-0.239	0.326	0.364	0.638
emotional control	-0.268	0.405	-0.132	0.152	-0.252	-0.276	-0.268	0.365	0.408	0.384	0.846
goal focus	-0.252	0.381	-0.124	0.143	-0.237	-0.259	-0.252	0.344	0.384	0.361	0.405	0.82
social distress	0.09	-0.115	0.063	-0.059	0.084	0.092	0.09	-0.104	-0.116	-0.109	-0.122	-0.115	0.117
social avoidance	0.097	-0.124	0.068	-0.064	0.091	0.1	0.097	-0.112	-0.125	-0.118	-0.132	-0.124	0.063	0.115
autonomy opportunities	-0.111	0.131	-0.058	0.191	-0.104	-0.114	-0.111	0.118	0.132	0.124	0.139	0.131	-0.054	-0.058	0.385
peer support	-0.132	0.156	-0.07	0.229	-0.125	-0.136	-0.132	0.141	0.158	0.148	0.166	0.156	-0.064	-0.07	0.209	0.382
teacher support	-0.121	0.143	-0.064	0.209	-0.114	-0.125	-0.121	0.129	0.144	0.136	0.152	0.143	-0.059	-0.064	0.191	0.229	0.44
Implied (for all variables) Correlations (Group number 1 - Default model)
	F4	F3	F2	F1	stress	anxiety	depression	interpersonal assistance	family support	positive cognition	emotional control	goal focus	social distress	social avoidance	autonomy opportunities	peer support	teacher support
F4	1
F3	-0.852	1
F2	0.775	-0.771	1
F1	-0.552	0.507	-0.534	1
stress	0.71	-0.606	0.55	-0.392	1
anxiety	0.716	-0.611	0.555	-0.395	0.509	1
depression	0.709	-0.605	0.549	-0.391	0.504	0.508	1
interpersonal assistance	-0.618	0.725	-0.559	0.368	-0.439	-0.443	-0.438	1
family support	-0.619	0.727	-0.56	0.368	-0.44	-0.444	-0.439	0.527	1
positive cognition	-0.624	0.732	-0.565	0.371	-0.443	-0.447	-0.443	0.531	0.532	1
emotional control	-0.608	0.713	-0.55	0.361	-0.432	-0.435	-0.431	0.517	0.518	0.522	1
goal focus	-0.581	0.681	-0.525	0.345	-0.413	-0.416	-0.412	0.494	0.495	0.499	0.486	1
social distress	0.548	-0.545	0.707	-0.378	0.389	0.392	0.388	-0.395	-0.396	-0.399	-0.388	-0.371	1
social avoidance	0.597	-0.594	0.771	-0.412	0.424	0.428	0.423	-0.431	-0.432	-0.435	-0.424	-0.405	0.545	1
autonomy opportunities	-0.372	0.342	-0.36	0.674	-0.264	-0.266	-0.264	0.248	0.248	0.25	0.244	0.233	-0.254	-0.277	1
peer support	-0.447	0.41	-0.432	0.809	-0.317	-0.32	-0.317	0.297	0.298	0.3	0.292	0.28	-0.306	-0.333	0.545	1
teacher support	-0.381	0.35	-0.369	0.69	-0.27	-0.273	-0.27	0.254	0.254	0.256	0.249	0.238	-0.26	-0.284	0.465	0.558	1
Implied Covariances (Group number 1 - Default model)
	stress	anxiety	depression	interpersonal assistance	family support	positive cognition	emotional control	goal focus	social distress	social avoidance	autonomy opportunities	peer support	teacher support
stress	0.403
anxiety	0.222	0.474
depression	0.216	0.236	0.457
interpersonal assistance	-0.214	-0.234	-0.227	0.59
family support	-0.239	-0.262	-0.254	0.347	0.734
positive cognition	-0.225	-0.246	-0.239	0.326	0.364	0.638
emotional control	-0.252	-0.276	-0.268	0.365	0.408	0.384	0.846
goal focus	-0.237	-0.259	-0.252	0.344	0.384	0.361	0.405	0.82
social distress	0.084	0.092	0.09	-0.104	-0.116	-0.109	-0.122	-0.115	0.117
social avoidance	0.091	0.1	0.097	-0.112	-0.125	-0.118	-0.132	-0.124	0.063	0.115
autonomy opportunities	-0.104	-0.114	-0.111	0.118	0.132	0.124	0.139	0.131	-0.054	-0.058	0.385
peer support	-0.125	-0.136	-0.132	0.141	0.158	0.148	0.166	0.156	-0.064	-0.07	0.209	0.382
teacher support	-0.114	-0.125	-0.121	0.129	0.144	0.136	0.152	0.143	-0.059	-0.064	0.191	0.229	0.44
Implied Correlations (Group number 1 - Default model)
	stress	anxiety	depression	interpersonal assistance	family support	positive cognition	emotional control	goal focus	social distress	social avoidance	autonomy opportunities	peer support	teacher support
stress	1
anxiety	0.509	1
depression	0.504	0.508	1
interpersonal assistance	-0.439	-0.443	-0.438	1
family support	-0.44	-0.444	-0.439	0.527	1
positive cognition	-0.443	-0.447	-0.443	0.531	0.532	1
emotional control	-0.432	-0.435	-0.431	0.517	0.518	0.522	1
goal focus	-0.413	-0.416	-0.412	0.494	0.495	0.499	0.486	1
social distress	0.389	0.392	0.388	-0.395	-0.396	-0.399	-0.388	-0.371	1
social avoidance	0.424	0.428	0.423	-0.431	-0.432	-0.435	-0.424	-0.405	0.545	1
autonomy opportunities	-0.264	-0.266	-0.264	0.248	0.248	0.25	0.244	0.233	-0.254	-0.277	1
peer support	-0.317	-0.32	-0.317	0.297	0.298	0.3	0.292	0.28	-0.306	-0.333	0.545	1
teacher support	-0.27	-0.273	-0.27	0.254	0.254	0.256	0.249	0.238	-0.26	-0.284	0.465	0.558	1
Residual Covariances (Group number 1 - Default model)
	stress	anxiety	depression	interpersonal assistance	family support	positive cognition	emotional control	goal focus	social distress	social avoidance	autonomy opportunities	peer support	teacher support
stress	0
anxiety	-0.004	0
depression	0.007	-0.003	0
interpersonal assistance	-0.004	-0.004	-0.005	0
family support	0.002	0.007	0.01	0.004	0
positive cognition	-0.001	0.001	0.01	-0.009	0.011	0
emotional control	-0.004	-0.004	-0.007	-0.005	-0.006	0.001	0
goal focus	0.006	-0.006	-0.003	-0.001	-0.007	0.013	0	0
social distress	0.003	0.003	0	-0.001	0.007	0	0.002	0.006	0
social avoidance	-0.005	0.003	-0.003	-0.006	-0.007	0.004	-0.002	0.001	0	0
autonomy opportunities	-0.022	-0.024	-0.024	-0.01	-0.029	-0.023	-0.015	-0.027	0.003	0.009	0
peer support	0.017	0.003	0.02	0.007	0.021	0.002	0.024	0.007	-0.004	-0.001	0.001	0
teacher support	0.006	-0.006	-0.007	-0.012	0.012	-0.017	0.008	0.003	0	-0.003	-0.001	0	0
Standardized Residual Covariances (Group number 1 - Default model)
	stress	anxiety	depression	interpersonal assistance	family support	positive cognition	emotional control	goal focus	social distress	social avoidance	autonomy opportunities	peer support	teacher support
stress	0
anxiety	-0.3	0
depression	0.559	-0.243	0
interpersonal assistance	-0.255	-0.265	-0.354	0
family support	0.141	0.392	0.601	0.223	0
positive cognition	-0.088	0.084	0.655	-0.522	0.54	0
emotional control	-0.253	-0.23	-0.408	-0.242	-0.28	0.053	0
goal focus	0.386	-0.326	-0.17	-0.05	-0.329	0.608	-0.009	0
social distress	0.571	0.391	0.069	-0.092	0.822	-0.025	0.201	0.734	0
social avoidance	-0.84	0.455	-0.394	-0.774	-0.854	0.58	-0.206	0.15	0	0
autonomy opportunities	-2.12	-2.093	-2.107	-0.762	-2.077	-1.724	-0.972	-1.831	0.578	1.573	0
peer support	1.571	0.302	1.755	0.571	1.447	0.16	1.59	0.47	-0.733	-0.233	0.051	0
teacher support	0.535	-0.486	-0.623	-0.886	0.801	-1.224	0.479	0.178	0.021	-0.49	-0.111	0.009	0
Factor Score Weights (Group number 1 - Default model)
	stress	anxiety	depression	interpersonal assistance	family support	positive cognition	emotional control	goal focus	social distress	social avoidance	autonomy opportunities	peer support	teacher support
F4	0.173	0.164	0.162	-0.048	-0.043	-0.047	-0.038	-0.034	0.087	0.118	-0.018	-0.035	-0.018
F3	-0.069	-0.066	-0.065	0.153	0.138	0.152	0.121	0.108	-0.094	-0.127	0.011	0.02	0.011
F2	0.026	0.025	0.024	-0.019	-0.017	-0.019	-0.015	-0.014	0.22	0.298	-0.01	-0.02	-0.01
F1	-0.02	-0.019	-0.018	0.008	0.007	0.008	0.006	0.006	-0.038	-0.051	0.18	0.344	0.18
Total Effects (Group number 1 - Default model)
	F4	F3	F2	F1
stress	0.941	0	0	0
anxiety	1.029	0	0	0
depression	1	0	0	0
interpersonal assistance	0	0.902	0	0
family support	0	1.009	0	0
positive cognition	0	0.948	0	0
emotional control	0	1.063	0	0
goal focus	0	1	0	0
social distress	0	0	0.924	0
social avoidance	0	0	1	0
autonomy opportunities	0	0	0	0.913
peer support	0	0	0	1.093
teacher support	0	0	0	1
Standardized Total Effects (Group number 1 - Default model)
	F4	F3	F2	F1
stress	0.71	0	0	0
anxiety	0.716	0	0	0
depression	0.709	0	0	0
interpersonal assistance	0	0.725	0	0
family support	0	0.727	0	0
positive cognition	0	0.732	0	0
emotional control	0	0.713	0	0
goal focus	0	0.681	0	0
social distress	0	0	0.707	0
social avoidance	0	0	0.771	0
autonomy opportunities	0	0	0	0.674
peer support	0	0	0	0.809
teacher support	0	0	0	0.69
Direct Effects (Group number 1 - Default model)
	F4	F3	F2	F1
stress	0.941	0	0	0
anxiety	1.029	0	0	0
depression	1	0	0	0
interpersonal assistance	0	0.902	0	0
family support	0	1.009	0	0
positive cognition	0	0.948	0	0
emotional control	0	1.063	0	0
goal focus	0	1	0	0
social distress	0	0	0.924	0
social avoidance	0	0	1	0
autonomy opportunities	0	0	0	0.913
peer support	0	0	0	1.093
teacher support	0	0	0	1
Standardized Direct Effects (Group number 1 - Default model)
	F4	F3	F2	F1
stress	0.71	0	0	0
anxiety	0.716	0	0	0
depression	0.709	0	0	0
interpersonal assistance	0	0.725	0	0
family support	0	0.727	0	0
positive cognition	0	0.732	0	0
emotional control	0	0.713	0	0
goal focus	0	0.681	0	0
social distress	0	0	0.707	0
social avoidance	0	0	0.771	0
autonomy opportunities	0	0	0	0.674
peer support	0	0	0	0.809
teacher support	0	0	0	0.69
Indirect Effects (Group number 1 - Default model)
	F4	F3	F2	F1
stress	0	0	0	0
anxiety	0	0	0	0
depression	0	0	0	0
interpersonal assistance	0	0	0	0
family support	0	0	0	0
positive cognition	0	0	0	0
emotional control	0	0	0	0
goal focus	0	0	0	0
social distress	0	0	0	0
social avoidance	0	0	0	0
autonomy opportunities	0	0	0	0
peer support	0	0	0	0
teacher support	0	0	0	0
Standardized Indirect Effects (Group number 1 - Default model)
	F4	F3	F2	F1
stress	0	0	0	0
anxiety	0	0	0	0
depression	0	0	0	0
interpersonal assistance	0	0	0	0
family support	0	0	0	0
positive cognition	0	0	0	0
emotional control	0	0	0	0
goal focus	0	0	0	0
social distress	0	0	0	0
social avoidance	0	0	0	0
autonomy opportunities	0	0	0	0
peer support	0	0	0	0
teacher support	0	0	0	0
Modification Indices (Group number 1 - Default model)
Covariances: (Group number 1 - Default model)
			M.I.	Par Change
e4	<-->	e9	4.827	-0.009
e3	<-->	F4	69.27	-0.041
e3	<-->	F3	37.042	-0.036
e3	<-->	F2	6.965	0.008
e3	<-->	e13	18.998	-0.028
e3	<-->	e12	8.447	-0.02
e3	<-->	e11	15.86	-0.027
e3	<-->	e9	14.153	-0.031
e3	<-->	e6	4.741	-0.02
e3	<-->	e4	6.369	0.008
e2	<-->	F4	46.807	0.031
e2	<-->	F3	28.933	0.029
e2	<-->	e13	11.175	0.019
e2	<-->	e11	20.854	0.028
e2	<-->	e9	6.823	0.02
e2	<-->	e7	5.059	0.018
Variances: (Group number 1 - Default model)
			M.I.	Par Change
Regression Weights: (Group number 1 - Default model)
			M.I.	Par Change
stress	<---	autonomy opportunities	6.473	-0.052
stress	<---	peer support	4.129	0.041
anxiety	<---	autonomy opportunities	6.38	-0.055
depression	<---	autonomy opportunities	6.34	-0.054
depression	<---	peer support	5.413	0.05
family support	<---	autonomy opportunities	4.602	-0.057
autonomy opportunities	<---	stress	13.166	-0.074
autonomy opportunities	<---	anxiety	7.17	-0.05
autonomy opportunities	<---	depression	11.5	-0.065
autonomy opportunities	<---	family support	12.547	-0.053
autonomy opportunities	<---	emotional control	4.647	-0.03
autonomy opportunities	<---	goal focus	6.649	-0.037
autonomy opportunities	<---	social avoidance	5.104	0.086
peer support	<---	stress	8.325	0.054
peer support	<---	depression	13.541	0.064
peer support	<---	family support	6.772	0.036
peer support	<---	emotional control	5.723	0.031
Minimization History (Default model)
Iteration		Negative	Condition #	Smallest	Diameter	F	NTries	Ratio
		eigenvalues		eigenvalue
0	e	10		-0.585	9999	8160.05	0	9999
1	e	6		-0.23	2.444	3340.72	20	0.444
2	e	1		-0.051	0.634	1737.9	6	0.935
3	e	0	319.486		0.636	716.893	5	0.812
4	e	0	130.432		0.589	375.109	3	0
5	e	0	168.481		0.568	182.021	1	0.955
6	e	0	198.793		0.131	164.672	1	1.065
7	e	0	199.646		0.023	164.396	1	1.016
8	e	0	201.97		0.001	164.396	1	1.001
Pairwise Parameter Comparisons (Default model)
Variance-covariance Matrix of Estimates (Default model)
	par_1	par_2	par_3	par_4	par_5	par_6	par_7	par_8	par_9	par_10	par_11	par_12	par_13	par_14	par_15	par_16	par_17	par_18	par_19	par_20	par_21	par_22	par_23	par_24	par_25	par_26	par_27	par_28	par_29	par_30	par_31	par_32
par_1	0.002
par_2	0.001	0.002
par_3	0	0	0.002
par_4	0	0	0	0.002
par_5	0	0	0	0.001	0.001
par_6	0	0	0	0.001	0.001	0.002
par_7	0	0	0	0.001	0.001	0.001	0.001
par_8	0	0	0	0	0	0	0	0.002
par_9	0	0	0	0	0	0	0	0.001	0.001
par_10	0	0	0	0	0	0	0	0	0	0
par_11	0	0	0	0	0	0	0	0	0	0	0
par_12	0	0	0	0	0	0	0	0	0	0	0	0
par_13	0	0	0	0	0	0	0	0	0	0	0	0	0
par_14	0	0	0	0	0	0	0	0	0	0	0	0	0	0
par_15	0	0	0	0	0	0	0	0	0	0	0	0	0	0	0
par_16	-0.001	0	0	0	0	0	0	0	0	0	0	0	0	0	0	0
par_17	0	0	0	0	0	0	0	0	0	0	0	0	0	0	0	0	0
par_18	0	0	0	-0.001	-0.001	-0.001	-0.001	0	0	0	0	0	0	0	0	0	0	0.001
par_19	0	0	0	0	0	0	0	0	0	0	0	0	0	0	0	0	0	0	0
par_20	0	0	0	0	0	0	0	0	0	0	0	0	0	0	0	0	0	0	0	0
par_21	0	0	0	0	0	0	0	0	0	0	0	0	0	0	0	0	0	0	0	0	0
par_22	0	0	0	0	0	0	0	0	0	0	0	0	0	0	0	0	0	0	0	0	0	0
par_23	0	0	0	0	0	0	0	0	0	0	0	0	0	0	0	0	0	0	0	0	0	0	0
par_24	0	0	0	0	0	0	0	0	0	0	0	0	0	0	0	0	0	0	0	0	0	0	0	0
par_25	0	0	0	0	0	0	0	0	0	0	0	0	0	0	0	0	0	0	0	0	0	0	0	0	0
par_26	0	0	0	0	0	0	0	0	0	0	0	0	0	0	0	0	0	0	0	0	0	0	0	0	0	0
par_27	0	0	0	0	0	0	0	0	0	0	0	0	0	0	0	0	0	0	0	0	0	0	0	0	0	0	0
par_28	0	0	0	0	0	0	0	0	0	0	0	0	0	0	0	0	0	0	0	0	0	0	0	0	0	0	0	0
par_29	0	0	0	0	0	0	0	0	0	0	0	0	0	0	0	0	0	0	0	0	0	0	0	0	0	0	0	0	0
par_30	0	0	0	0	0	0	0	0	0	0	0	0	0	0	0	0	0	0	0	0	0	0	0	0	0	0	0	0	0	0
par_31	0	0	0	0	0	0	0	0	0	0	0	0	0	0	0	0	0	0	0	0	0	0	0	0	0	0	0	0	0	0	0
par_32	0	0	0	0	0	0	0	0	0	0	0	0	0	0	0	0	0	0	0	0	0	0	0	0	0	0	0	0	0	0	0	0
Correlations of Estimates (Default model)
	par_1	par_2	par_3	par_4	par_5	par_6	par_7	par_8	par_9	par_10	par_11	par_12	par_13	par_14	par_15	par_16	par_17	par_18	par_19	par_20	par_21	par_22	par_23	par_24	par_25	par_26	par_27	par_28	par_29	par_30	par_31	par_32
par_1	1
par_2	0.507	1
par_3	0.005	0.003	1
par_4	0.002	0	0	1
par_5	0	0.001	0.005	0.552	1
par_6	0.001	-0.001	-0.005	0.549	0.566	1
par_7	0.001	0.001	-0.001	0.548	0.556	0.561	1
par_8	0.002	0.001	-0.002	-0.001	0.001	0	-0.001	1
par_9	0.004	0.001	0.005	0.001	0.004	0.003	0.001	0.498	1
par_10	0.356	0.306	0.221	0.001	0.001	-0.001	0	0	0.003	1
par_11	0.002	0.001	0.307	0.366	0.379	0.372	0.369	-0.001	0.003	0.456	1
par_12	0.002	0.001	0.001	0.377	0.391	0.39	0.383	0.354	0.352	0.263	0.667	1
par_13	-0.33	-0.302	-0.002	-0.278	-0.293	-0.285	-0.287	-0.001	-0.002	-0.646	-0.529	-0.529	1
par_14	-0.003	-0.001	-0.282	0	-0.003	0.001	0	-0.341	-0.347	-0.475	-0.642	-0.644	0.318	1
par_15	0.415	0.269	0.003	0.001	0.001	0.001	0	0.263	0.271	0.638	0.286	0.481	-0.679	-0.505	1
par_16	-0.717	-0.606	-0.004	-0.001	-0.001	0	-0.001	-0.002	-0.003	-0.592	-0.106	-0.101	0.574	0.116	-0.607	1
par_17	-0.003	-0.002	-0.586	0	-0.003	0.003	0.001	0.001	-0.004	-0.493	-0.649	-0.24	0.209	0.636	-0.197	0.079	1
par_18	-0.001	0	0	-0.633	-0.645	-0.645	-0.643	0	-0.002	-0.178	-0.731	-0.754	0.561	0.269	-0.192	0.066	0.17	1
par_19	-0.003	-0.001	-0.001	0	-0.002	-0.001	0	-0.614	-0.6	-0.2	-0.276	-0.722	0.23	0.707	-0.547	0.081	0.176	0.201	1
par_20	0.377	0.26	0.005	0.001	0.001	0	0.001	0.002	0.004	0.149	0.002	0.002	-0.132	-0.003	0.169	-0.317	-0.003	-0.001	-0.002	1
par_21	-0.491	0.004	-0.005	-0.002	0.001	-0.002	0	-0.002	-0.005	-0.119	-0.002	-0.002	0.088	0.003	-0.222	0.179	0.003	0.001	0.003	-0.248	1
par_22	0.097	-0.263	0	0.001	-0.001	0.002	-0.001	0	0.001	-0.034	0	0	0.047	0	0.045	0.011	0	0	0	-0.015	-0.237	1
par_23	0.005	0.003	0.417	0	0.005	-0.005	-0.001	-0.002	0.005	0.088	0.136	0.001	-0.002	-0.11	0.003	-0.004	-0.434	0	-0.001	0.005	-0.005	0	1
par_24	-0.005	-0.002	-0.355	0	-0.004	0.004	0.001	0.002	-0.005	-0.075	-0.115	-0.001	0.002	0.093	-0.003	0.003	0.098	0	0.001	-0.004	0.004	0	-0.151	1
par_25	0.001	0.001	0	0.148	0.144	0.154	0.151	0	0.004	0	0.08	0.087	-0.063	-0.001	0.001	-0.001	0	-0.161	-0.001	0.001	-0.001	0	0	0	1
par_26	-0.002	0.001	-0.001	-0.152	0.001	0.005	0.005	0.002	0.002	-0.001	-0.019	-0.015	0.006	-0.001	0	0.001	0.001	0.014	-0.002	-0.001	0.003	-0.002	-0.001	0.001	-0.02	1
par_27	0.001	-0.002	-0.011	0.01	-0.151	0.002	0.021	-0.003	-0.005	-0.002	-0.025	-0.022	0.023	0.005	-0.001	0	0.007	0.004	0.003	0	-0.003	0.003	-0.011	0.009	-0.005	-0.027	1
par_28	-0.001	0.002	0.01	0.001	-0.012	-0.162	-0.007	0	-0.002	0.002	-0.021	-0.031	0.014	-0.002	-0.001	0	-0.006	0.02	0.001	0.001	0.003	-0.003	0.01	-0.008	-0.03	-0.036	-0.012	1
par_29	0	-0.002	0.002	0.004	0.009	-0.003	-0.157	0.002	0.002	0	-0.014	-0.017	0.018	-0.001	0.001	0.001	-0.001	0.016	-0.001	-0.001	-0.002	0.003	0.002	-0.002	-0.024	-0.035	-0.049	-0.023	1
par_30	0.004	0.002	0.002	0	0.003	0.002	0	0.229	0.205	0.002	0.001	0.102	-0.002	-0.096	0.076	-0.003	-0.001	-0.001	-0.246	0.004	-0.004	0.001	0.002	-0.002	0.002	0.002	-0.005	-0.002	0.002	1
par_31	0	-0.001	0.006	0.002	0.001	0.002	0.002	-0.225	0.002	0.001	0.003	-0.051	-0.001	0.042	-0.029	0.001	-0.004	-0.002	0.03	-0.001	0	0.001	0.006	-0.005	0.003	-0.002	0.001	-0.001	-0.001	-0.045	1
par_32	-0.004	-0.001	-0.008	-0.002	-0.005	-0.004	-0.002	0.027	-0.205	-0.003	-0.004	-0.043	0.002	0.048	-0.041	0.002	0.005	0.003	-0.001	-0.003	0.004	-0.001	-0.008	0.007	-0.005	-0.001	0.003	0.003	-0.001	0.002	-0.049	1
Critical Ratios for Differences between Parameters (Default model)
	par_1	par_2	par_3	par_4	par_5	par_6	par_7	par_8	par_9	par_10	par_11	par_12	par_13	par_14	par_15	par_16	par_17	par_18	par_19	par_20	par_21	par_22	par_23	par_24	par_25	par_26	par_27	par_28	par_29	par_30	par_31	par_32
par_1	0
par_2	-3.951	0
par_3	-2.702	0.176	0
par_4	-0.469	2.441	2.343	0
par_5	-2.363	0.61	0.445	-2.946	0
par_6	-1.337	1.61	1.479	-1.345	1.648	0
par_7	-3.154	-0.197	-0.394	-4.157	-1.311	-2.924	0
par_8	-0.999	1.917	1.798	-0.553	1.422	0.345	2.263	0
par_9	-2.461	0.482	0.314	-2.087	-0.13	-1.203	0.733	-2.155	0
par_10	-24.719	-23.436	-24.998	-25.669	-26.521	-26.087	-26.223	-25.55	-25.775	0
par_11	-24.895	-23.808	-27.101	-28.631	-30.051	-29.309	-29.791	-26.729	-27.054	-8.84	0
par_12	-26.626	-25.668	-27.395	-32.524	-34.452	-33.534	-34.22	-32.242	-32.931	-13.161	-11.34	0
par_13	-17.885	-16.196	-18.647	-19.173	-18.935	-19.101	-18.44	-20.154	-19.796	13.866	16.234	17.32	0
par_14	-20.453	-18.837	-19.541	-21.952	-22.225	-22.12	-21.785	-20.806	-20.56	17.404	18.357	18.331	-4.24	0
par_15	-26.82	-24.976	-25.265	-26.542	-27.433	-26.987	-27.152	-28.023	-28.507	-7.851	0.323	9.967	-13.979	-16.432	0
par_16	-14.616	-13.083	-16.516	-18.427	-18.055	-18.302	-17.456	-18.107	-17.536	14.452	18.584	20.496	5.118	7.046	14.684	0
par_17	-21.103	-19.569	-19.846	-22.682	-23.08	-22.913	-22.674	-22.49	-22.402	16.138	17.551	19.457	-6.684	-6.323	16.949	-8.91	0
par_18	-12.89	-10.525	-11.224	-10.658	-9.654	-10.202	-9.072	-12.914	-11.9	15.842	15.479	16.175	10.579	10.996	16.728	5.705	11.854	0
par_19	-16.967	-14.938	-16.028	-17.963	-17.51	-17.797	-16.91	-14.902	-14.291	16.807	18.395	16.982	5.048	10.714	15.71	0.956	10.327	-5.357	0
par_20	-19.033	-16.464	-16.589	-18.485	-18.185	-18.387	-17.592	-18.181	-17.658	25.442	26.334	26.029	5.175	10.566	26.344	0.969	13.407	-5.176	0.046	0
par_21	-17.841	-17.749	-19.059	-20.807	-20.875	-20.873	-20.37	-20.557	-20.246	16.92	20.648	21.573	-0.788	3.05	16.813	-4.597	5.867	-8.73	-5.26	-5.915	0
par_22	-18.244	-15.098	-17.187	-19.063	-18.852	-19.015	-18.281	-18.763	-18.301	24.179	26.73	25.876	4.545	9.761	24.703	0.031	12.897	-5.979	-1.055	-1.36	4.99	0
par_23	-21.615	-20.14	-22.392	-23.247	-23.761	-23.505	-23.358	-23.063	-23.064	19.962	22.311	19.82	-8.301	-7.424	17.099	-10.278	-3.389	-12.414	-11.399	-15.876	-8.258	-15.643	0
par_24	-21.36	-19.861	-20.881	-22.978	-23.435	-23.233	-23.042	-22.794	-22.745	20.523	21.854	20.589	-7.298	-6.177	18.257	-9.549	-1.921	-11.978	-10.673	-14.829	-7.141	-14.517	2.618	0
par_25	-12.654	-10.155	-10.94	-13.937	-12.853	-13.532	-12.091	-12.744	-11.741	26.53	29.327	30.721	13.418	17.823	27.261	9.57	19.679	1.685	8.669	9.728	14.772	10.992	21.175	20.544	0
par_26	-13.129	-10.694	-11.509	-13.045	-12.718	-13.329	-11.985	-13.309	-12.33	25.928	27.757	28.636	12.991	17.019	26.667	8.745	18.916	1.11	7.827	8.808	13.966	10.073	20.44	19.797	-0.895	0
par_27	-15.93	-13.753	-14.776	-16.898	-15.594	-16.652	-15.747	-16.483	-15.786	25.865	27.738	27.548	9.003	14.018	26.033	4.277	16.6	-2.853	3.251	3.814	10.046	5.254	18.681	17.878	-6.368	-5.38	0
par_28	-14.747	-12.47	-13.462	-15.532	-14.714	-14.485	-14.044	-15.144	-14.316	25.859	27.725	27.901	10.876	15.423	26.321	6.319	17.635	-1.134	5.344	6.158	11.909	7.518	19.541	18.712	-3.87	-2.945	2.509	0
par_29	-16.322	-14.191	-15.308	-17.314	-16.864	-17.107	-15.468	-16.965	-16.32	26.193	28.14	27.563	8.329	13.572	26.14	3.566	16.313	-3.46	2.511	2.972	9.436	4.436	18.661	17.703	-7.188	-6.226	-0.896	-3.399	0
par_30	-17.528	-15.536	-16.74	-18.636	-18.386	-18.564	-17.782	-19.387	-18.816	25.189	27.367	27.838	5.465	10.472	25.808	0.942	13.955	-5.35	-0.125	-0.23	6.608	1.181	16.64	15.542	-10.081	-9.163	-4.129	-6.495	-3.292	0
par_31	-17.419	-15.424	-16.645	-18.542	-18.252	-18.453	-17.665	-17.325	-17.711	25.071	27.296	25.869	5.657	11.224	24.445	1.136	14.02	-5.204	0.059	0.014	6.806	1.424	16.676	15.568	-9.856	-8.918	-3.885	-6.25	-3.026	0.245	0
par_32	-18.144	-16.246	-17.482	-19.353	-19.198	-19.32	-18.648	-19.183	-17.84	25.195	27.261	25.466	3.902	9.661	23.948	-0.534	12.858	-6.405	-1.637	-2.121	5.039	-0.75	15.813	14.663	-11.671	-10.784	-6.059	-8.306	-5.247	-1.964	-2.153	0
Model Fit Summary
CMIN
Model	NPAR	CMIN	DF	P	CMIN/DF
Default model	32	164.396	59	0	2.786
Saturated model	91	0	0
Independence model	13	7703.01	78	0	98.756
RMR, GFI
Model	RMR	GFI	AGFI	PGFI
Default model	0.009	0.984	0.975	0.638
Saturated model	0	1
Independence model	0.188	0.346	0.236	0.296
Baseline Comparisons
Model	NFI	RFI	IFI	TLI	CFI
	Delta1	rho1	Delta2	rho2
Default model	0.979	0.972	0.986	0.982	0.986
Saturated model	1		1		1
Independence model	0	0	0	0	0
Parsimony-Adjusted Measures
Model	PRATIO	PNFI	PCFI
Default model	0.756	0.74	0.746
Saturated model	0	0	0
Independence model	1	0	0
NCP
Model	NCP	LO 90	HI 90
Default model	105.396	70.952	147.494
Saturated model	0	0	0
Independence model	7625.01	7340.17	7916.14
FMIN
Model	FMIN	F0	LO 90	HI 90
Default model	0.109	0.07	0.047	0.098
Saturated model	0	0	0	0
Independence model	5.115	5.063	4.874	5.256
RMSEA
Model	RMSEA	LO 90	HI 90	PCLOSE
Default model	0.034	0.028	0.041	1
Independence model	0.255	0.25	0.26	0
AIC
Model	AIC	BCC	BIC	CAIC
Default model	228.396	228.997	398.568	430.568
Saturated model	182	183.708	665.927	756.927
Independence model	7729.01	7729.25	7798.14	7811.14
ECVI
Model	ECVI	LO 90	HI 90	MECVI
Default model	0.152	0.129	0.18	0.152
Saturated model	0.121	0.121	0.121	0.122
Independence model	5.132	4.943	5.325	5.132
HOELTER
Model	HOELTER	HOELTER
	0.05	0.01
Default model	714	799
Independence model	20	22
Execution time summary
Minimization:	0.025
Miscellaneous:	0.421
Bootstrap:	0
Total:	0.446

## Sheet: 3 factor model
Analysis Summary
Groups
Group number 1 (Group number 1)
Notes for Group (Group number 1)
The model is recursive.
Sample size = 1507
Variable Summary (Group number 1)
Your model contains the following variables (Group number 1)
Observed, endogenous variables
teacher support
peer support
autonomy opportunities
social avoidance
social distress
goal focus
emotional control
positive cognition
family support
interpersonal assistance
depression
anxiety
stress
Unobserved, exogenous variables
F1
e1
e2
e3
e4
e5
F3
e6
e7
e8
e9
e10
F4
e11
e12
e13
Variable counts (Group number 1)
Number of variables in your model:	29
Number of observed variables:	13
Number of unobserved variables:	16
Number of exogenous variables:	16
Number of endogenous variables:	13
Parameter Summary (Group number 1)
	Weights	Covariances	Variances	Means	Intercepts	Total
Fixed	16	0	0	0	0	16
Labeled	0	0	0	0	0	0
Unlabeled	10	3	16	0	0	29
Total	26	3	16	0	0	45
Assessment of normality (Group number 1)
Variable	min	max	skew	c.r.	kurtosis	c.r.
stress	1.143	4	-0.455	-7.217	-0.789	-6.251
anxiety	1	4	-0.424	-6.719	-0.999	-7.916
depression	1	3.714	-0.514	-8.143	-0.898	-7.115
interpersonal assistance	1.667	5	-0.197	-3.126	-1.028	-8.148
family support	1.167	5	-0.232	-3.67	-0.979	-7.756
positive cognition	1.25	5	-0.16	-2.53	-0.873	-6.92
emotional control	1.167	5	-0.217	-3.434	-1.038	-8.227
goal focus	1.2	5	-0.207	-3.283	-0.943	-7.471
social distress	1	2	0.751	11.904	-0.964	-7.641
social avoidance	1	2	0.707	11.211	-0.982	-7.783
autonomy opportunities	1	4	-0.47	-7.452	-0.278	-2.2
peer support	1.462	4	-0.349	-5.536	-0.83	-6.574
teacher support	1.429	4.143	-0.409	-6.485	-0.76	-6.023
Multivariate					-0.893	-0.878
Observations farthest from the centroid (Mahalanobis distance) (Group number 1)
Observation number	Mahalanobis d-squared	p1	p2
250	41.35	0	0.118
222	33.195	0.002	0.692
16	32.501	0.002	0.588
1407	31.903	0.002	0.515
592	31.363	0.003	0.467
509	31.07	0.003	0.377
231	30.877	0.004	0.282
758	30.634	0.004	0.222
991	30.063	0.005	0.264
183	29.748	0.005	0.248
360	29.454	0.006	0.236
681	29.283	0.006	0.196
959	28.842	0.007	0.246
234	28.131	0.009	0.435
994	28.024	0.009	0.38
534	27.48	0.011	0.544
125	26.5	0.015	0.882
466	26.456	0.015	0.845
1281	26.277	0.016	0.853
293	26.209	0.016	0.822
118	26.187	0.016	0.77
1151	26.121	0.016	0.734
961	25.895	0.018	0.778
702	25.829	0.018	0.747
199	25.822	0.018	0.682
1455	25.696	0.019	0.684
1423	25.638	0.019	0.648
1238	25.58	0.019	0.611
1457	25.566	0.019	0.547
78	25.526	0.02	0.499
1361	25.479	0.02	0.457
465	25.402	0.02	0.437
392	25.209	0.022	0.5
1289	25.16	0.022	0.464
463	25.085	0.022	0.448
1252	25.077	0.023	0.386
1038	25.051	0.023	0.341
1269	24.958	0.023	0.341
1158	24.891	0.024	0.325
436	24.807	0.024	0.323
391	24.577	0.026	0.427
269	24.24	0.029	0.624
248	24.181	0.03	0.609
108	24.154	0.03	0.571
259	24.151	0.03	0.512
1346	24.126	0.03	0.472
393	24.109	0.03	0.427
713	24.069	0.031	0.401
810	24.066	0.031	0.347
530	23.942	0.032	0.389
672	23.635	0.035	0.588
189	23.617	0.035	0.547
1504	23.609	0.035	0.498
100	23.595	0.035	0.455
855	23.536	0.036	0.451
718	23.484	0.036	0.442
1165	23.461	0.036	0.408
1499	23.455	0.037	0.361
338	23.448	0.037	0.317
511	23.397	0.037	0.31
238	23.254	0.039	0.381
1139	23.134	0.04	0.436
258	23.132	0.04	0.387
809	22.951	0.042	0.503
1351	22.919	0.043	0.481
843	22.834	0.044	0.511
751	22.792	0.044	0.501
513	22.726	0.045	0.515
651	22.673	0.046	0.516
1192	22.576	0.047	0.561
1261	22.509	0.048	0.578
253	22.411	0.049	0.625
1125	22.102	0.054	0.836
132	22.058	0.054	0.835
1404	21.957	0.056	0.868
282	21.946	0.056	0.848
685	21.941	0.056	0.823
145	21.94	0.056	0.793
1402	21.888	0.057	0.799
626	21.822	0.058	0.815
196	21.743	0.059	0.84
10	21.709	0.06	0.835
661	21.695	0.06	0.816
1141	21.646	0.061	0.821
1353	21.563	0.063	0.849
322	21.54	0.063	0.838
154	21.532	0.063	0.816
695	21.488	0.064	0.819
192	21.388	0.066	0.86
203	21.321	0.067	0.877
101	21.315	0.067	0.858
355	21.287	0.067	0.852
1132	21.274	0.068	0.835
1157	21.272	0.068	0.809
106	21.27	0.068	0.781
109	21.259	0.068	0.758
1358	21.249	0.068	0.734
1083	21.232	0.068	0.716
644	21.131	0.07	0.775
519	21.124	0.071	0.75
Sample Moments (Group number 1)
Sample Covariances (Group number 1)
	stress	anxiety	depression	interpersonal assistance	family support	positive cognition	emotional control	goal focus	social distress	social avoidance	autonomy opportunities	peer support	teacher support
stress	0.403
anxiety	0.219	0.474
depression	0.223	0.233	0.457
interpersonal assistance	-0.218	-0.238	-0.233	0.59
family support	-0.237	-0.255	-0.245	0.351	0.734
positive cognition	-0.226	-0.245	-0.229	0.316	0.375	0.638
emotional control	-0.256	-0.28	-0.275	0.36	0.402	0.385	0.846
goal focus	-0.231	-0.265	-0.255	0.343	0.377	0.374	0.404	0.82
social distress	0.088	0.095	0.09	-0.104	-0.109	-0.109	-0.12	-0.109	0.117
social avoidance	0.086	0.103	0.094	-0.118	-0.132	-0.113	-0.134	-0.123	0.063	0.115
autonomy opportunities	-0.126	-0.138	-0.134	0.108	0.103	0.101	0.124	0.104	-0.051	-0.049	0.385
peer support	-0.108	-0.133	-0.112	0.148	0.178	0.151	0.191	0.164	-0.069	-0.071	0.21	0.382
teacher support	-0.108	-0.13	-0.128	0.117	0.156	0.118	0.16	0.146	-0.059	-0.067	0.19	0.229	0.44
Condition number = 58.054
Eigenvalues
2.993 .651 .430 .400 .388 .299 .290 .235 .217 .198 .151 .099 .052
Determinant of sample covariance matrix = .000
Sample Correlations (Group number 1)
	stress	anxiety	depression	interpersonal assistance	family support	positive cognition	emotional control	goal focus	social distress	social avoidance	autonomy opportunities	peer support	teacher support
stress	1
anxiety	0.5	1
depression	0.52	0.501	1
interpersonal assistance	-0.446	-0.45	-0.448	1
family support	-0.436	-0.433	-0.422	0.533	1
positive cognition	-0.446	-0.445	-0.424	0.516	0.548	1
emotional control	-0.439	-0.442	-0.442	0.51	0.51	0.524	1
goal focus	-0.402	-0.425	-0.417	0.493	0.486	0.517	0.485	1
social distress	0.405	0.403	0.39	-0.398	-0.373	-0.4	-0.383	-0.351	1
social avoidance	0.401	0.44	0.412	-0.453	-0.456	-0.419	-0.429	-0.401	0.545	1
autonomy opportunities	-0.321	-0.322	-0.32	0.227	0.193	0.204	0.218	0.184	-0.239	-0.235	1
peer support	-0.275	-0.312	-0.269	0.313	0.337	0.305	0.335	0.292	-0.325	-0.34	0.547	1
teacher support	-0.256	-0.286	-0.287	0.23	0.275	0.224	0.262	0.243	-0.26	-0.297	0.462	0.559	1
Condition number = 15.461
Eigenvalues
5.670 1.458 .823 .790 .546 .527 .508 .499 .497 .460 .441 .414 .367
Models
Default model (Default model)
Notes for Model (Default model)
Computation of degrees of freedom (Default model)
Number of distinct sample moments:	91
Number of distinct parameters to be estimated:	29
Degrees of freedom (91 - 29):	62
Result (Default model)
Minimum was achieved
Chi-square = 760.357
Degrees of freedom = 62
Probability level = .000
Group number 1 (Group number 1 - Default model)
Estimates (Group number 1 - Default model)
Scalar Estimates (Group number 1 - Default model)
Maximum Likelihood Estimates
Regression Weights: (Group number 1 - Default model)
			Estimate	S.E.	C.R.	P	Label
teacher support	<---	F1	1
peer support	<---	F1	1.051	0.054	19.346	***	par_1
autonomy opportunities	<---	F1	0.89	0.053	16.917	***	par_2
goal focus	<---	F3	1
emotional control	<---	F3	1.063	0.044	24.357	***	par_3
positive cognition	<---	F3	0.947	0.038	25.018	***	par_4
family support	<---	F3	1.008	0.041	24.675	***	par_5
interpersonal assistance	<---	F3	0.899	0.037	24.637	***	par_6
depression	<---	F4	1
anxiety	<---	F4	1.028	0.042	24.219	***	par_7
stress	<---	F4	0.941	0.039	24.335	***	par_8
social avoidance	<---	F1	-0.589	0.038	-15.341	***	par_12
social distress	<---	F1	-0.561	0.037	-15.069	***	par_13
Standardized Regression Weights: (Group number 1 - Default model)
			Estimate
teacher support	<---	F1	0.576
peer support	<---	F1	0.65
autonomy opportunities	<---	F1	0.548
goal focus	<---	F3	0.682
emotional control	<---	F3	0.714
positive cognition	<---	F3	0.732
family support	<---	F3	0.727
interpersonal assistance	<---	F3	0.723
depression	<---	F4	0.71
anxiety	<---	F4	0.716
stress	<---	F4	0.71
social avoidance	<---	F1	-0.664
social distress	<---	F1	-0.628
Covariances: (Group number 1 - Default model)
			Estimate	S.E.	C.R.	P	Label
F3	<-->	F4	-0.253	0.015	-17.058	***	par_9
F1	<-->	F3	0.174	0.012	14.586	***	par_10
F1	<-->	F4	-0.143	0.01	-14.782	***	par_11
Correlations: (Group number 1 - Default model)
			Estimate
F3	<-->	F4	-0.852
F1	<-->	F3	0.739
F1	<-->	F4	-0.781
Variances: (Group number 1 - Default model)
			Estimate	S.E.	C.R.	P	Label
F1			0.146	0.014	10.123	***	par_14
F3			0.382	0.027	14.233	***	par_15
F4			0.23	0.016	14.564	***	par_16
e1			0.294	0.013	21.871	***	par_17
e2			0.221	0.012	19.19	***	par_18
e3			0.269	0.012	22.437	***	par_19
e4			0.064	0.003	19.745	***	par_20
e5			0.071	0.003	21.431	***	par_21
e6			0.438	0.018	23.904	***	par_22
e7			0.415	0.018	23.219	***	par_23
e8			0.296	0.013	22.696	***	par_24
e9			0.346	0.015	22.872	***	par_25
e10			0.281	0.012	22.971	***	par_26
e11			0.227	0.01	21.73	***	par_27
e12			0.231	0.011	21.658	***	par_28
e13			0.2	0.009	21.708	***	par_29
Squared Multiple Correlations: (Group number 1 - Default model)
			Estimate
stress			0.505
anxiety			0.513
depression			0.504
interpersonal assistance			0.523
family support			0.528
positive cognition			0.536
emotional control			0.51
goal focus			0.465
social distress			0.394
social avoidance			0.441
autonomy opportunities			0.301
peer support			0.422
teacher support			0.332
Matrices (Group number 1 - Default model)
Implied (for all variables) Covariances (Group number 1 - Default model)
	F4	F3	F1	stress	anxiety	depression	interpersonal assistance	family support	positive cognition	emotional control	goal focus	social distress	social avoidance	autonomy opportunities	peer support	teacher support
F4	0.23
F3	-0.253	0.382
F1	-0.143	0.174	0.146
stress	0.216	-0.238	-0.135	0.403
anxiety	0.236	-0.26	-0.147	0.222	0.474
depression	0.23	-0.253	-0.143	0.216	0.236	0.457
interpersonal assistance	-0.227	0.343	0.157	-0.214	-0.233	-0.227	0.59
family support	-0.254	0.385	0.176	-0.239	-0.262	-0.254	0.346	0.734
positive cognition	-0.239	0.361	0.165	-0.225	-0.246	-0.239	0.325	0.364	0.638
emotional control	-0.268	0.406	0.185	-0.253	-0.276	-0.268	0.365	0.409	0.384	0.846
goal focus	-0.253	0.382	0.174	-0.238	-0.26	-0.253	0.343	0.385	0.361	0.406	0.82
social distress	0.08	-0.098	-0.082	0.075	0.082	0.08	-0.088	-0.099	-0.093	-0.104	-0.098	0.117
social avoidance	0.084	-0.103	-0.086	0.079	0.087	0.084	-0.092	-0.103	-0.097	-0.109	-0.103	0.048	0.115
autonomy opportunities	-0.127	0.155	0.13	-0.12	-0.131	-0.127	0.14	0.156	0.147	0.165	0.155	-0.073	-0.077	0.385
peer support	-0.15	0.183	0.154	-0.141	-0.155	-0.15	0.165	0.185	0.174	0.195	0.183	-0.086	-0.09	0.137	0.382
teacher support	-0.143	0.174	0.146	-0.135	-0.147	-0.143	0.157	0.176	0.165	0.185	0.174	-0.082	-0.086	0.13	0.154	0.44
Implied (for all variables) Correlations (Group number 1 - Default model)
	F4	F3	F1	stress	anxiety	depression	interpersonal assistance	family support	positive cognition	emotional control	goal focus	social distress	social avoidance	autonomy opportunities	peer support	teacher support
F4	1
F3	-0.852	1
F1	-0.781	0.739	1
stress	0.71	-0.606	-0.554	1
anxiety	0.716	-0.61	-0.559	0.509	1
depression	0.71	-0.605	-0.554	0.504	0.508	1
interpersonal assistance	-0.617	0.723	0.534	-0.438	-0.442	-0.438	1
family support	-0.619	0.727	0.537	-0.44	-0.443	-0.44	0.526	1
positive cognition	-0.624	0.732	0.541	-0.443	-0.447	-0.443	0.53	0.532	1
emotional control	-0.609	0.714	0.527	-0.432	-0.436	-0.432	0.516	0.519	0.523	1
goal focus	-0.582	0.682	0.504	-0.413	-0.416	-0.413	0.494	0.496	0.5	0.487	1
social distress	0.49	-0.464	-0.628	0.348	0.351	0.348	-0.336	-0.337	-0.34	-0.331	-0.316	1
social avoidance	0.518	-0.49	-0.664	0.368	0.371	0.368	-0.355	-0.356	-0.359	-0.35	-0.335	0.417	1
autonomy opportunities	-0.428	0.405	0.548	-0.304	-0.306	-0.304	0.293	0.294	0.297	0.289	0.276	-0.344	-0.364	1
peer support	-0.507	0.48	0.65	-0.36	-0.363	-0.36	0.347	0.349	0.351	0.343	0.327	-0.408	-0.431	0.356	1
teacher support	-0.45	0.426	0.576	-0.319	-0.322	-0.319	0.308	0.309	0.312	0.304	0.29	-0.362	-0.383	0.316	0.374	1
Implied Covariances (Group number 1 - Default model)
	stress	anxiety	depression	interpersonal assistance	family support	positive cognition	emotional control	goal focus	social distress	social avoidance	autonomy opportunities	peer support	teacher support
stress	0.403
anxiety	0.222	0.474
depression	0.216	0.236	0.457
interpersonal assistance	-0.214	-0.233	-0.227	0.59
family support	-0.239	-0.262	-0.254	0.346	0.734
positive cognition	-0.225	-0.246	-0.239	0.325	0.364	0.638
emotional control	-0.253	-0.276	-0.268	0.365	0.409	0.384	0.846
goal focus	-0.238	-0.26	-0.253	0.343	0.385	0.361	0.406	0.82
social distress	0.075	0.082	0.08	-0.088	-0.099	-0.093	-0.104	-0.098	0.117
social avoidance	0.079	0.087	0.084	-0.092	-0.103	-0.097	-0.109	-0.103	0.048	0.115
autonomy opportunities	-0.12	-0.131	-0.127	0.14	0.156	0.147	0.165	0.155	-0.073	-0.077	0.385
peer support	-0.141	-0.155	-0.15	0.165	0.185	0.174	0.195	0.183	-0.086	-0.09	0.137	0.382
teacher support	-0.135	-0.147	-0.143	0.157	0.176	0.165	0.185	0.174	-0.082	-0.086	0.13	0.154	0.44
Implied Correlations (Group number 1 - Default model)
	stress	anxiety	depression	interpersonal assistance	family support	positive cognition	emotional control	goal focus	social distress	social avoidance	autonomy opportunities	peer support	teacher support
stress	1
anxiety	0.509	1
depression	0.504	0.508	1
interpersonal assistance	-0.438	-0.442	-0.438	1
family support	-0.44	-0.443	-0.44	0.526	1
positive cognition	-0.443	-0.447	-0.443	0.53	0.532	1
emotional control	-0.432	-0.436	-0.432	0.516	0.519	0.523	1
goal focus	-0.413	-0.416	-0.413	0.494	0.496	0.5	0.487	1
social distress	0.348	0.351	0.348	-0.336	-0.337	-0.34	-0.331	-0.316	1
social avoidance	0.368	0.371	0.368	-0.355	-0.356	-0.359	-0.35	-0.335	0.417	1
autonomy opportunities	-0.304	-0.306	-0.304	0.293	0.294	0.297	0.289	0.276	-0.344	-0.364	1
peer support	-0.36	-0.363	-0.36	0.347	0.349	0.351	0.343	0.327	-0.408	-0.431	0.356	1
teacher support	-0.319	-0.322	-0.319	0.308	0.309	0.312	0.304	0.29	-0.362	-0.383	0.316	0.374	1
Residual Covariances (Group number 1 - Default model)
	stress	anxiety	depression	interpersonal assistance	family support	positive cognition	emotional control	goal focus	social distress	social avoidance	autonomy opportunities	peer support	teacher support
stress	0
anxiety	-0.004	0
depression	0.007	-0.003	0
interpersonal assistance	-0.004	-0.005	-0.006	0
family support	0.002	0.006	0.01	0.005	0
positive cognition	-0.001	0.001	0.01	-0.009	0.011	0
emotional control	-0.004	-0.004	-0.007	-0.005	-0.007	0.001	0
goal focus	0.006	-0.006	-0.002	-0.001	-0.008	0.012	-0.001	0
social distress	0.012	0.012	0.01	-0.016	-0.011	-0.016	-0.016	-0.011	0
social avoidance	0.007	0.016	0.01	-0.025	-0.029	-0.016	-0.025	-0.02	0.015	0
autonomy opportunities	-0.007	-0.007	-0.007	-0.031	-0.054	-0.046	-0.041	-0.052	0.022	0.027	0
peer support	0.034	0.022	0.038	-0.016	-0.006	-0.023	-0.004	-0.02	0.017	0.019	0.073	0
teacher support	0.027	0.017	0.015	-0.04	-0.019	-0.047	-0.026	-0.028	0.023	0.019	0.06	0.076	0
Standardized Residual Covariances (Group number 1 - Default model)
	stress	anxiety	depression	interpersonal assistance	family support	positive cognition	emotional control	goal focus	social distress	social avoidance	autonomy opportunities	peer support	teacher support
stress	0
anxiety	-0.289	0
depression	0.548	-0.244	0
interpersonal assistance	-0.289	-0.308	-0.378	0
family support	0.14	0.382	0.61	0.262	0
positive cognition	-0.09	0.073	0.663	-0.481	0.543	0
emotional control	-0.231	-0.217	-0.376	-0.229	-0.305	0.03	0
goal focus	0.403	-0.317	-0.143	-0.033	-0.349	0.589	-0.054	0
social distress	2.075	1.912	1.555	-2.286	-1.333	-2.212	-1.91	-1.287	0
social avoidance	1.183	2.527	1.625	-3.574	-3.635	-2.183	-2.903	-2.435	4.581	0
autonomy opportunities	-0.616	-0.584	-0.598	-2.443	-3.77	-3.432	-2.663	-3.442	3.858	4.692	0
peer support	3.124	1.876	3.312	-1.265	-0.432	-1.713	-0.277	-1.304	2.969	3.274	6.966	0
teacher support	2.343	1.343	1.205	-2.891	-1.257	-3.266	-1.554	-1.766	3.715	3.095	5.396	6.693	0
Factor Score Weights (Group number 1 - Default model)
	stress	anxiety	depression	interpersonal assistance	family support	positive cognition	emotional control	goal focus	social distress	social avoidance	autonomy opportunities	peer support	teacher support
F4	0.173	0.164	0.162	-0.049	-0.044	-0.049	-0.039	-0.035	0.069	0.08	-0.029	-0.041	-0.03
F3	-0.072	-0.068	-0.067	0.155	0.141	0.155	0.124	0.111	-0.054	-0.063	0.023	0.033	0.023
F1	-0.041	-0.039	-0.038	0.022	0.02	0.022	0.018	0.016	-0.219	-0.252	0.091	0.131	0.094
Total Effects (Group number 1 - Default model)
	F4	F3	F1
stress	0.941	0	0
anxiety	1.028	0	0
depression	1	0	0
interpersonal assistance	0	0.899	0
family support	0	1.008	0
positive cognition	0	0.947	0
emotional control	0	1.063	0
goal focus	0	1	0
social distress	0	0	-0.561
social avoidance	0	0	-0.589
autonomy opportunities	0	0	0.89
peer support	0	0	1.051
teacher support	0	0	1
Standardized Total Effects (Group number 1 - Default model)
	F4	F3	F1
stress	0.71	0	0
anxiety	0.716	0	0
depression	0.71	0	0
interpersonal assistance	0	0.723	0
family support	0	0.727	0
positive cognition	0	0.732	0
emotional control	0	0.714	0
goal focus	0	0.682	0
social distress	0	0	-0.628
social avoidance	0	0	-0.664
autonomy opportunities	0	0	0.548
peer support	0	0	0.65
teacher support	0	0	0.576
Direct Effects (Group number 1 - Default model)
	F4	F3	F1
stress	0.941	0	0
anxiety	1.028	0	0
depression	1	0	0
interpersonal assistance	0	0.899	0
family support	0	1.008	0
positive cognition	0	0.947	0
emotional control	0	1.063	0
goal focus	0	1	0
social distress	0	0	-0.561
social avoidance	0	0	-0.589
autonomy opportunities	0	0	0.89
peer support	0	0	1.051
teacher support	0	0	1
Standardized Direct Effects (Group number 1 - Default model)
	F4	F3	F1
stress	0.71	0	0
anxiety	0.716	0	0
depression	0.71	0	0
interpersonal assistance	0	0.723	0
family support	0	0.727	0
positive cognition	0	0.732	0
emotional control	0	0.714	0
goal focus	0	0.682	0
social distress	0	0	-0.628
social avoidance	0	0	-0.664
autonomy opportunities	0	0	0.548
peer support	0	0	0.65
teacher support	0	0	0.576
Indirect Effects (Group number 1 - Default model)
	F4	F3	F1
stress	0	0	0
anxiety	0	0	0
depression	0	0	0
interpersonal assistance	0	0	0
family support	0	0	0
positive cognition	0	0	0
emotional control	0	0	0
goal focus	0	0	0
social distress	0	0	0
social avoidance	0	0	0
autonomy opportunities	0	0	0
peer support	0	0	0
teacher support	0	0	0
Standardized Indirect Effects (Group number 1 - Default model)
	F4	F3	F1
stress	0	0	0
anxiety	0	0	0
depression	0	0	0
interpersonal assistance	0	0	0
family support	0	0	0
positive cognition	0	0	0
emotional control	0	0	0
goal focus	0	0	0
social distress	0	0	0
social avoidance	0	0	0
autonomy opportunities	0	0	0
peer support	0	0	0
teacher support	0	0	0
Modification Indices (Group number 1 - Default model)
Covariances: (Group number 1 - Default model)
			M.I.	Par Change
e5	<-->	F4	8.574	0.008
e5	<-->	F3	9.761	-0.011
e5	<-->	F1	24.784	0.012
e5	<-->	e13	4.829	0.008
e5	<-->	e8	5.887	-0.01
e4	<-->	F3	46.303	-0.022
e4	<-->	F1	46.111	0.015
e4	<-->	e10	9.133	-0.012
e4	<-->	e9	10.453	-0.015
e4	<-->	e5	94.995	0.019
e3	<-->	F4	22.418	-0.025
e3	<-->	F3	74.469	-0.056
e3	<-->	F1	10.503	0.015
e3	<-->	e13	5.991	-0.017
e3	<-->	e11	5.179	-0.016
e3	<-->	e9	14.753	-0.034
e3	<-->	e8	5.821	-0.02
e3	<-->	e6	7.229	-0.026
e3	<-->	e5	48.153	0.027
e3	<-->	e4	80.251	0.034
e2	<-->	F4	43.559	0.033
e2	<-->	F1	27.149	0.022
e2	<-->	e13	11.781	0.022
e2	<-->	e11	16.35	0.027
e2	<-->	e5	37.981	0.023
e2	<-->	e4	52.145	0.026
e2	<-->	e3	168.453	0.091
e1	<-->	F3	16.415	-0.028
e1	<-->	F1	23.592	0.023
e1	<-->	e10	8.237	-0.024
e1	<-->	e8	7.991	-0.024
e1	<-->	e5	47.815	0.029
e1	<-->	e4	37.423	0.024
e1	<-->	e3	81.557	0.071
e1	<-->	e2	166.602	0.095
Variances: (Group number 1 - Default model)
			M.I.	Par Change
Regression Weights: (Group number 1 - Default model)
			M.I.	Par Change
stress	<---	peer support	7.291	0.055
depression	<---	peer support	9.047	0.065
interpersonal assistance	<---	social avoidance	5.341	-0.1
interpersonal assistance	<---	teacher support	4.156	-0.045
family support	<---	social avoidance	5.825	-0.117
family support	<---	autonomy opportunities	8.585	-0.077
positive cognition	<---	autonomy opportunities	5.675	-0.058
positive cognition	<---	teacher support	7.132	-0.061
goal focus	<---	autonomy opportunities	5.604	-0.069
social distress	<---	F4	7.9	0.047
social distress	<---	F3	9.591	-0.039
social distress	<---	stress	10.551	0.037
social distress	<---	anxiety	5.88	0.026
social distress	<---	depression	5.699	0.026
social distress	<---	interpersonal assistance	9.738	-0.03
social distress	<---	positive cognition	13.295	-0.033
social distress	<---	emotional control	5.92	-0.019
social distress	<---	goal focus	4.327	-0.017
social distress	<---	social avoidance	46.327	0.147
social distress	<---	autonomy opportunities	31.327	0.066
social distress	<---	peer support	19.343	0.052
social distress	<---	teacher support	29.366	0.06
social avoidance	<---	F4	12.506	0.057
social avoidance	<---	F3	24.569	-0.061
social avoidance	<---	stress	4.364	0.023
social avoidance	<---	anxiety	12.321	0.036
social avoidance	<---	depression	7.043	0.028
social avoidance	<---	interpersonal assistance	27.966	-0.049
social avoidance	<---	family support	29.43	-0.045
social avoidance	<---	positive cognition	14.863	-0.034
social avoidance	<---	emotional control	16.749	-0.031
social avoidance	<---	goal focus	15.815	-0.031
social avoidance	<---	social distress	51.729	0.149
social avoidance	<---	autonomy opportunities	52.366	0.083
social avoidance	<---	peer support	26.701	0.059
social avoidance	<---	teacher support	23.065	0.051
autonomy opportunities	<---	F3	14.393	-0.092
autonomy opportunities	<---	interpersonal assistance	11.053	-0.06
autonomy opportunities	<---	family support	25.209	-0.082
autonomy opportunities	<---	positive cognition	16.926	-0.072
autonomy opportunities	<---	emotional control	13.822	-0.056
autonomy opportunities	<---	goal focus	18.258	-0.066
autonomy opportunities	<---	social distress	25.912	0.208
autonomy opportunities	<---	social avoidance	38.793	0.256
autonomy opportunities	<---	peer support	85.099	0.208
autonomy opportunities	<---	teacher support	49.826	0.148
peer support	<---	F4	11.826	0.102
peer support	<---	F3	5.272	-0.052
peer support	<---	stress	19.839	0.091
peer support	<---	anxiety	10.282	0.061
peer support	<---	depression	23.519	0.094
peer support	<---	interpersonal assistance	4.396	-0.036
peer support	<---	positive cognition	4.407	-0.034
peer support	<---	social distress	20.64	0.174
peer support	<---	social avoidance	25.517	0.194
peer support	<---	autonomy opportunities	109.78	0.22
peer support	<---	teacher support	102.53	0.199
teacher support	<---	F4	6.606	0.086
teacher support	<---	F3	10.687	-0.083
teacher support	<---	stress	8.759	0.068
teacher support	<---	anxiety	4.486	0.045
teacher support	<---	interpersonal assistance	16.393	-0.077
teacher support	<---	positive cognition	16.127	-0.074
teacher support	<---	emotional control	5.61	-0.038
teacher support	<---	goal focus	4.691	-0.035
teacher support	<---	social distress	25.784	0.218
teacher support	<---	social avoidance	18.137	0.184
teacher support	<---	autonomy opportunities	52.89	0.172
teacher support	<---	peer support	84.366	0.218
Minimization History (Default model)
Iteration		Negative	Condition #	Smallest	Diameter	F	NTries	Ratio
		eigenvalues		eigenvalue
0	e	7		-0.598	9999	8047.17	0	9999
1	e	3		-0.225	2.421	3028.6	20	0.472
2	e	0	646.989		0.564	1828.25	5	0.887
3	e	0	400.937		0.795	1440.01	5	0
4	e	0	179.183		0.858	850.388	2	0
5	e	0	342.562		0.324	765.095	1	1.081
6	e	0	415.326		0.134	760.461	1	1.069
7	e	0	439.124		0.02	760.358	1	1.02
8	e	0	427.668		0.001	760.357	1	1.001
Pairwise Parameter Comparisons (Default model)
Variance-covariance Matrix of Estimates (Default model)
	par_1	par_2	par_3	par_4	par_5	par_6	par_7	par_8	par_9	par_10	par_11	par_12	par_13	par_14	par_15	par_16	par_17	par_18	par_19	par_20	par_21	par_22	par_23	par_24	par_25	par_26	par_27	par_28	par_29
par_1	0.003
par_2	0.002	0.003
par_3	0	0	0.002
par_4	0	0	0.001	0.001
par_5	0	0	0.001	0.001	0.002
par_6	0	0	0.001	0.001	0.001	0.001
par_7	0	0	0	0	0	0	0.002
par_8	0	0	0	0	0	0	0.001	0.001
par_9	0	0	0	0	0	0	0	0	0
par_10	0	0	0	0	0	0	0	0	0	0
par_11	0	0	0	0	0	0	0	0	0	0	0
par_12	-0.001	-0.001	0	0	0	0	0	0	0	0	0	0.001
par_13	-0.001	-0.001	0	0	0	0	0	0	0	0	0	0.001	0.001
par_14	0	0	0	0	0	0	0	0	0	0	0	0	0	0
par_15	0	0	-0.001	-0.001	-0.001	-0.001	0	0	0	0	0	0	0	0	0.001
par_16	0	0	0	0	0	0	0	0	0	0	0	0	0	0	0	0
par_17	0	0	0	0	0	0	0	0	0	0	0	0	0	0	0	0	0
par_18	0	0	0	0	0	0	0	0	0	0	0	0	0	0	0	0	0	0
par_19	0	0	0	0	0	0	0	0	0	0	0	0	0	0	0	0	0	0	0
par_20	0	0	0	0	0	0	0	0	0	0	0	0	0	0	0	0	0	0	0	0
par_21	0	0	0	0	0	0	0	0	0	0	0	0	0	0	0	0	0	0	0	0	0
par_22	0	0	0	0	0	0	0	0	0	0	0	0	0	0	0	0	0	0	0	0	0	0
par_23	0	0	0	0	0	0	0	0	0	0	0	0	0	0	0	0	0	0	0	0	0	0	0
par_24	0	0	0	0	0	0	0	0	0	0	0	0	0	0	0	0	0	0	0	0	0	0	0	0
par_25	0	0	0	0	0	0	0	0	0	0	0	0	0	0	0	0	0	0	0	0	0	0	0	0	0
par_26	0	0	0	0	0	0	0	0	0	0	0	0	0	0	0	0	0	0	0	0	0	0	0	0	0	0
par_27	0	0	0	0	0	0	0	0	0	0	0	0	0	0	0	0	0	0	0	0	0	0	0	0	0	0	0
par_28	0	0	0	0	0	0	0	0	0	0	0	0	0	0	0	0	0	0	0	0	0	0	0	0	0	0	0	0
par_29	0	0	0	0	0	0	0	0	0	0	0	0	0	0	0	0	0	0	0	0	0	0	0	0	0	0	0	0	0
Correlations of Estimates (Default model)
	par_1	par_2	par_3	par_4	par_5	par_6	par_7	par_8	par_9	par_10	par_11	par_12	par_13	par_14	par_15	par_16	par_17	par_18	par_19	par_20	par_21	par_22	par_23	par_24	par_25	par_26	par_27	par_28	par_29
par_1	1
par_2	0.528	1
par_3	0.001	0	1
par_4	0.001	0.002	0.551	1
par_5	0.001	-0.002	0.549	0.565	1
par_6	0.002	0.002	0.546	0.554	0.559	1
par_7	0.003	0.002	-0.001	0.001	0	-0.001	1
par_8	0.004	0.002	0.001	0.005	0.004	0.002	0.498	1
par_9	0.002	0.001	0.378	0.39	0.39	0.382	0.353	0.351	1
par_10	-0.445	-0.402	-0.321	-0.334	-0.328	-0.328	-0.002	-0.003	-0.599	1
par_11	0.467	0.385	0.001	0.003	0.002	0.003	0.303	0.308	0.558	-0.724	1
par_12	-0.481	-0.395	-0.002	-0.002	-0.004	-0.007	-0.006	-0.001	-0.004	0.423	-0.458	1
par_13	-0.477	-0.397	-0.002	-0.003	-0.002	-0.007	-0.005	-0.003	-0.004	0.423	-0.45	0.735	1
par_14	-0.631	-0.542	-0.002	-0.002	-0.002	-0.006	-0.005	-0.003	-0.159	0.711	-0.738	0.779	0.761	1
par_15	-0.001	-0.001	-0.633	-0.645	-0.644	-0.641	0	-0.003	-0.754	0.643	-0.227	0.004	0.003	0.107	1
par_16	-0.003	-0.002	0	-0.002	-0.001	0	-0.613	-0.6	-0.722	0.256	-0.626	0.003	0.003	0.122	0.201	1
par_17	0.116	0.091	0.002	0.002	0.002	0.006	0.005	0.003	0.004	-0.129	0.15	-0.391	-0.38	-0.34	-0.003	-0.003	1
par_18	-0.083	-0.014	0	0.001	0.002	0.005	0.002	-0.002	0.001	-0.068	0.07	-0.382	-0.363	-0.282	-0.002	0	0.303	1
par_19	-0.001	-0.12	0.002	0	0.004	0.003	0.003	0	0.002	-0.032	0.076	-0.292	-0.272	-0.205	-0.002	-0.001	0.22	0.285	1
par_20	-0.006	0.032	-0.002	0	-0.005	-0.006	-0.005	0.001	-0.003	0.067	-0.1	0.429	0.321	0.253	0.003	0.001	-0.271	-0.342	-0.277	1
par_21	-0.013	0.012	-0.001	-0.003	-0.001	-0.005	-0.002	-0.002	-0.003	0.073	-0.089	0.287	0.373	0.218	0.002	0.002	-0.234	-0.283	-0.222	0.247	1
par_22	0.002	0.001	0.153	0.148	0.159	0.155	0	0.004	0.09	-0.075	0.003	-0.005	-0.005	-0.004	-0.165	-0.001	0.005	0.003	0.003	-0.004	-0.003	1
par_23	-0.001	0.001	-0.157	0	0.005	0.004	0.002	0.002	-0.016	0.013	0.001	-0.002	-0.002	-0.001	0.016	-0.002	0.001	0.003	0	-0.002	-0.001	-0.023	1
par_24	0	-0.003	0.011	-0.155	0.002	0.02	-0.003	-0.005	-0.023	0.023	-0.002	-0.003	0	-0.001	0.005	0.003	0.001	0.001	0.004	-0.006	0.001	-0.007	-0.03	1
par_25	0.001	0.004	0.001	-0.013	-0.166	-0.008	0	-0.003	-0.033	0.019	0	0.002	-0.001	0	0.022	0.001	0.001	-0.001	-0.004	0.005	-0.001	-0.032	-0.04	-0.013	1
par_26	-0.002	-0.003	0.004	0.009	-0.003	-0.161	0.002	0.002	-0.017	0.019	-0.003	0.008	0.008	0.007	0.017	-0.001	-0.007	-0.007	-0.003	0.007	0.005	-0.025	-0.036	-0.05	-0.023	1
par_27	0.004	0.002	0	0.004	0.002	0	0.229	0.205	0.101	-0.003	0.088	-0.005	-0.005	-0.005	-0.001	-0.246	0.005	0	0.002	-0.002	-0.003	0.002	0.003	-0.005	-0.002	0.002	1
par_28	-0.002	0	0.003	0.001	0.002	0.002	-0.225	0.002	-0.051	0.001	-0.039	0.006	0.004	0.004	-0.002	0.03	-0.004	-0.004	-0.003	0.007	0.002	0.003	-0.002	0.001	-0.001	-0.001	-0.045	1
par_29	-0.002	-0.002	-0.003	-0.005	-0.004	-0.003	0.026	-0.205	-0.043	0.003	-0.043	-0.002	0.001	0	0.003	-0.001	0	0.003	0.002	-0.005	0.001	-0.005	-0.001	0.004	0.003	-0.001	0.001	-0.048	1
Critical Ratios for Differences between Parameters (Default model)
	par_1	par_2	par_3	par_4	par_5	par_6	par_7	par_8	par_9	par_10	par_11	par_12	par_13	par_14	par_15	par_16	par_17	par_18	par_19	par_20	par_21	par_22	par_23	par_24	par_25	par_26	par_27	par_28	par_29
par_1	0
par_2	-3.102	0
par_3	0.172	2.535	0
par_4	-1.572	0.884	-2.981	0
par_5	-0.641	1.767	-1.381	1.646	0
par_6	-2.321	0.148	-4.233	-1.359	-2.966	0
par_7	-0.337	2.044	-0.578	1.422	0.345	2.296	0
par_8	-1.66	0.779	-2.102	-0.119	-1.193	0.778	-2.141	0
par_9	-23.164	-20.913	-32.524	-34.423	-33.498	-34.135	-32.251	-32.952	0
par_10	-14.466	-12.242	-18.204	-17.827	-18.049	-17.271	-19.345	-18.92	17.814	0
par_11	-23.63	-20.788	-26.985	-27.917	-27.429	-27.623	-28.863	-29.413	8.856	-15.789	0
par_12	-20.451	-19.356	-28.391	-28.467	-28.429	-27.994	-28.17	-28.06	-8.163	-21.783	-10.207	0
par_13	-20.364	-19.203	-28.283	-28.361	-28.353	-27.917	-28.078	-27.937	-7.686	-21.665	-9.839	1.015	0
par_14	-14.05	-12.068	-19.938	-19.757	-19.878	-19.153	-19.644	-19.241	17.914	-2.755	12.827	25.69	25.378	0
par_15	-11.043	-8.604	-10.633	-9.61	-10.156	-9.002	-12.873	-11.867	16.177	9.777	17.199	20.764	20.58	8.109	0
par_16	-14.502	-12.01	-17.949	-17.468	-17.753	-16.828	-14.888	-14.283	16.994	3.232	16.138	19.75	19.584	4.186	-5.369	0
par_17	-13.909	-11.225	-16.852	-16.273	-16.614	-15.596	-16.512	-15.818	27.38	6.253	28.492	19.463	19.379	6.479	-2.924	3.077	0
par_18	-14.706	-12.39	-18.662	-18.362	-18.556	-17.754	-18.364	-17.841	25.262	2.704	25.079	18.367	18.28	3.586	-5.509	-0.469	-4.936	0
par_19	-14.055	-11.221	-17.551	-17.075	-17.373	-16.421	-17.22	-16.595	27.401	5.497	27.791	19.757	19.714	5.979	-3.833	1.967	-1.563	3.428	0
par_20	-18.126	-15.697	-22.819	-23.236	-23.02	-22.775	-22.631	-22.596	20.886	-9.047	19.716	17.601	17.218	-5.86	-11.756	-10.284	-15.669	-12.061	-15.439	0
par_21	-17.999	-15.556	-22.672	-23.06	-22.868	-22.601	-22.484	-22.422	21.295	-8.531	20.355	17.553	17.484	-5.358	-11.517	-9.883	-15.328	-11.702	-15.12	1.591	0
par_22	-10.689	-8.105	-13.977	-12.862	-13.541	-12.053	-12.746	-11.754	30.69	11.667	28.073	24.1	24.037	12.504	1.627	8.609	6.373	10.067	7.745	20.075	19.727	0
par_23	-11.119	-8.549	-13.042	-12.711	-13.32	-11.934	-13.319	-12.35	28.538	11.254	27.471	23.693	23.62	11.701	1.043	7.753	5.422	9.149	6.787	19.303	18.945	-0.905	0
par_24	-13.511	-10.948	-16.887	-15.533	-16.606	-15.66	-16.465	-15.776	27.489	6.956	27.014	21.809	21.731	7.711	-2.875	3.234	0.119	4.332	1.534	17.223	16.762	-6.303	-5.299	0
par_25	-12.499	-9.942	-15.52	-14.668	-14.422	-13.954	-15.125	-14.304	27.829	8.994	27.232	22.679	22.569	9.571	-1.16	5.32	2.589	6.597	3.994	18.232	17.787	-3.816	-2.879	2.494	0
par_26	-13.822	-11.266	-17.27	-16.785	-17.027	-15.334	-16.916	-16.275	27.551	6.294	27.153	21.647	21.539	7.159	-3.436	2.555	-0.704	3.575	0.703	17.158	16.629	-7.06	-6.084	-0.822	-3.314	0
par_27	-14.912	-12.371	-18.636	-18.361	-18.535	-17.716	-19.389	-18.829	27.824	3.292	27.204	20.482	20.35	4.521	-5.382	-0.154	-3.956	0.383	-2.66	14.861	14.256	-10.041	-9.107	-4.142	-6.496	-3.38	0
par_28	-14.806	-12.273	-18.528	-18.21	-18.409	-17.582	-17.309	-17.702	25.88	3.536	25.488	20.616	20.475	4.746	-5.215	0.058	-3.653	0.653	-2.359	14.987	14.376	-9.786	-8.831	-3.862	-6.217	-3.077	0.283	0
par_29	-15.443	-12.919	-19.345	-19.162	-19.281	-18.572	-19.174	-17.839	25.462	1.681	25.133	19.97	19.843	3.138	-6.424	-1.653	-5.779	-1.431	-4.586	13.866	13.218	-11.61	-10.706	-6.046	-8.282	-5.309	-1.941	-2.172	0
Model Fit Summary
CMIN
Model	NPAR	CMIN	DF	P	CMIN/DF
Default model	29	760.357	62	0	12.264
Saturated model	91	0	0
Independence model	13	7703.01	78	0	98.756
RMR, GFI
Model	RMR	GFI	AGFI	PGFI
Default model	0.022	0.915	0.875	0.623
Saturated model	0	1
Independence model	0.188	0.346	0.236	0.296
Baseline Comparisons
Model	NFI	RFI	IFI	TLI	CFI
	Delta1	rho1	Delta2	rho2
Default model	0.901	0.876	0.909	0.885	0.908
Saturated model	1		1		1
Independence model	0	0	0	0	0
Parsimony-Adjusted Measures
Model	PRATIO	PNFI	PCFI
Default model	0.795	0.716	0.722
Saturated model	0	0	0
Independence model	1	0	0
NCP
Model	NCP	LO 90	HI 90
Default model	698.357	613.194	790.959
Saturated model	0	0	0
Independence model	7625.01	7340.17	7916.14
FMIN
Model	FMIN	F0	LO 90	HI 90
Default model	0.505	0.464	0.407	0.525
Saturated model	0	0	0	0
Independence model	5.115	5.063	4.874	5.256
RMSEA
Model	RMSEA	LO 90	HI 90	PCLOSE
Default model	0.086	0.081	0.092	0
Independence model	0.255	0.25	0.26	0
AIC
Model	AIC	BCC	BIC	CAIC
Default model	818.357	818.902	972.576	1001.58
Saturated model	182	183.708	665.927	756.927
Independence model	7729.01	7729.25	7798.14	7811.14
ECVI
Model	ECVI	LO 90	HI 90	MECVI
Default model	0.543	0.487	0.605	0.544
Saturated model	0.121	0.121	0.121	0.122
Independence model	5.132	4.943	5.325	5.132
HOELTER
Model	HOELTER	HOELTER
	0.05	0.01
Default model	162	180
Independence model	20	22
Execution time summary
Minimization:	0.029
Miscellaneous:	0.408
Bootstrap:	0
Total:	0.437

## Sheet: 2 factor model
Analysis Summary
Groups
Group number 1 (Group number 1)
Notes for Group (Group number 1)
The model is recursive.
Sample size = 1507
Variable Summary (Group number 1)
Your model contains the following variables (Group number 1)
Observed, endogenous variables
teacher support
peer support
autonomy opportunities
social avoidance
social distress
goal focus
emotional control
positive cognition
family support
interpersonal assistance
depression
anxiety
stress
Unobserved, exogenous variables
F1
e1
e2
e3
e4
e5
e6
e7
e8
e9
e10
F4
e11
e12
e13
Variable counts (Group number 1)
Number of variables in your model:	28
Number of observed variables:	13
Number of unobserved variables:	15
Number of exogenous variables:	15
Number of endogenous variables:	13
Parameter Summary (Group number 1)
	Weights	Covariances	Variances	Means	Intercepts	Total
Fixed	15	0	0	0	0	15
Labeled	0	0	0	0	0	0
Unlabeled	11	1	15	0	0	27
Total	26	1	15	0	0	42
Assessment of normality (Group number 1)
Variable	min	max	skew	c.r.	kurtosis	c.r.
stress	1.143	4	-0.455	-7.217	-0.789	-6.251
anxiety	1	4	-0.424	-6.719	-0.999	-7.916
depression	1	3.714	-0.514	-8.143	-0.898	-7.115
interpersonal assistance	1.667	5	-0.197	-3.126	-1.028	-8.148
family support	1.167	5	-0.232	-3.67	-0.979	-7.756
positive cognition	1.25	5	-0.16	-2.53	-0.873	-6.92
emotional control	1.167	5	-0.217	-3.434	-1.038	-8.227
goal focus	1.2	5	-0.207	-3.283	-0.943	-7.471
social distress	1	2	0.751	11.904	-0.964	-7.641
social avoidance	1	2	0.707	11.211	-0.982	-7.783
autonomy opportunities	1	4	-0.47	-7.452	-0.278	-2.2
peer support	1.462	4	-0.349	-5.536	-0.83	-6.574
teacher support	1.429	4.143	-0.409	-6.485	-0.76	-6.023
Multivariate					-0.893	-0.878
Observations farthest from the centroid (Mahalanobis distance) (Group number 1)
Observation number	Mahalanobis d-squared	p1	p2
250	41.35	0	0.118
222	33.195	0.002	0.692
16	32.501	0.002	0.588
1407	31.903	0.002	0.515
592	31.363	0.003	0.467
509	31.07	0.003	0.377
231	30.877	0.004	0.282
758	30.634	0.004	0.222
991	30.063	0.005	0.264
183	29.748	0.005	0.248
360	29.454	0.006	0.236
681	29.283	0.006	0.196
959	28.842	0.007	0.246
234	28.131	0.009	0.435
994	28.024	0.009	0.38
534	27.48	0.011	0.544
125	26.5	0.015	0.882
466	26.456	0.015	0.845
1281	26.277	0.016	0.853
293	26.209	0.016	0.822
118	26.187	0.016	0.77
1151	26.121	0.016	0.734
961	25.895	0.018	0.778
702	25.829	0.018	0.747
199	25.822	0.018	0.682
1455	25.696	0.019	0.684
1423	25.638	0.019	0.648
1238	25.58	0.019	0.611
1457	25.566	0.019	0.547
78	25.526	0.02	0.499
1361	25.479	0.02	0.457
465	25.402	0.02	0.437
392	25.209	0.022	0.5
1289	25.16	0.022	0.464
463	25.085	0.022	0.448
1252	25.077	0.023	0.386
1038	25.051	0.023	0.341
1269	24.958	0.023	0.341
1158	24.891	0.024	0.325
436	24.807	0.024	0.323
391	24.577	0.026	0.427
269	24.24	0.029	0.624
248	24.181	0.03	0.609
108	24.154	0.03	0.571
259	24.151	0.03	0.512
1346	24.126	0.03	0.472
393	24.109	0.03	0.427
713	24.069	0.031	0.401
810	24.066	0.031	0.347
530	23.942	0.032	0.389
672	23.635	0.035	0.588
189	23.617	0.035	0.547
1504	23.609	0.035	0.498
100	23.595	0.035	0.455
855	23.536	0.036	0.451
718	23.484	0.036	0.442
1165	23.461	0.036	0.408
1499	23.455	0.037	0.361
338	23.448	0.037	0.317
511	23.397	0.037	0.31
238	23.254	0.039	0.381
1139	23.134	0.04	0.436
258	23.132	0.04	0.387
809	22.951	0.042	0.503
1351	22.919	0.043	0.481
843	22.834	0.044	0.511
751	22.792	0.044	0.501
513	22.726	0.045	0.515
651	22.673	0.046	0.516
1192	22.576	0.047	0.561
1261	22.509	0.048	0.578
253	22.411	0.049	0.625
1125	22.102	0.054	0.836
132	22.058	0.054	0.835
1404	21.957	0.056	0.868
282	21.946	0.056	0.848
685	21.941	0.056	0.823
145	21.94	0.056	0.793
1402	21.888	0.057	0.799
626	21.822	0.058	0.815
196	21.743	0.059	0.84
10	21.709	0.06	0.835
661	21.695	0.06	0.816
1141	21.646	0.061	0.821
1353	21.563	0.063	0.849
322	21.54	0.063	0.838
154	21.532	0.063	0.816
695	21.488	0.064	0.819
192	21.388	0.066	0.86
203	21.321	0.067	0.877
101	21.315	0.067	0.858
355	21.287	0.067	0.852
1132	21.274	0.068	0.835
1157	21.272	0.068	0.809
106	21.27	0.068	0.781
109	21.259	0.068	0.758
1358	21.249	0.068	0.734
1083	21.232	0.068	0.716
644	21.131	0.07	0.775
519	21.124	0.071	0.75
Sample Moments (Group number 1)
Sample Covariances (Group number 1)
	stress	anxiety	depression	interpersonal assistance	family support	positive cognition	emotional control	goal focus	social distress	social avoidance	autonomy opportunities	peer support	teacher support
stress	0.403
anxiety	0.219	0.474
depression	0.223	0.233	0.457
interpersonal assistance	-0.218	-0.238	-0.233	0.59
family support	-0.237	-0.255	-0.245	0.351	0.734
positive cognition	-0.226	-0.245	-0.229	0.316	0.375	0.638
emotional control	-0.256	-0.28	-0.275	0.36	0.402	0.385	0.846
goal focus	-0.231	-0.265	-0.255	0.343	0.377	0.374	0.404	0.82
social distress	0.088	0.095	0.09	-0.104	-0.109	-0.109	-0.12	-0.109	0.117
social avoidance	0.086	0.103	0.094	-0.118	-0.132	-0.113	-0.134	-0.123	0.063	0.115
autonomy opportunities	-0.126	-0.138	-0.134	0.108	0.103	0.101	0.124	0.104	-0.051	-0.049	0.385
peer support	-0.108	-0.133	-0.112	0.148	0.178	0.151	0.191	0.164	-0.069	-0.071	0.21	0.382
teacher support	-0.108	-0.13	-0.128	0.117	0.156	0.118	0.16	0.146	-0.059	-0.067	0.19	0.229	0.44
Condition number = 58.054
Eigenvalues
2.993 .651 .430 .400 .388 .299 .290 .235 .217 .198 .151 .099 .052
Determinant of sample covariance matrix = .000
Sample Correlations (Group number 1)
	stress	anxiety	depression	interpersonal assistance	family support	positive cognition	emotional control	goal focus	social distress	social avoidance	autonomy opportunities	peer support	teacher support
stress	1
anxiety	0.5	1
depression	0.52	0.501	1
interpersonal assistance	-0.446	-0.45	-0.448	1
family support	-0.436	-0.433	-0.422	0.533	1
positive cognition	-0.446	-0.445	-0.424	0.516	0.548	1
emotional control	-0.439	-0.442	-0.442	0.51	0.51	0.524	1
goal focus	-0.402	-0.425	-0.417	0.493	0.486	0.517	0.485	1
social distress	0.405	0.403	0.39	-0.398	-0.373	-0.4	-0.383	-0.351	1
social avoidance	0.401	0.44	0.412	-0.453	-0.456	-0.419	-0.429	-0.401	0.545	1
autonomy opportunities	-0.321	-0.322	-0.32	0.227	0.193	0.204	0.218	0.184	-0.239	-0.235	1
peer support	-0.275	-0.312	-0.269	0.313	0.337	0.305	0.335	0.292	-0.325	-0.34	0.547	1
teacher support	-0.256	-0.286	-0.287	0.23	0.275	0.224	0.262	0.243	-0.26	-0.297	0.462	0.559	1
Condition number = 15.461
Eigenvalues
5.670 1.458 .823 .790 .546 .527 .508 .499 .497 .460 .441 .414 .367
Models
Default model (Default model)
Notes for Model (Default model)
Computation of degrees of freedom (Default model)
Number of distinct sample moments:	91
Number of distinct parameters to be estimated:	27
Degrees of freedom (91 - 27):	64
Result (Default model)
Minimum was achieved
Chi-square = 1092.029
Degrees of freedom = 64
Probability level = .000
Group number 1 (Group number 1 - Default model)
Estimates (Group number 1 - Default model)
Scalar Estimates (Group number 1 - Default model)
Maximum Likelihood Estimates
Regression Weights: (Group number 1 - Default model)
			Estimate	S.E.	C.R.	P	Label
teacher support	<---	F1	1
peer support	<---	F1	1.097	0.077	14.16	***	par_1
autonomy opportunities	<---	F1	0.866	0.071	12.21	***	par_2
depression	<---	F4	1
anxiety	<---	F4	1.027	0.042	24.241	***	par_3
stress	<---	F4	0.941	0.039	24.365	***	par_4
social avoidance	<---	F1	-0.765	0.05	-15.375	***	par_6
social distress	<---	F1	-0.706	0.048	-14.791	***	par_7
goal focus	<---	F1	2.06	0.135	15.299	***	par_8
emotional control	<---	F1	2.211	0.141	15.646	***	par_9
positive cognition	<---	F1	1.94	0.124	15.623	***	par_10
family support	<---	F1	2.086	0.133	15.727	***	par_11
interpersonal assistance	<---	F1	1.87	0.119	15.661	***	par_12
Standardized Regression Weights: (Group number 1 - Default model)
			Estimate
teacher support	<---	F1	0.437
peer support	<---	F1	0.514
autonomy opportunities	<---	F1	0.405
depression	<---	F4	0.71
anxiety	<---	F4	0.716
stress	<---	F4	0.711
social avoidance	<---	F1	-0.654
social distress	<---	F1	-0.599
goal focus	<---	F1	0.659
emotional control	<---	F1	0.696
positive cognition	<---	F1	0.704
family support	<---	F1	0.706
interpersonal assistance	<---	F1	0.706
Covariances: (Group number 1 - Default model)
			Estimate	S.E.	C.R.	P	Label
F1	<-->	F4	-0.123	0.009	-13.318	***	par_5
Correlations: (Group number 1 - Default model)
			Estimate
F1	<-->	F4	-0.888
Variances: (Group number 1 - Default model)
			Estimate	S.E.	C.R.	P	Label
F1			0.084	0.01	8.391	***	par_13
F4			0.23	0.016	14.572	***	par_14
e1			0.356	0.013	26.557	***	par_15
e2			0.281	0.011	26.09	***	par_16
e3			0.322	0.012	26.689	***	par_17
e4			0.066	0.003	24.849	***	par_18
e5			0.075	0.003	25.482	***	par_19
e6			0.464	0.019	24.822	***	par_20
e7			0.436	0.018	24.252	***	par_21
e8			0.322	0.013	24.056	***	par_22
e9			0.368	0.015	24.036	***	par_23
e10			0.296	0.012	24.074	***	par_24
e11			0.227	0.01	21.753	***	par_25
e12			0.231	0.011	21.699	***	par_26
e13			0.2	0.009	21.726	***	par_27
Squared Multiple Correlations: (Group number 1 - Default model)
			Estimate
stress			0.505
anxiety			0.512
depression			0.504
interpersonal assistance			0.498
family support			0.498
positive cognition			0.495
emotional control			0.485
goal focus			0.434
social distress			0.359
social avoidance			0.428
autonomy opportunities			0.164
peer support			0.264
teacher support			0.191
Matrices (Group number 1 - Default model)
Implied (for all variables) Covariances (Group number 1 - Default model)
	F4	F1	stress	anxiety	depression	interpersonal assistance	family support	positive cognition	emotional control	goal focus	social distress	social avoidance	autonomy opportunities	peer support	teacher support
F4	0.23
F1	-0.123	0.084
stress	0.216	-0.116	0.403
anxiety	0.236	-0.127	0.222	0.474
depression	0.23	-0.123	0.216	0.236	0.457
interpersonal assistance	-0.231	0.157	-0.217	-0.237	-0.231	0.59
family support	-0.257	0.175	-0.242	-0.264	-0.257	0.328	0.734
positive cognition	-0.239	0.163	-0.225	-0.246	-0.239	0.305	0.34	0.638
emotional control	-0.273	0.186	-0.257	-0.28	-0.273	0.347	0.387	0.36	0.846
goal focus	-0.254	0.173	-0.239	-0.261	-0.254	0.323	0.361	0.336	0.382	0.82
social distress	0.087	-0.059	0.082	0.089	0.087	-0.111	-0.124	-0.115	-0.131	-0.122	0.117
social avoidance	0.094	-0.064	0.089	0.097	0.094	-0.12	-0.134	-0.125	-0.142	-0.132	0.045	0.115
autonomy opportunities	-0.107	0.073	-0.101	-0.11	-0.107	0.136	0.152	0.141	0.161	0.15	-0.051	-0.056	0.385
peer support	-0.135	0.092	-0.127	-0.139	-0.135	0.172	0.192	0.179	0.204	0.19	-0.065	-0.07	0.08	0.382
teacher support	-0.123	0.084	-0.116	-0.127	-0.123	0.157	0.175	0.163	0.186	0.173	-0.059	-0.064	0.073	0.092	0.44
Implied (for all variables) Correlations (Group number 1 - Default model)
	F4	F1	stress	anxiety	depression	interpersonal assistance	family support	positive cognition	emotional control	goal focus	social distress	social avoidance	autonomy opportunities	peer support	teacher support
F4	1
F1	-0.888	1
stress	0.711	-0.631	1
anxiety	0.716	-0.635	0.509	1
depression	0.71	-0.63	0.504	0.508	1
interpersonal assistance	-0.626	0.706	-0.445	-0.448	-0.444	1
family support	-0.627	0.706	-0.445	-0.448	-0.445	0.498	1
positive cognition	-0.625	0.704	-0.444	-0.447	-0.443	0.497	0.497	1
emotional control	-0.618	0.696	-0.439	-0.442	-0.439	0.491	0.492	0.49	1
goal focus	-0.585	0.659	-0.416	-0.419	-0.415	0.465	0.465	0.464	0.459	1
social distress	0.532	-0.599	0.378	0.381	0.377	-0.423	-0.423	-0.422	-0.417	-0.395	1
social avoidance	0.58	-0.654	0.413	0.415	0.412	-0.461	-0.462	-0.46	-0.455	-0.431	0.392	1
autonomy opportunities	-0.359	0.405	-0.255	-0.257	-0.255	0.285	0.286	0.285	0.282	0.267	-0.242	-0.265	1
peer support	-0.456	0.514	-0.324	-0.327	-0.324	0.363	0.363	0.362	0.358	0.339	-0.308	-0.336	0.208	1
teacher support	-0.388	0.437	-0.276	-0.278	-0.275	0.308	0.308	0.307	0.304	0.288	-0.262	-0.286	0.177	0.225	1
Implied Covariances (Group number 1 - Default model)
	stress	anxiety	depression	interpersonal assistance	family support	positive cognition	emotional control	goal focus	social distress	social avoidance	autonomy opportunities	peer support	teacher support
stress	0.403
anxiety	0.222	0.474
depression	0.216	0.236	0.457
interpersonal assistance	-0.217	-0.237	-0.231	0.59
family support	-0.242	-0.264	-0.257	0.328	0.734
positive cognition	-0.225	-0.246	-0.239	0.305	0.34	0.638
emotional control	-0.257	-0.28	-0.273	0.347	0.387	0.36	0.846
goal focus	-0.239	-0.261	-0.254	0.323	0.361	0.336	0.382	0.82
social distress	0.082	0.089	0.087	-0.111	-0.124	-0.115	-0.131	-0.122	0.117
social avoidance	0.089	0.097	0.094	-0.12	-0.134	-0.125	-0.142	-0.132	0.045	0.115
autonomy opportunities	-0.101	-0.11	-0.107	0.136	0.152	0.141	0.161	0.15	-0.051	-0.056	0.385
peer support	-0.127	-0.139	-0.135	0.172	0.192	0.179	0.204	0.19	-0.065	-0.07	0.08	0.382
teacher support	-0.116	-0.127	-0.123	0.157	0.175	0.163	0.186	0.173	-0.059	-0.064	0.073	0.092	0.44
Implied Correlations (Group number 1 - Default model)
	stress	anxiety	depression	interpersonal assistance	family support	positive cognition	emotional control	goal focus	social distress	social avoidance	autonomy opportunities	peer support	teacher support
stress	1
anxiety	0.509	1
depression	0.504	0.508	1
interpersonal assistance	-0.445	-0.448	-0.444	1
family support	-0.445	-0.448	-0.445	0.498	1
positive cognition	-0.444	-0.447	-0.443	0.497	0.497	1
emotional control	-0.439	-0.442	-0.439	0.491	0.492	0.49	1
goal focus	-0.416	-0.419	-0.415	0.465	0.465	0.464	0.459	1
social distress	0.378	0.381	0.377	-0.423	-0.423	-0.422	-0.417	-0.395	1
social avoidance	0.413	0.415	0.412	-0.461	-0.462	-0.46	-0.455	-0.431	0.392	1
autonomy opportunities	-0.255	-0.257	-0.255	0.285	0.286	0.285	0.282	0.267	-0.242	-0.265	1
peer support	-0.324	-0.327	-0.324	0.363	0.363	0.362	0.358	0.339	-0.308	-0.336	0.208	1
teacher support	-0.276	-0.278	-0.275	0.308	0.308	0.307	0.304	0.288	-0.262	-0.286	0.177	0.225	1
Residual Covariances (Group number 1 - Default model)
	stress	anxiety	depression	interpersonal assistance	family support	positive cognition	emotional control	goal focus	social distress	social avoidance	autonomy opportunities	peer support	teacher support
stress	0
anxiety	-0.004	0
depression	0.007	-0.003	0
interpersonal assistance	-0.001	-0.001	-0.002	0
family support	0.005	0.009	0.013	0.023	0
positive cognition	-0.001	0.001	0.01	0.012	0.035	0
emotional control	0	0	-0.002	0.013	0.014	0.025	0
goal focus	0.008	-0.004	-0.001	0.019	0.016	0.038	0.022	0
social distress	0.006	0.005	0.003	0.007	0.015	0.006	0.011	0.014	0
social avoidance	-0.003	0.006	0	0.002	0.002	0.011	0.008	0.009	0.018	0
autonomy opportunities	-0.026	-0.028	-0.027	-0.028	-0.049	-0.04	-0.037	-0.046	0.001	0.006	0
peer support	0.019	0.006	0.023	-0.024	-0.014	-0.028	-0.013	-0.026	-0.004	-0.001	0.13	0
teacher support	0.008	-0.004	-0.005	-0.04	-0.019	-0.044	-0.026	-0.027	0	-0.003	0.117	0.137	0
Standardized Residual Covariances (Group number 1 - Default model)
	stress	anxiety	depression	interpersonal assistance	family support	positive cognition	emotional control	goal focus	social distress	social avoidance	autonomy opportunities	peer support	teacher support
stress	0
anxiety	-0.289	0
depression	0.54	-0.237	0
interpersonal assistance	-0.039	-0.071	-0.134	0
family support	0.325	0.553	0.788	1.227	0
positive cognition	-0.073	0.076	0.674	0.669	1.783	0
emotional control	0.018	0.02	-0.133	0.642	0.641	1.171	0
goal focus	0.499	-0.233	-0.052	0.968	0.721	1.856	0.934	0
social distress	0.974	0.816	0.465	0.896	1.772	0.777	1.227	1.577	0
social avoidance	-0.426	0.899	0.017	0.312	0.201	1.453	0.918	1.079	5.527	0
autonomy opportunities	-2.46	-2.45	-2.444	-2.165	-3.45	-2.997	-2.39	-3.088	0.123	1.093	0
peer support	1.833	0.552	2.02	-1.827	-0.946	-2.084	-0.839	-1.722	-0.64	-0.122	12.874	0
teacher support	0.729	-0.303	-0.425	-2.904	-1.222	-3.111	-1.568	-1.677	0.067	-0.429	10.892	12.643	0
Factor Score Weights (Group number 1 - Default model)
	stress	anxiety	depression	interpersonal assistance	family support	positive cognition	emotional control	goal focus	social distress	social avoidance	autonomy opportunities	peer support	teacher support
F4	0.173	0.163	0.162	-0.051	-0.046	-0.049	-0.041	-0.036	0.076	0.094	-0.022	-0.031	-0.023
F1	-0.038	-0.036	-0.036	0.057	0.051	0.055	0.046	0.04	-0.086	-0.106	0.024	0.035	0.026
Total Effects (Group number 1 - Default model)
	F4	F1
stress	0.941	0
anxiety	1.027	0
depression	1	0
interpersonal assistance	0	1.87
family support	0	2.086
positive cognition	0	1.94
emotional control	0	2.211
goal focus	0	2.06
social distress	0	-0.706
social avoidance	0	-0.765
autonomy opportunities	0	0.866
peer support	0	1.097
teacher support	0	1
Standardized Total Effects (Group number 1 - Default model)
	F4	F1
stress	0.711	0
anxiety	0.716	0
depression	0.71	0
interpersonal assistance	0	0.706
family support	0	0.706
positive cognition	0	0.704
emotional control	0	0.696
goal focus	0	0.659
social distress	0	-0.599
social avoidance	0	-0.654
autonomy opportunities	0	0.405
peer support	0	0.514
teacher support	0	0.437
Direct Effects (Group number 1 - Default model)
	F4	F1
stress	0.941	0
anxiety	1.027	0
depression	1	0
interpersonal assistance	0	1.87
family support	0	2.086
positive cognition	0	1.94
emotional control	0	2.211
goal focus	0	2.06
social distress	0	-0.706
social avoidance	0	-0.765
autonomy opportunities	0	0.866
peer support	0	1.097
teacher support	0	1
Standardized Direct Effects (Group number 1 - Default model)
	F4	F1
stress	0.711	0
anxiety	0.716	0
depression	0.71	0
interpersonal assistance	0	0.706
family support	0	0.706
positive cognition	0	0.704
emotional control	0	0.696
goal focus	0	0.659
social distress	0	-0.599
social avoidance	0	-0.654
autonomy opportunities	0	0.405
peer support	0	0.514
teacher support	0	0.437
Indirect Effects (Group number 1 - Default model)
	F4	F1
stress	0	0
anxiety	0	0
depression	0	0
interpersonal assistance	0	0
family support	0	0
positive cognition	0	0
emotional control	0	0
goal focus	0	0
social distress	0	0
social avoidance	0	0
autonomy opportunities	0	0
peer support	0	0
teacher support	0	0
Standardized Indirect Effects (Group number 1 - Default model)
	F4	F1
stress	0	0
anxiety	0	0
depression	0	0
interpersonal assistance	0	0
family support	0	0
positive cognition	0	0
emotional control	0	0
goal focus	0	0
social distress	0	0
social avoidance	0	0
autonomy opportunities	0	0
peer support	0	0
teacher support	0	0
Modification Indices (Group number 1 - Default model)
Covariances: (Group number 1 - Default model)
			M.I.	Par Change
e9	<-->	e10	9.232	0.029
e8	<-->	e9	19.335	0.043
e7	<-->	e8	8.041	0.03
e6	<-->	e10	4.852	0.023
e6	<-->	e8	17.702	0.046
e6	<-->	e7	4.355	0.027
e5	<-->	F4	4.646	0.006
e5	<-->	e9	13.622	0.017
e5	<-->	e7	6.295	0.013
e5	<-->	e6	9.155	0.016
e4	<-->	e8	10.666	0.013
e4	<-->	e7	4.136	0.01
e4	<-->	e6	5.016	0.011
e4	<-->	e5	110.585	0.02
e3	<-->	F4	34.058	-0.033
e3	<-->	F1	23.169	-0.015
e3	<-->	e13	7.331	-0.02
e3	<-->	e12	6.247	-0.019
e3	<-->	e11	7.235	-0.021
e3	<-->	e10	13.783	-0.032
e3	<-->	e9	35.018	-0.056
e3	<-->	e8	26.216	-0.045
e3	<-->	e7	16.248	-0.041
e3	<-->	e6	24.011	-0.051
e2	<-->	F4	14.48	0.02
e2	<-->	F1	9.819	0.009
e2	<-->	e13	5.524	0.016
e2	<-->	e11	7.223	0.019
e2	<-->	e10	11.86	-0.028
e2	<-->	e8	15.326	-0.033
e2	<-->	e6	8.982	-0.03
e2	<-->	e3	298.512	0.138
e1	<-->	e10	26.043	-0.046
e1	<-->	e9	4.617	-0.021
e1	<-->	e8	29.685	-0.051
e1	<-->	e7	7.344	-0.029
e1	<-->	e6	7.432	-0.03
e1	<-->	e3	189.433	0.123
e1	<-->	e2	300.922	0.146
Variances: (Group number 1 - Default model)
			M.I.	Par Change
Regression Weights: (Group number 1 - Default model)
			M.I.	Par Change
stress	<---	autonomy opportunities	5.724	-0.049
stress	<---	peer support	4.21	0.042
anxiety	<---	autonomy opportunities	5.715	-0.052
depression	<---	autonomy opportunities	5.584	-0.051
depression	<---	peer support	5.534	0.051
interpersonal assistance	<---	family support	4.195	0.035
interpersonal assistance	<---	autonomy opportunities	11.312	-0.08
interpersonal assistance	<---	peer support	8.425	-0.07
interpersonal assistance	<---	teacher support	20.599	-0.102
family support	<---	interpersonal assistance	4.198	0.044
family support	<---	positive cognition	8.851	0.062
family support	<---	social distress	8.268	0.139
family support	<---	autonomy opportunities	28.741	-0.143
positive cognition	<---	family support	8.784	0.054
positive cognition	<---	goal focus	9.279	0.052
positive cognition	<---	social avoidance	5.67	0.109
positive cognition	<---	autonomy opportunities	21.516	-0.116
positive cognition	<---	peer support	10.887	-0.083
positive cognition	<---	teacher support	23.479	-0.113
emotional control	<---	autonomy opportunities	13.333	-0.106
emotional control	<---	teacher support	5.808	-0.065
goal focus	<---	positive cognition	8.075	0.065
goal focus	<---	social distress	5.546	0.126
goal focus	<---	autonomy opportunities	19.694	-0.131
goal focus	<---	peer support	6.373	-0.075
goal focus	<---	teacher support	5.874	-0.067
social distress	<---	family support	6.148	0.021
social distress	<---	goal focus	4.775	0.018
social distress	<---	social avoidance	58.511	0.164
social avoidance	<---	positive cognition	4.864	0.019
social avoidance	<---	social distress	66.983	0.165
autonomy opportunities	<---	stress	8.109	-0.066
autonomy opportunities	<---	anxiety	7.319	-0.058
autonomy opportunities	<---	depression	8.055	-0.062
autonomy opportunities	<---	interpersonal assistance	6.194	-0.048
autonomy opportunities	<---	family support	15.725	-0.068
autonomy opportunities	<---	positive cognition	11.862	-0.064
autonomy opportunities	<---	emotional control	7.534	-0.044
autonomy opportunities	<---	goal focus	12.476	-0.058
autonomy opportunities	<---	peer support	211.219	0.347
autonomy opportunities	<---	teacher support	149.448	0.272
peer support	<---	stress	4.996	0.049
peer support	<---	depression	6.027	0.051
peer support	<---	interpersonal assistance	5.342	-0.042
peer support	<---	positive cognition	6.95	-0.046
peer support	<---	goal focus	4.675	-0.033
peer support	<---	autonomy opportunities	244.582	0.351
peer support	<---	teacher support	237.521	0.324
teacher support	<---	interpersonal assistance	11.709	-0.069
teacher support	<---	positive cognition	13.439	-0.071
teacher support	<---	autonomy opportunities	155.162	0.313
teacher support	<---	peer support	212.964	0.368
Minimization History (Default model)
Iteration		Negative	Condition #	Smallest	Diameter	F	NTries	Ratio
		eigenvalues		eigenvalue
0	e	4		-1.195	9999	7869.73	0	9999
1	e	2		-0.296	2.258	3963.57	20	0.286
2	e*	1		-0.185	0.831	2467.52	5	0.75
3	e	0	296.51		0.78	1528.49	5	0.679
4	e	0	190.018		0.674	1294.52	3	0
5	e	0	756.785		0.611	1141.3	1	1.077
6	e	0	1608.25		0.516	1106.43	1	1.148
7	e	0	3691.29		0.326	1094.85	1	1.2
8	e	0	5826.61		0.278	1092.37	1	1.102
9	e	0	7888.69		0.085	1092.04	1	1.069
10	e	0	7950.53		0.021	1092.03	1	1.014
11	e	0	8210.89		0	1092.03	1	1
Pairwise Parameter Comparisons (Default model)
Variance-covariance Matrix of Estimates (Default model)
	par_1	par_2	par_3	par_4	par_5	par_6	par_7	par_8	par_9	par_10	par_11	par_12	par_13	par_14	par_15	par_16	par_17	par_18	par_19	par_20	par_21	par_22	par_23	par_24	par_25	par_26	par_27
par_1	0.006
par_2	0.003	0.005
par_3	0	0	0.002
par_4	0	0	0.001	0.001
par_5	0	0	0	0	0
par_6	-0.003	-0.002	0	0	0	0.002
par_7	-0.002	-0.002	0	0	0	0.002	0.002
par_8	0.007	0.005	0	0	0.001	-0.005	-0.005	0.018
par_9	0.007	0.006	0	0	0.001	-0.005	-0.005	0.015	0.02
par_10	0.007	0.005	0	0	0.001	-0.005	-0.004	0.013	0.014	0.015
par_11	0.007	0.005	0	0	0.001	-0.005	-0.005	0.014	0.015	0.013	0.018
par_12	0.006	0.005	0	0	0.001	-0.005	-0.004	0.013	0.014	0.012	0.013	0.014
par_13	-0.001	0	0	0	0	0	0	-0.001	-0.001	-0.001	-0.001	-0.001	0
par_14	0	0	0	0	0	0	0	0	0	0	0	0	0	0
par_15	0	0	0	0	0	0	0	0	0	0	0	0	0	0	0
par_16	0	0	0	0	0	0	0	0	0	0	0	0	0	0	0	0
par_17	0	0	0	0	0	0	0	0	0	0	0	0	0	0	0	0	0
par_18	0	0	0	0	0	0	0	0	0	0	0	0	0	0	0	0	0	0
par_19	0	0	0	0	0	0	0	0	0	0	0	0	0	0	0	0	0	0	0
par_20	0	0	0	0	0	0	0	0	0	0	0	0	0	0	0	0	0	0	0	0
par_21	0	0	0	0	0	0	0	0	0	0	0	0	0	0	0	0	0	0	0	0	0
par_22	0	0	0	0	0	0	0	0	0	0	0	0	0	0	0	0	0	0	0	0	0	0
par_23	0	0	0	0	0	0	0	0	0	0	0	0	0	0	0	0	0	0	0	0	0	0	0
par_24	0	0	0	0	0	0	0	0	0	0	0	0	0	0	0	0	0	0	0	0	0	0	0	0
par_25	0	0	0	0	0	0	0	0	0	0	0	0	0	0	0	0	0	0	0	0	0	0	0	0	0
par_26	0	0	0	0	0	0	0	0	0	0	0	0	0	0	0	0	0	0	0	0	0	0	0	0	0	0
par_27	0	0	0	0	0	0	0	0	0	0	0	0	0	0	0	0	0	0	0	0	0	0	0	0	0	0	0
Correlations of Estimates (Default model)
	par_1	par_2	par_3	par_4	par_5	par_6	par_7	par_8	par_9	par_10	par_11	par_12	par_13	par_14	par_15	par_16	par_17	par_18	par_19	par_20	par_21	par_22	par_23	par_24	par_25	par_26	par_27
par_1	1
par_2	0.524	1
par_3	0.003	0.001	1
par_4	0.003	0.002	0.498	1
par_5	0.578	0.486	0.274	0.277	1
par_6	-0.662	-0.564	-0.002	-0.002	-0.659	1
par_7	-0.638	-0.545	-0.001	-0.004	-0.633	0.741	1
par_8	0.66	0.56	0	0.002	0.664	-0.759	-0.73	1
par_9	0.676	0.574	-0.001	0.003	0.678	-0.776	-0.746	0.786	1
par_10	0.677	0.575	0.001	0.005	0.683	-0.779	-0.751	0.791	0.807	1
par_11	0.679	0.574	0	0.005	0.683	-0.781	-0.749	0.789	0.806	0.812	1
par_12	0.678	0.578	-0.001	0.003	0.682	-0.782	-0.751	0.79	0.806	0.81	0.811	1
par_13	-0.723	-0.619	0	-0.004	-0.868	0.829	0.799	-0.835	-0.853	-0.857	-0.857	-0.857	1
par_14	-0.002	-0.001	-0.612	-0.6	-0.564	0.002	0.002	-0.001	-0.001	-0.002	-0.002	-0.001	0.13	1
par_15	0.041	0.031	0	0.003	0.067	-0.077	-0.075	0.084	0.085	0.089	0.085	0.088	-0.085	-0.001	1
par_16	-0.026	-0.003	-0.003	0	0.038	-0.051	-0.047	0.058	0.057	0.061	0.058	0.06	-0.055	0.001	0.041	1
par_17	0.002	-0.038	-0.001	0	0.032	-0.034	-0.03	0.04	0.039	0.041	0.042	0.039	-0.035	0	0.026	0.037	1
par_18	0.002	0.007	-0.004	0.002	-0.001	0.072	0.023	0.013	0.012	0.015	0.009	0.009	-0.002	0.001	0.002	0	-0.004	1
par_19	-0.001	0	-0.001	-0.002	0.001	0.019	0.071	0.011	0.01	0.009	0.012	0.008	-0.001	0.001	0.001	0.003	0.001	0.049	1
par_20	-0.002	0.009	0.001	0.003	-0.021	0.008	0.005	-0.092	-0.021	-0.026	-0.02	-0.021	0.021	-0.002	-0.015	-0.02	-0.02	-0.026	-0.026	1
par_21	-0.006	0.006	0.004	0.001	-0.022	0.008	0.006	-0.022	-0.095	-0.024	-0.02	-0.02	0.022	-0.002	-0.016	-0.016	-0.019	-0.028	-0.026	0.005	1
par_22	-0.01	0.003	-0.001	-0.005	-0.039	0.019	0.021	-0.044	-0.039	-0.112	-0.044	-0.036	0.038	0.002	-0.029	-0.029	-0.026	-0.038	-0.024	0.021	0.011	1
par_23	-0.004	0.016	0.002	-0.003	-0.028	0.011	0.001	-0.021	-0.02	-0.028	-0.097	-0.024	0.021	0.001	-0.016	-0.018	-0.027	-0.02	-0.034	0.003	0	0.024	1
par_24	-0.01	-0.002	0.003	0.001	-0.033	0.024	0.019	-0.034	-0.032	-0.033	-0.037	-0.108	0.035	-0.002	-0.026	-0.026	-0.02	-0.02	-0.023	0.006	-0.001	0.002	0.011	1
par_25	0.004	0.002	0.227	0.204	0.079	-0.003	-0.003	0.001	0.001	0.003	0.003	0.001	-0.002	-0.245	0.002	-0.002	0	-0.001	-0.002	0.002	0.003	-0.004	-0.001	0.002	1
par_26	-0.002	0	-0.223	0.002	-0.036	0.001	-0.001	0.002	0.003	0.002	0.003	0.003	-0.002	0.029	0.001	0.004	0.001	0.006	0	0	-0.004	-0.002	-0.004	-0.004	-0.043	1
par_27	-0.002	-0.002	0.026	-0.204	-0.037	0.002	0.005	-0.003	-0.004	-0.006	-0.006	-0.005	0.004	-0.001	-0.003	-0.002	-0.001	-0.005	0.001	-0.003	0.001	0.006	0.005	0.001	0.001	-0.047	1
Critical Ratios for Differences between Parameters (Default model)
	par_1	par_2	par_3	par_4	par_5	par_6	par_7	par_8	par_9	par_10	par_11	par_12	par_13	par_14	par_15	par_16	par_17	par_18	par_19	par_20	par_21	par_22	par_23	par_24	par_25	par_26	par_27
par_1	0
par_2	-3.185	0
par_3	-0.789	1.956	0
par_4	-1.805	0.932	-2.122	0
par_5	-16.83	-14.785	-28.187	-28.658	0
par_6	-15.979	-15.219	-27.4	-27.056	-11.397	0
par_7	-15.813	-14.987	-27.145	-26.771	-10.773	1.68	0
par_8	9.46	10.699	7.314	7.992	16.967	16.101	16.025	0
par_9	10.543	11.583	8.02	8.676	17.265	16.294	16.226	1.668	0
par_10	9.197	10.574	6.958	7.694	17.479	16.307	16.225	-1.422	-3.218	0
par_11	10.076	11.225	7.604	8.3	17.466	16.357	16.296	0.306	-1.45	1.847	0
par_12	8.801	10.303	6.648	7.41	17.595	16.334	16.259	-2.273	-4.07	-0.935	-2.76	0
par_13	-11.919	-10.088	-21.662	-21.462	11.133	20.298	19.656	-13.808	-14.186	-13.971	-14.168	-13.943	0
par_14	-10.96	-8.75	-14.898	-14.3	15.804	19.072	18.631	-13.497	-13.93	-13.657	-13.892	-13.615	8.316	0
par_15	-9.49	-7.106	-15.106	-14.323	30.391	21.346	21.018	-12.698	-13.173	-12.805	-13.089	-12.725	15.636	6.08	0
par_16	-10.394	-8.148	-17.051	-16.457	29.016	20.338	19.974	-13.23	-13.676	-13.38	-13.627	-13.325	13.052	2.677	-4.443	0
par_17	-9.891	-7.518	-16.013	-15.308	29.742	21.065	20.728	-12.904	-13.365	-13.024	-13.298	-12.952	14.919	4.618	-1.927	2.557	0
par_18	-13.304	-11.278	-22.641	-22.614	19.626	16.738	16.165	-14.811	-15.181	-15.095	-15.231	-15.11	-1.761	-10.265	-21.25	-19.411	-20.721	0
par_19	-13.185	-11.146	-22.423	-22.363	20.393	16.867	16.398	-14.744	-15.117	-15.02	-15.164	-15.034	-0.887	-9.674	-20.5	-18.497	-19.913	2.332	0
par_20	-7.941	-5.493	-12.171	-11.134	27.925	23.185	22.863	-11.597	-12.223	-11.711	-12.077	-11.597	18.076	9.553	4.657	8.399	6.335	21.019	20.492	0
par_21	-8.301	-5.886	-12.864	-11.861	27.415	22.761	22.433	-11.921	-12.314	-11.948	-12.295	-11.842	17.267	8.601	3.539	7.336	5.233	20.293	19.751	-1.08	0
par_22	-9.836	-7.535	-15.857	-15.109	26.87	21.207	20.862	-12.787	-13.256	-12.8	-13.172	-12.829	14.523	4.466	-1.749	2.364	0.036	18.653	17.963	-6.217	-5.092	0
par_23	-9.221	-6.883	-14.635	-13.771	27.13	21.84	21.439	-12.454	-12.936	-12.521	-12.726	-12.438	15.688	6.286	0.597	4.611	2.356	19.393	18.7	-3.964	-2.867	2.281	0
par_24	-10.194	-7.913	-16.585	-15.913	26.823	20.821	20.427	-13.005	-13.461	-13.132	-13.392	-12.969	13.614	3.301	-3.248	0.905	-1.471	18.236	17.418	-7.518	-6.417	-1.444	-3.691	0
par_25	-11.138	-8.92	-19.395	-18.851	26.158	19.5	19.081	-13.576	-14.004	-13.753	-13.978	-13.712	9.868	-0.156	-7.618	-3.624	-5.959	14.968	14.032	-11.094	-10.081	-5.623	-7.633	-4.308	0
par_26	-11.068	-8.849	-17.325	-17.721	24.674	19.584	19.16	-13.54	-13.972	-13.713	-13.942	-13.673	10.066	0.069	-7.286	-3.295	-5.621	15.095	14.163	-10.813	-9.776	-5.313	-7.323	-3.976	0.299	0
par_27	-11.5	-9.315	-19.191	-17.872	24.303	19.071	18.648	-13.782	-14.199	-13.972	-14.183	-13.943	8.528	-1.665	-9.61	-5.753	-8.055	13.98	12.953	-12.678	-11.714	-7.577	-9.462	-6.292	-1.956	-2.203	0
Model Fit Summary
CMIN
Model	NPAR	CMIN	DF	P	CMIN/DF
Default model	27	1092.03	64	0	17.063
Saturated model	91	0	0
Independence model	13	7703.01	78	0	98.756
RMR, GFI
Model	RMR	GFI	AGFI	PGFI
Default model	0.029	0.889	0.843	0.626
Saturated model	0	1
Independence model	0.188	0.346	0.236	0.296
Baseline Comparisons
Model	NFI	RFI	IFI	TLI	CFI
	Delta1	rho1	Delta2	rho2
Default model	0.858	0.827	0.865	0.836	0.865
Saturated model	1		1		1
Independence model	0	0	0	0	0
Parsimony-Adjusted Measures
Model	PRATIO	PNFI	PCFI
Default model	0.821	0.704	0.71
Saturated model	0	0	0
Independence model	1	0	0
NCP
Model	NCP	LO 90	HI 90
Default model	1028.03	924.587	1138.88
Saturated model	0	0	0
Independence model	7625.01	7340.17	7916.14
FMIN
Model	FMIN	F0	LO 90	HI 90
Default model	0.725	0.683	0.614	0.756
Saturated model	0	0	0	0
Independence model	5.115	5.063	4.874	5.256
RMSEA
Model	RMSEA	LO 90	HI 90	PCLOSE
Default model	0.103	0.098	0.109	0
Independence model	0.255	0.25	0.26	0
AIC
Model	AIC	BCC	BIC	CAIC
Default model	1146.03	1146.54	1289.61	1316.61
Saturated model	182	183.708	665.927	756.927
Independence model	7729.01	7729.25	7798.14	7811.14
ECVI
Model	ECVI	LO 90	HI 90	MECVI
Default model	0.761	0.692	0.835	0.761
Saturated model	0.121	0.121	0.121	0.122
Independence model	5.132	4.943	5.325	5.132
HOELTER
Model	HOELTER	HOELTER
	0.05	0.01
Default model	116	129
Independence model	20	22
Execution time summary
Minimization:	0.031
Miscellaneous:	0.409
Bootstrap:	0
Total:	0.44

## Sheet: 1 factor model
Analysis Summary
Groups
Group number 1 (Group number 1)
Notes for Group (Group number 1)
The model is recursive.
Sample size = 1507
Variable Summary (Group number 1)
Your model contains the following variables (Group number 1)
Observed, endogenous variables
teacher support
peer support
autonomy opportunities
social avoidance
social distress
goal focus
emotional controll
positive cognition
family support
interpersonal assistance
depression
anxiety
stress
Unobserved, exogenous variables
F1
e1
e2
e3
e4
e5
e6
e7
e8
e9
e10
e11
e12
e13
Variable counts (Group number 1)
Number of variables in your model:	27
Number of observed variables:	13
Number of unobserved variables:	14
Number of exogenous variables:	14
Number of endogenous variables:	13
Parameter Summary (Group number 1)
	Weights	Covariances	Variances	Means	Intercepts	Total
Fixed	14	0	0	0	0	14
Labeled	0	0	0	0	0	0
Unlabeled	12	0	14	0	0	26
Total	26	0	14	0	0	40
Assessment of normality (Group number 1)
Variable	min	max	skew	c.r.	kurtosis	c.r.
stress	1.143	4	-0.455	-7.217	-0.789	-6.251
anxiety	1	4	-0.424	-6.719	-0.999	-7.916
depression	1	3.714	-0.514	-8.143	-0.898	-7.115
interpersonal assistance	1.667	5	-0.197	-3.126	-1.028	-8.148
family support	1.167	5	-0.232	-3.67	-0.979	-7.756
positive cognition	1.25	5	-0.16	-2.53	-0.873	-6.92
emotional control	1.167	5	-0.217	-3.434	-1.038	-8.227
goal focus	1.2	5	-0.207	-3.283	-0.943	-7.471
social distress	1	2	0.751	11.904	-0.964	-7.641
social avoidance	1	2	0.707	11.211	-0.982	-7.783
autonomy opportunities	1	4	-0.47	-7.452	-0.278	-2.2
peer support	1.462	4	-0.349	-5.536	-0.83	-6.574
teacher support	1.429	4.143	-0.409	-6.485	-0.76	-6.023
Multivariate					-0.893	-0.878
Observations farthest from the centroid (Mahalanobis distance) (Group number 1)
Observation number	Mahalanobis d-squared	p1	p2
250	41.35	0	0.118
222	33.195	0.002	0.692
16	32.501	0.002	0.588
1407	31.903	0.002	0.515
592	31.363	0.003	0.467
509	31.07	0.003	0.377
231	30.877	0.004	0.282
758	30.634	0.004	0.222
991	30.063	0.005	0.264
183	29.748	0.005	0.248
360	29.454	0.006	0.236
681	29.283	0.006	0.196
959	28.842	0.007	0.246
234	28.131	0.009	0.435
994	28.024	0.009	0.38
534	27.48	0.011	0.544
125	26.5	0.015	0.882
466	26.456	0.015	0.845
1281	26.277	0.016	0.853
293	26.209	0.016	0.822
118	26.187	0.016	0.77
1151	26.121	0.016	0.734
961	25.895	0.018	0.778
702	25.829	0.018	0.747
199	25.822	0.018	0.682
1455	25.696	0.019	0.684
1423	25.638	0.019	0.648
1238	25.58	0.019	0.611
1457	25.566	0.019	0.547
78	25.526	0.02	0.499
1361	25.479	0.02	0.457
465	25.402	0.02	0.437
392	25.209	0.022	0.5
1289	25.16	0.022	0.464
463	25.085	0.022	0.448
1252	25.077	0.023	0.386
1038	25.051	0.023	0.341
1269	24.958	0.023	0.341
1158	24.891	0.024	0.325
436	24.807	0.024	0.323
391	24.577	0.026	0.427
269	24.24	0.029	0.624
248	24.181	0.03	0.609
108	24.154	0.03	0.571
259	24.151	0.03	0.512
1346	24.126	0.03	0.472
393	24.109	0.03	0.427
713	24.069	0.031	0.401
810	24.066	0.031	0.347
530	23.942	0.032	0.389
672	23.635	0.035	0.588
189	23.617	0.035	0.547
1504	23.609	0.035	0.498
100	23.595	0.035	0.455
855	23.536	0.036	0.451
718	23.484	0.036	0.442
1165	23.461	0.036	0.408
1499	23.455	0.037	0.361
338	23.448	0.037	0.317
511	23.397	0.037	0.31
238	23.254	0.039	0.381
1139	23.134	0.04	0.436
258	23.132	0.04	0.387
809	22.951	0.042	0.503
1351	22.919	0.043	0.481
843	22.834	0.044	0.511
751	22.792	0.044	0.501
513	22.726	0.045	0.515
651	22.673	0.046	0.516
1192	22.576	0.047	0.561
1261	22.509	0.048	0.578
253	22.411	0.049	0.625
1125	22.102	0.054	0.836
132	22.058	0.054	0.835
1404	21.957	0.056	0.868
282	21.946	0.056	0.848
685	21.941	0.056	0.823
145	21.94	0.056	0.793
1402	21.888	0.057	0.799
626	21.822	0.058	0.815
196	21.743	0.059	0.84
10	21.709	0.06	0.835
661	21.695	0.06	0.816
1141	21.646	0.061	0.821
1353	21.563	0.063	0.849
322	21.54	0.063	0.838
154	21.532	0.063	0.816
695	21.488	0.064	0.819
192	21.388	0.066	0.86
203	21.321	0.067	0.877
101	21.315	0.067	0.858
355	21.287	0.067	0.852
1132	21.274	0.068	0.835
1157	21.272	0.068	0.809
106	21.27	0.068	0.781
109	21.259	0.068	0.758
1358	21.249	0.068	0.734
1083	21.232	0.068	0.716
644	21.131	0.07	0.775
519	21.124	0.071	0.75
Sample Moments (Group number 1)
Sample Covariances (Group number 1)
	stress	anxiety	depression	interpersonal assistance	family support	positive cognition	emotional control	goal focus	social distress	social avoidance	autonomy opportunities	peer support	teacher support
stress	0.403
anxiety	0.219	0.474
depression	0.223	0.233	0.457
interpersonal assistance	-0.218	-0.238	-0.233	0.59
family support	-0.237	-0.255	-0.245	0.351	0.734
positive cognition	-0.226	-0.245	-0.229	0.316	0.375	0.638
emotional control	-0.256	-0.28	-0.275	0.36	0.402	0.385	0.846
goal focus	-0.231	-0.265	-0.255	0.343	0.377	0.374	0.404	0.82
social distress	0.088	0.095	0.09	-0.104	-0.109	-0.109	-0.12	-0.109	0.117
social avoidance	0.086	0.103	0.094	-0.118	-0.132	-0.113	-0.134	-0.123	0.063	0.115
autonomy opportunities	-0.126	-0.138	-0.134	0.108	0.103	0.101	0.124	0.104	-0.051	-0.049	0.385
peer support	-0.108	-0.133	-0.112	0.148	0.178	0.151	0.191	0.164	-0.069	-0.071	0.21	0.382
teacher support	-0.108	-0.13	-0.128	0.117	0.156	0.118	0.16	0.146	-0.059	-0.067	0.19	0.229	0.44
Condition number = 58.054
Eigenvalues
2.993 .651 .430 .400 .388 .299 .290 .235 .217 .198 .151 .099 .052
Determinant of sample covariance matrix = .000
Sample Correlations (Group number 1)
	stress	anxiety	depression	interpersonal assistance	family support	positive cognition	emotional control	goal focus	social distress	social avoidance	autonomy opportunities	peer support	teacher support
stress	1
anxiety	0.5	1
depression	0.52	0.501	1
interpersonal assistance	-0.446	-0.45	-0.448	1
family support	-0.436	-0.433	-0.422	0.533	1
positive cognition	-0.446	-0.445	-0.424	0.516	0.548	1
emotional control	-0.439	-0.442	-0.442	0.51	0.51	0.524	1
goal focus	-0.402	-0.425	-0.417	0.493	0.486	0.517	0.485	1
social distress	0.405	0.403	0.39	-0.398	-0.373	-0.4	-0.383	-0.351	1
social avoidance	0.401	0.44	0.412	-0.453	-0.456	-0.419	-0.429	-0.401	0.545	1
autonomy opportunities	-0.321	-0.322	-0.32	0.227	0.193	0.204	0.218	0.184	-0.239	-0.235	1
peer support	-0.275	-0.312	-0.269	0.313	0.337	0.305	0.335	0.292	-0.325	-0.34	0.547	1
teacher support	-0.256	-0.286	-0.287	0.23	0.275	0.224	0.262	0.243	-0.26	-0.297	0.462	0.559	1
Condition number = 15.461
Eigenvalues
5.670 1.458 .823 .790 .546 .527 .508 .499 .497 .460 .441 .414 .367
Models
Default model (Default model)
Notes for Model (Default model)
Computation of degrees of freedom (Default model)
Number of distinct sample moments:	91
Number of distinct parameters to be estimated:	26
Degrees of freedom (91 - 26):	65
Result (Default model)
Minimum was achieved
Chi-square = 1186.092
Degrees of freedom = 65
Probability level = .000
Group number 1 (Group number 1 - Default model)
Estimates (Group number 1 - Default model)
Scalar Estimates (Group number 1 - Default model)
Maximum Likelihood Estimates
Regression Weights: (Group number 1 - Default model)
			Estimate	S.E.	C.R.	P	Label
teacher support	<---	F1	1
peer support	<---	F1	1.085	0.077	14.034	***	par_1
autonomy opportunities	<---	F1	0.886	0.072	12.361	***	par_2
social avoidance	<---	F1	-0.764	0.05	-15.369	***	par_3
social distress	<---	F1	-0.708	0.048	-14.815	***	par_4
goal focus	<---	F1	2.051	0.134	15.292	***	par_5
emotional control	<---	F1	2.202	0.141	15.642	***	par_6
positive cognition	<---	F1	1.929	0.123	15.621	***	par_7
family support	<---	F1	2.069	0.132	15.701	***	par_8
interpersonal assistance	<---	F1	1.863	0.119	15.667	***	par_9
depression	<---	F1	-1.539	0.1	-15.409	***	par_10
anxiety	<---	F1	-1.6	0.103	-15.534	***	par_11
stress	<---	F1	-1.449	0.094	-15.381	***	par_12
Standardized Regression Weights: (Group number 1 - Default model)
			Estimate
teacher support	<---	F1	0.435
peer support	<---	F1	0.506
autonomy opportunities	<---	F1	0.412
social avoidance	<---	F1	-0.65
social distress	<---	F1	-0.599
goal focus	<---	F1	0.653
emotional control	<---	F1	0.691
positive cognition	<---	F1	0.696
family support	<---	F1	0.697
interpersonal assistance	<---	F1	0.7
depression	<---	F1	-0.657
anxiety	<---	F1	-0.67
stress	<---	F1	-0.658
Variances: (Group number 1 - Default model)
			Estimate	S.E.	C.R.	P	Label
F1			0.083	0.01	8.396	***	par_13
e1			0.357	0.013	26.647	***	par_14
e2			0.284	0.011	26.266	***	par_15
e3			0.319	0.012	26.729	***	par_16
e4			0.066	0.003	25.108	***	par_17
e5			0.075	0.003	25.654	***	par_18
e6			0.47	0.019	25.093	***	par_19
e7			0.443	0.018	24.583	***	par_20
e8			0.329	0.013	24.438	***	par_21
e9			0.377	0.015	24.444	***	par_22
e10			0.301	0.012	24.423	***	par_23
e11			0.26	0.01	25.032	***	par_24
e12			0.261	0.01	24.866	***	par_25
e13			0.229	0.009	25.019	***	par_26
Squared Multiple Correlations: (Group number 1 - Default model)
			Estimate
stress			0.433
anxiety			0.45
depression			0.431
interpersonal assistance			0.49
family support			0.486
positive cognition			0.485
emotional control			0.477
goal focus			0.427
social distress			0.358
social avoidance			0.423
autonomy opportunities			0.17
peer support			0.256
teacher support			0.189
Matrices (Group number 1 - Default model)
Implied (for all variables) Covariances (Group number 1 - Default model)
	F1	stress	anxiety	depression	interpersonal assistance	family support	positive cognition	emotional control	goal focus	social distress	social avoidance	autonomy opportunities	peer support	teacher support
F1	0.083
stress	-0.121	0.403
anxiety	-0.133	0.193	0.474
depression	-0.128	0.186	0.205	0.457
interpersonal assistance	0.155	-0.225	-0.248	-0.239	0.59
family support	0.172	-0.25	-0.276	-0.265	0.321	0.734
positive cognition	0.161	-0.233	-0.257	-0.247	0.299	0.332	0.638
emotional control	0.183	-0.266	-0.293	-0.282	0.342	0.379	0.354	0.846
goal focus	0.171	-0.247	-0.273	-0.263	0.318	0.353	0.329	0.376	0.82
social distress	-0.059	0.085	0.094	0.091	-0.11	-0.122	-0.114	-0.13	-0.121	0.117
social avoidance	-0.064	0.092	0.102	0.098	-0.118	-0.132	-0.123	-0.14	-0.13	0.045	0.115
autonomy opportunities	0.074	-0.107	-0.118	-0.113	0.137	0.153	0.142	0.162	0.151	-0.052	-0.056	0.385
peer support	0.09	-0.131	-0.144	-0.139	0.168	0.187	0.174	0.199	0.185	-0.064	-0.069	0.08	0.382
teacher support	0.083	-0.121	-0.133	-0.128	0.155	0.172	0.161	0.183	0.171	-0.059	-0.064	0.074	0.09	0.44
Implied (for all variables) Correlations (Group number 1 - Default model)
	F1	stress	anxiety	depression	interpersonal assistance	family support	positive cognition	emotional control	goal focus	social distress	social avoidance	autonomy opportunities	peer support	teacher support
F1	1
stress	-0.658	1
anxiety	-0.67	0.441	1
depression	-0.657	0.432	0.44	1
interpersonal assistance	0.7	-0.461	-0.469	-0.46	1
family support	0.697	-0.459	-0.467	-0.458	0.488	1
positive cognition	0.696	-0.458	-0.467	-0.457	0.487	0.485	1
emotional control	0.691	-0.455	-0.463	-0.454	0.483	0.481	0.481	1
goal focus	0.653	-0.43	-0.438	-0.429	0.457	0.455	0.455	0.451	1
social distress	-0.599	0.394	0.401	0.393	-0.419	-0.417	-0.417	-0.413	-0.391	1
social avoidance	-0.65	0.428	0.436	0.427	-0.455	-0.453	-0.453	-0.449	-0.425	0.389	1
autonomy opportunities	0.412	-0.271	-0.276	-0.271	0.288	0.287	0.287	0.285	0.269	-0.247	-0.268	1
peer support	0.506	-0.333	-0.339	-0.333	0.354	0.353	0.353	0.35	0.331	-0.303	-0.329	0.209	1
teacher support	0.435	-0.286	-0.292	-0.286	0.304	0.303	0.303	0.3	0.284	-0.26	-0.283	0.179	0.22	1
Implied Covariances (Group number 1 - Default model)
	stress	anxiety	depression	interpersonal assistance	family support	positive cognition	emotional control	goal focus	social distress	social avoidance	autonomy opportunities	peer support	teacher support
stress	0.403
anxiety	0.193	0.474
depression	0.186	0.205	0.457
interpersonal assistance	-0.225	-0.248	-0.239	0.59
family support	-0.25	-0.276	-0.265	0.321	0.734
positive cognition	-0.233	-0.257	-0.247	0.299	0.332	0.638
emotional control	-0.266	-0.293	-0.282	0.342	0.379	0.354	0.846
goal focus	-0.247	-0.273	-0.263	0.318	0.353	0.329	0.376	0.82
social distress	0.085	0.094	0.091	-0.11	-0.122	-0.114	-0.13	-0.121	0.117
social avoidance	0.092	0.102	0.098	-0.118	-0.132	-0.123	-0.14	-0.13	0.045	0.115
autonomy opportunities	-0.107	-0.118	-0.113	0.137	0.153	0.142	0.162	0.151	-0.052	-0.056	0.385
peer support	-0.131	-0.144	-0.139	0.168	0.187	0.174	0.199	0.185	-0.064	-0.069	0.08	0.382
teacher support	-0.121	-0.133	-0.128	0.155	0.172	0.161	0.183	0.171	-0.059	-0.064	0.074	0.09	0.44
Implied Correlations (Group number 1 - Default model)
	stress	anxiety	depression	interpersonal assistance	family support	positive cognition	emotional control	goal focus	social distress	social avoidance	autonomy opportunities	peer support	teacher support
stress	1
anxiety	0.441	1
depression	0.432	0.44	1
interpersonal assistance	-0.461	-0.469	-0.46	1
family support	-0.459	-0.467	-0.458	0.488	1
positive cognition	-0.458	-0.467	-0.457	0.487	0.485	1
emotional control	-0.455	-0.463	-0.454	0.483	0.481	0.481	1
goal focus	-0.43	-0.438	-0.429	0.457	0.455	0.455	0.451	1
social distress	0.394	0.401	0.393	-0.419	-0.417	-0.417	-0.413	-0.391	1
social avoidance	0.428	0.436	0.427	-0.455	-0.453	-0.453	-0.449	-0.425	0.389	1
autonomy opportunities	-0.271	-0.276	-0.271	0.288	0.287	0.287	0.285	0.269	-0.247	-0.268	1
peer support	-0.333	-0.339	-0.333	0.354	0.353	0.353	0.35	0.331	-0.303	-0.329	0.209	1
teacher support	-0.286	-0.292	-0.286	0.304	0.303	0.303	0.3	0.284	-0.26	-0.283	0.179	0.22	1
Residual Covariances (Group number 1 - Default model)
	stress	anxiety	depression	interpersonal assistance	family support	positive cognition	emotional control	goal focus	social distress	social avoidance	autonomy opportunities	peer support	teacher support
stress	0
anxiety	0.026	0
depression	0.038	0.028	0
interpersonal assistance	0.007	0.01	0.006	0
family support	0.012	0.02	0.02	0.03	0
positive cognition	0.006	0.012	0.018	0.017	0.043	0
emotional control	0.009	0.013	0.007	0.019	0.023	0.031	0
goal focus	0.016	0.008	0.008	0.025	0.024	0.045	0.029	0
social distress	0.002	0	-0.001	0.006	0.013	0.005	0.01	0.012	0
social avoidance	-0.006	0.001	-0.003	0.001	-0.001	0.009	0.006	0.007	0.018	0
autonomy opportunities	-0.019	-0.02	-0.021	-0.029	-0.05	-0.041	-0.038	-0.048	0.002	0.007	0
peer support	0.023	0.012	0.026	-0.02	-0.008	-0.024	-0.008	-0.022	-0.005	-0.002	0.13	0
teacher support	0.013	0.003	0	-0.038	-0.016	-0.042	-0.023	-0.025	0	-0.003	0.116	0.139	0
Standardized Residual Covariances (Group number 1 - Default model)
	stress	anxiety	depression	interpersonal assistance	family support	positive cognition	emotional control	goal focus	social distress	social avoidance	autonomy opportunities	peer support	teacher support
stress	0
anxiety	2.091	0
depression	3.119	2.152	0
interpersonal assistance	0.512	0.671	0.406	0
family support	0.798	1.214	1.248	1.588	0
positive cognition	0.439	0.777	1.171	0.986	2.186	0
emotional control	0.559	0.749	0.398	0.922	1	1.492	0
goal focus	1.005	0.457	0.446	1.244	1.073	2.173	1.211	0
social distress	0.388	0.062	-0.108	0.763	1.572	0.61	1.092	1.443	0
social avoidance	-0.98	0.157	-0.528	0.095	-0.092	1.202	0.7	0.864	5.621	0
autonomy opportunities	-1.85	-1.716	-1.841	-2.275	-3.51	-3.081	-2.496	-3.183	0.285	1.222	0
peer support	2.155	1.021	2.333	-1.523	-0.58	-1.753	-0.533	-1.426	-0.827	-0.379	12.849	0
teacher support	1.127	0.224	-0.031	-2.766	-1.03	-2.948	-1.427	-1.538	0.016	-0.533	10.792	12.823	0
Factor Score Weights (Group number 1 - Default model)
	stress	anxiety	depression	interpersonal assistance	family support	positive cognition	emotional control	goal focus	social distress	social avoidance	autonomy opportunities	peer support	teacher support
F1	-0.053	-0.051	-0.05	0.052	0.046	0.049	0.042	0.037	-0.079	-0.097	0.023	0.032	0.024
Total Effects (Group number 1 - Default model)
	F1
stress	-1.449
anxiety	-1.6
depression	-1.539
interpersonal assistance	1.863
family support	2.069
positive cognition	1.929
emotional control	2.202
goal focus	2.051
social distress	-0.708
social avoidance	-0.764
autonomy opportunities	0.886
peer support	1.085
teacher support	1
Standardized Total Effects (Group number 1 - Default model)
	F1
stress	-0.658
anxiety	-0.67
depression	-0.657
interpersonal assistance	0.7
family support	0.697
positive cognition	0.696
emotional control	0.691
goal focus	0.653
social distress	-0.599
social avoidance	-0.65
autonomy opportunities	0.412
peer support	0.506
teacher support	0.435
Direct Effects (Group number 1 - Default model)
	F1
stress	-1.449
anxiety	-1.6
depression	-1.539
interpersonal assistance	1.863
family support	2.069
positive cognition	1.929
emotional control	2.202
goal focus	2.051
social distress	-0.708
social avoidance	-0.764
autonomy opportunities	0.886
peer support	1.085
teacher support	1
Standardized Direct Effects (Group number 1 - Default model)
	F1
stress	-0.658
anxiety	-0.67
depression	-0.657
interpersonal assistance	0.7
family support	0.697
positive cognition	0.696
emotional control	0.691
goal focus	0.653
social distress	-0.599
social avoidance	-0.65
autonomy opportunities	0.412
peer support	0.506
teacher support	0.435
Indirect Effects (Group number 1 - Default model)
	F1
stress	0
anxiety	0
depression	0
interpersonal assistance	0
family support	0
positive cognition	0
emotional control	0
goal focus	0
social distress	0
social avoidance	0
autonomy opportunities	0
peer support	0
teacher support	0
Standardized Indirect Effects (Group number 1 - Default model)
	F1
stress	0
anxiety	0
depression	0
interpersonal assistance	0
family support	0
positive cognition	0
emotional control	0
goal focus	0
social distress	0
social avoidance	0
autonomy opportunities	0
peer support	0
teacher support	0
Modification Indices (Group number 1 - Default model)
Covariances: (Group number 1 - Default model)
			M.I.	Par Change
e12	<-->	e13	19.629	0.03
e11	<-->	e13	41.748	0.044
e11	<-->	e12	20.696	0.033
e9	<-->	e12	7.571	0.024
e9	<-->	e11	7.644	0.024
e9	<-->	e10	14.412	0.036
e8	<-->	e11	6.716	0.021
e8	<-->	e10	5.545	0.021
e8	<-->	e9	26.932	0.052
e7	<-->	e10	4.741	0.022
e7	<-->	e9	5.516	0.027
e7	<-->	e8	12.245	0.038
e6	<-->	e13	4.285	0.019
e6	<-->	e10	7.6	0.029
e6	<-->	e9	5.585	0.028
e6	<-->	e8	22.871	0.053
e6	<-->	e7	6.955	0.034
e5	<-->	e9	10.231	0.015
e5	<-->	e7	4.828	0.011
e5	<-->	e6	7.437	0.014
e4	<-->	e13	4.036	-0.007
e4	<-->	e8	6.938	0.011
e4	<-->	e5	111.893	0.02
e3	<-->	e13	8.623	-0.021
e3	<-->	e12	7.702	-0.022
e3	<-->	e11	8.504	-0.023
e3	<-->	e10	14.938	-0.033
e3	<-->	e9	35.163	-0.056
e3	<-->	e8	27.059	-0.046
e3	<-->	e7	17.402	-0.043
e3	<-->	e6	25.163	-0.053
e2	<-->	e13	13.705	0.026
e2	<-->	e11	15.993	0.03
e2	<-->	e10	7.87	-0.023
e2	<-->	e8	10.283	-0.027
e2	<-->	e6	5.915	-0.024
e2	<-->	e3	294.987	0.137
e1	<-->	e10	22.864	-0.043
e1	<-->	e8	25.653	-0.047
e1	<-->	e7	5.894	-0.026
e1	<-->	e6	6.08	-0.027
e1	<-->	e3	186.642	0.121
e1	<-->	e2	303.098	0.147
Variances: (Group number 1 - Default model)
			M.I.	Par Change
Regression Weights: (Group number 1 - Default model)
			M.I.	Par Change
stress	<---	anxiety	9.99	0.059
stress	<---	depression	22.073	0.089
stress	<---	autonomy opportunities	7.023	-0.055
stress	<---	peer support	9.867	0.065
anxiety	<---	stress	10.344	0.07
anxiety	<---	depression	10.948	0.067
anxiety	<---	autonomy opportunities	6.274	-0.055
depression	<---	stress	21.988	0.101
depression	<---	anxiety	10.532	0.064
depression	<---	autonomy opportunities	6.926	-0.058
depression	<---	peer support	11.514	0.075
interpersonal assistance	<---	family support	6.782	0.045
interpersonal assistance	<---	goal focus	4.064	0.033
interpersonal assistance	<---	autonomy opportunities	12.173	-0.084
interpersonal assistance	<---	peer support	5.671	-0.057
interpersonal assistance	<---	teacher support	18.148	-0.096
family support	<---	depression	4.049	0.05
family support	<---	interpersonal assistance	6.713	0.056
family support	<---	positive cognition	12.692	0.074
family support	<---	social distress	6.235	0.122
family support	<---	autonomy opportunities	28.653	-0.144
positive cognition	<---	family support	12.671	0.065
positive cognition	<---	emotional control	5.877	0.041
positive cognition	<---	goal focus	12.227	0.06
positive cognition	<---	autonomy opportunities	22.049	-0.118
positive cognition	<---	peer support	7.409	-0.068
positive cognition	<---	teacher support	20.362	-0.106
emotional control	<---	positive cognition	5.768	0.054
emotional control	<---	autonomy opportunities	14.179	-0.109
emotional control	<---	teacher support	4.678	-0.059
goal focus	<---	positive cognition	10.751	0.075
goal focus	<---	social distress	4.526	0.114
goal focus	<---	autonomy opportunities	20.494	-0.134
goal focus	<---	peer support	4.258	-0.061
goal focus	<---	teacher support	4.823	-0.061
social distress	<---	family support	4.791	0.019
social distress	<---	social avoidance	60.076	0.166
social avoidance	<---	social distress	68.087	0.167
autonomy opportunities	<---	stress	4.518	-0.049
autonomy opportunities	<---	depression	4.473	-0.046
autonomy opportunities	<---	interpersonal assistance	6.896	-0.05
autonomy opportunities	<---	family support	16.399	-0.07
autonomy opportunities	<---	positive cognition	12.641	-0.065
autonomy opportunities	<---	emotional control	8.282	-0.046
autonomy opportunities	<---	goal focus	13.361	-0.059
autonomy opportunities	<---	peer support	211.899	0.346
autonomy opportunities	<---	teacher support	147.843	0.27
peer support	<---	stress	7.19	0.059
peer support	<---	depression	8.423	0.06
peer support	<---	positive cognition	4.811	-0.038
peer support	<---	autonomy opportunities	240.024	0.349
peer support	<---	teacher support	240.177	0.327
teacher support	<---	interpersonal assistance	10.558	-0.066
teacher support	<---	positive cognition	11.988	-0.067
teacher support	<---	autonomy opportunities	151.829	0.309
teacher support	<---	peer support	217.75	0.372
Minimization History (Default model)
Iteration		Negative	Condition #	Smallest	Diameter	F	NTries	Ratio
		eigenvalues		eigenvalue
0	e	3		-1.869	9999	7926.14	0	9999
1	e	0	24.556		2.014	3438.62	20	0.301
2	e	0	106.011		1.726	2137.16	4	0
3	e	0	74.287		1.074	1930.55	2	0
4	e	0	102.575		0.664	1292.29	1	1.187
5	e	0	232.858		0.489	1201.26	1	1.137
6	e	0	586.835		0.486	1188.92	1	1.193
7	e	0	1074.03		0.281	1186.34	1	1.165
8	e	0	1414.71		0.121	1186.1	1	1.075
9	e	0	1486.24		0.016	1186.09	1	1.012
10	e	0	1456.9		0	1186.09	1	1
Pairwise Parameter Comparisons (Default model)
Variance-covariance Matrix of Estimates (Default model)
	par_1	par_2	par_3	par_4	par_5	par_6	par_7	par_8	par_9	par_10	par_11	par_12	par_13	par_14	par_15	par_16	par_17	par_18	par_19	par_20	par_21	par_22	par_23	par_24	par_25	par_26
par_1	0.006
par_2	0.003	0.005
par_3	-0.003	-0.002	0.002
par_4	-0.002	-0.002	0.002	0.002
par_5	0.007	0.005	-0.005	-0.005	0.018
par_6	0.007	0.006	-0.005	-0.005	0.015	0.02
par_7	0.006	0.005	-0.005	-0.004	0.013	0.014	0.015
par_8	0.007	0.006	-0.005	-0.005	0.014	0.015	0.013	0.017
par_9	0.006	0.005	-0.005	-0.004	0.013	0.013	0.012	0.013	0.014
par_10	-0.005	-0.004	0.004	0.003	-0.01	-0.011	-0.01	-0.01	-0.009	0.01
par_11	-0.005	-0.004	0.004	0.004	-0.011	-0.011	-0.01	-0.011	-0.01	0.008	0.011
par_12	-0.005	-0.004	0.004	0.003	-0.01	-0.01	-0.009	-0.01	-0.009	0.007	0.008	0.009
par_13	-0.001	0	0	0	-0.001	-0.001	-0.001	-0.001	-0.001	0.001	0.001	0.001	0
par_14	0	0	0	0	0	0	0	0	0	0	0	0	0	0
par_15	0	0	0	0	0	0	0	0	0	0	0	0	0	0	0
par_16	0	0	0	0	0	0	0	0	0	0	0	0	0	0	0	0
par_17	0	0	0	0	0	0	0	0	0	0	0	0	0	0	0	0	0
par_18	0	0	0	0	0	0	0	0	0	0	0	0	0	0	0	0	0	0
par_19	0	0	0	0	0	0	0	0	0	0	0	0	0	0	0	0	0	0	0
par_20	0	0	0	0	0	0	0	0	0	0	0	0	0	0	0	0	0	0	0	0
par_21	0	0	0	0	0	0	0	0	0	0	0	0	0	0	0	0	0	0	0	0	0
par_22	0	0	0	0	0	0	0	0	0	0	0	0	0	0	0	0	0	0	0	0	0	0
par_23	0	0	0	0	0	0	0	0	0	0	0	0	0	0	0	0	0	0	0	0	0	0	0
par_24	0	0	0	0	0	0	0	0	0	0	0	0	0	0	0	0	0	0	0	0	0	0	0	0
par_25	0	0	0	0	0	0	0	0	0	0	0	0	0	0	0	0	0	0	0	0	0	0	0	0	0
par_26	0	0	0	0	0	0	0	0	0	0	0	0	0	0	0	0	0	0	0	0	0	0	0	0	0	0
Correlations of Estimates (Default model)
	par_1	par_2	par_3	par_4	par_5	par_6	par_7	par_8	par_9	par_10	par_11	par_12	par_13	par_14	par_15	par_16	par_17	par_18	par_19	par_20	par_21	par_22	par_23	par_24	par_25	par_26
par_1	1
par_2	0.529	1
par_3	-0.658	-0.575	1
par_4	-0.636	-0.557	0.74	1
par_5	0.657	0.572	-0.758	-0.73	1
par_6	0.673	0.586	-0.775	-0.746	0.782	1
par_7	0.673	0.586	-0.777	-0.75	0.787	0.803	1
par_8	0.675	0.585	-0.778	-0.748	0.784	0.801	0.807	1
par_9	0.675	0.589	-0.78	-0.751	0.787	0.803	0.807	0.807	1
par_10	-0.656	-0.584	0.759	0.733	-0.762	-0.779	-0.78	-0.779	-0.783	1
par_11	-0.664	-0.588	0.767	0.74	-0.768	-0.785	-0.787	-0.786	-0.789	0.774	1
par_12	-0.657	-0.585	0.759	0.735	-0.762	-0.78	-0.783	-0.781	-0.784	0.771	0.775	1
par_13	-0.72	-0.632	0.829	0.8	-0.832	-0.85	-0.854	-0.853	-0.855	0.832	0.84	0.834	1
par_14	0.037	0.03	-0.07	-0.068	0.075	0.076	0.08	0.076	0.079	-0.071	-0.072	-0.073	-0.077	1
par_15	-0.024	-0.002	-0.044	-0.041	0.05	0.049	0.052	0.049	0.052	-0.051	-0.048	-0.051	-0.048	0.036	1
par_16	0.001	-0.035	-0.031	-0.028	0.036	0.036	0.037	0.038	0.036	-0.026	-0.026	-0.026	-0.032	0.023	0.033	1
par_17	0.001	0.008	0.066	0.021	0.01	0.009	0.011	0.006	0.006	-0.007	-0.004	-0.009	-0.002	0.002	0.001	-0.005	1
par_18	-0.002	0.001	0.018	0.065	0.009	0.007	0.006	0.009	0.006	-0.003	-0.002	-0.001	0	0	0.003	-0.001	0.044	1
par_19	-0.002	0.009	0.007	0.004	-0.082	-0.019	-0.023	-0.019	-0.019	0.009	0.009	0.007	0.017	-0.012	-0.015	-0.019	-0.019	-0.02	1
par_20	-0.006	0.007	0.008	0.005	-0.02	-0.085	-0.022	-0.019	-0.018	0.009	0.007	0.008	0.018	-0.013	-0.011	-0.018	-0.02	-0.02	0.009	1
par_21	-0.01	0.003	0.017	0.019	-0.038	-0.035	-0.099	-0.039	-0.032	0.017	0.019	0.021	0.031	-0.023	-0.021	-0.023	-0.027	-0.018	0.023	0.015	1
par_22	-0.005	0.015	0.01	0.001	-0.018	-0.018	-0.025	-0.086	-0.021	0.002	0.003	0.005	0.016	-0.012	-0.012	-0.024	-0.011	-0.026	0.009	0.008	0.028	1
par_23	-0.01	-0.001	0.021	0.017	-0.031	-0.029	-0.03	-0.033	-0.097	0.019	0.018	0.019	0.029	-0.022	-0.019	-0.019	-0.013	-0.018	0.01	0.005	0.008	0.017	1
par_24	0.011	-0.01	-0.004	-0.001	0.005	0.004	0.008	0.009	0.004	0.07	0.01	0.014	0.002	-0.001	-0.016	0.008	-0.013	-0.006	-0.016	-0.018	-0.029	-0.031	-0.019	1
par_25	0.005	-0.011	0	0	0.004	0.006	0.006	0.008	0.005	0.011	0.071	0.011	0.003	-0.002	-0.009	0.008	-0.006	-0.004	-0.017	-0.024	-0.026	-0.033	-0.024	0.021	1
par_26	0.005	-0.015	0.001	0.007	0	-0.002	-0.002	0	-0.002	0.021	0.016	0.076	0.009	-0.007	-0.016	0.007	-0.018	-0.002	-0.021	-0.02	-0.02	-0.025	-0.02	0.03	0.02	1
Critical Ratios for Differences between Parameters (Default model)
	par_1	par_2	par_3	par_4	par_5	par_6	par_7	par_8	par_9	par_10	par_11	par_12	par_13	par_14	par_15	par_16	par_17	par_18	par_19	par_20	par_21	par_22	par_23	par_24	par_25	par_26
par_1	0
par_2	-2.747	0
par_3	-15.909	-15.252	0
par_4	-15.749	-15.038	1.583	0
par_5	9.496	10.575	16.102	16.029	0
par_6	10.581	11.485	16.295	16.231	1.666	0
par_7	9.221	10.426	16.312	16.234	-1.443	-3.235	0
par_8	10.047	11.059	16.347	16.288	0.21	-1.542	1.762	0
par_9	8.864	10.172	16.344	16.272	-2.237	-4.033	-0.867	-2.612	0
par_10	-16.247	-15.829	-11.057	-11.452	-16.322	-16.455	-16.445	-16.494	-16.46	0
par_11	-16.291	-15.904	-11.561	-11.907	-16.357	-16.487	-16.474	-16.523	-16.494	-0.901	0
par_12	-16.213	-15.776	-10.527	-10.994	-16.297	-16.431	-16.417	-16.467	-16.44	1.363	2.272	0
par_13	-11.823	-10.25	20.239	19.629	-13.811	-14.192	-13.977	-14.151	-13.96	17.674	17.75	17.794	0
par_14	-9.339	-7.298	21.398	21.083	-12.664	-13.144	-12.767	-13.028	-12.7	18.639	18.668	18.787	15.843	0
par_15	-10.224	-8.299	20.418	20.07	-13.183	-13.634	-13.329	-13.554	-13.285	18.05	18.103	18.174	13.375	-4.288	0
par_16	-9.788	-7.754	21.042	20.717	-12.901	-13.366	-13.02	-13.269	-12.963	18.419	18.455	18.562	14.977	-2.108	2.216	0
par_17	-13.17	-11.432	16.738	16.195	-14.798	-15.171	-15.084	-15.197	-15.108	16.064	16.171	16.074	-1.653	-21.293	-19.571	-20.66	0
par_18	-13.057	-11.308	16.863	16.414	-14.734	-15.11	-15.013	-15.133	-15.036	16.15	16.253	16.167	-0.817	-20.578	-18.701	-19.883	2.216	0
par_19	-7.725	-5.625	23.289	22.981	-11.544	-12.166	-11.639	-11.982	-11.538	19.804	19.805	20.007	18.379	4.895	8.537	6.728	21.289	20.785	0
par_20	-8.08	-6.008	22.88	22.566	-11.854	-12.266	-11.873	-12.197	-11.779	19.557	19.56	19.754	17.617	3.808	7.508	5.662	20.622	20.102	-1.059	0
par_21	-9.62	-7.644	21.314	20.983	-12.728	-13.203	-12.745	-13.086	-12.775	18.576	18.614	18.737	14.919	-1.453	2.557	0.521	19.049	18.384	-6.192	-5.103	0
par_22	-8.967	-6.958	21.993	21.617	-12.37	-12.859	-12.429	-12.626	-12.357	18.97	18.994	19.147	16.152	1.006	4.916	2.94	19.827	19.169	-3.834	-2.763	2.405	0
par_23	-10.002	-8.045	20.896	20.521	-12.958	-13.421	-13.081	-13.32	-12.941	18.325	18.363	18.462	13.96	-3.043	1.001	-1.072	18.57	17.786	-7.586	-6.521	-1.544	-3.913	0
par_24	-10.596	-8.635	20.144	19.781	-13.321	-13.765	-13.479	-13.697	-13.438	18.043	17.982	18.057	12.308	-5.725	-1.622	-3.784	18.011	17.132	-9.761	-8.739	-4.013	-6.239	-2.528	0
par_25	-10.568	-8.614	20.175	19.803	-13.31	-13.756	-13.466	-13.687	-13.427	17.944	18.105	18.061	12.327	-5.624	-1.535	-3.686	17.965	17.074	-9.67	-8.63	-3.927	-6.145	-2.432	0.087	0
par_26	-11.008	-9.081	19.642	19.272	-13.557	-13.988	-13.73	-13.933	-13.703	17.657	17.709	17.856	10.828	-7.884	-3.9	-6.059	16.984	16.024	-11.494	-10.523	-6.111	-8.208	-4.667	-2.288	-2.354	0
Model Fit Summary
CMIN
Model	NPAR	CMIN	DF	P	CMIN/DF
Default model	26	1186.09	65	0	18.248
Saturated model	91	0	0
Independence model	13	7703.01	78	0	98.756
RMR, GFI
Model	RMR	GFI	AGFI	PGFI
Default model	0.03	0.88	0.833	0.629
Saturated model	0	1
Independence model	0.188	0.346	0.236	0.296
Baseline Comparisons
Model	NFI	RFI	IFI	TLI	CFI
	Delta1	rho1	Delta2	rho2
Default model	0.846	0.815	0.853	0.824	0.853
Saturated model	1		1		1
Independence model	0	0	0	0	0
Parsimony-Adjusted Measures
Model	PRATIO	PNFI	PCFI
Default model	0.833	0.705	0.711
Saturated model	0	0	0
Independence model	1	0	0
NCP
Model	NCP	LO 90	HI 90
Default model	1121.09	1013.02	1236.57
Saturated model	0	0	0
Independence model	7625.01	7340.17	7916.14
FMIN
Model	FMIN	F0	LO 90	HI 90
Default model	0.788	0.744	0.673	0.821
Saturated model	0	0	0	0
Independence model	5.115	5.063	4.874	5.256
RMSEA
Model	RMSEA	LO 90	HI 90	PCLOSE
Default model	0.107	0.102	0.112	0
Independence model	0.255	0.25	0.26	0
AIC
Model	AIC	BCC	BIC	CAIC
Default model	1238.09	1238.58	1376.36	1402.36
Saturated model	182	183.708	665.927	756.927
Independence model	7729.01	7729.25	7798.14	7811.14
ECVI
Model	ECVI	LO 90	HI 90	MECVI
Default model	0.822	0.75	0.899	0.822
Saturated model	0.121	0.121	0.121	0.122
Independence model	5.132	4.943	5.325	5.132
HOELTER
Model	HOELTER	HOELTER
	0.05	0.01
Default model	108	120
Independence model	20	22
Execution time summary
Minimization:	0.031
Miscellaneous:	0.404
Bootstrap:	0
Total:	0.435
