# Supplementary material for: Exploring the mechanisms linking perceived school climate to negative emotions in adolescents: The mediating roles of social avoidance and distress, and psychological resilience, with physical exercise level as a moderator
Source: PLoS One. 2025 May 6;20(5):e0321726. doi: 10.1371/journal.pone.0321726 (PMC12054917; doi:10.1371/journal.pone.0321726)
Supplement: S2 File — (ZIP) [file pone.0321726.s002.zip › S2_Statistical analysis results/Results of direct and indirect effects test.xlsx]

## Sheet: %E8%87%AA%E4%B8%BB%E4%BB%A3%E7%
Analysis Summary
Date and Time
Date:December 6, 2024
Time: 20:44:31
Title
2024-12-06 20:44:00
Groups
Group number 1 (Group number 1)
Notes for Group (Group number 1)
The model is recursive.
Sample size = 1507
Variable Summary (Group number 1)
Your model contains the following variables (Group number 1)
Observed, endogenous variables
autonomy opportunities
peer support
teacher support
social avoidance
social distress
goal focus
emotional control
positive cognition
family support
interpersonal assistance
depression
anxiety
stress
Unobserved, endogenous variables
M1
M2
YNegative emotions
Unobserved, exogenous variables
XPerceived school climate
e1
e2
e3
e4
e5
e6
e7
e8
e9
e10
e11
e12
e13
e14
e15
e16
Variable counts (Group number 1)
Number of variables in your model:	33
Number of observed variables:	13
Number of unobserved variables:	20
Number of exogenous variables:	17
Number of endogenous variables:	16
Parameter Summary (Group number 1)
	Weights	Covariances	Variances	Means	Intercepts	Total
Fixed	20	0	0	0	0	20
Labeled	5	0	0	0	0	5
Unlabeled	10	0	17	0	0	27
Total	35	0	17	0	0	52
Assessment of normality (Group number 1)
Variable	min	max	skew	c.r.	kurtosis	c.r.
stress	1	3.714	-0.514	-8.143	-0.898	-7.115
anxiety	1	4	-0.424	-6.719	-0.999	-7.916
depression	1.143	4	-0.455	-7.217	-0.789	-6.251
interpersonal assistance	1.667	5	-0.197	-3.126	-1.028	-8.148
family support	1.167	5	-0.232	-3.67	-0.979	-7.756
positive cognition	1.25	5	-0.16	-2.53	-0.873	-6.92
emotional control	1.167	5	-0.217	-3.434	-1.038	-8.227
goal focus	1.2	5	-0.207	-3.283	-0.943	-7.471
social distress	1	2	0.751	11.904	-0.964	-7.641
social avoidance	1	2	0.707	11.211	-0.982	-7.783
teacher support	1.429	4.143	-0.409	-6.485	-0.76	-6.023
peer support	1.462	4	-0.349	-5.536	-0.83	-6.574
autonomy opportunities	1	4	-0.47	-7.452	-0.278	-2.2
Multivariate					-0.893	-0.878
Observations farthest from the centroid (Mahalanobis distance) (Group number 1)
Observation number	Mahalanobis d-squared	p1	p2
250	41.35	0	0.118
222	33.195	0.002	0.692
16	32.501	0.002	0.588
1407	31.903	0.002	0.515
592	31.363	0.003	0.467
509	31.07	0.003	0.377
231	30.877	0.004	0.282
758	30.634	0.004	0.222
991	30.063	0.005	0.264
183	29.748	0.005	0.248
360	29.454	0.006	0.236
681	29.283	0.006	0.196
959	28.842	0.007	0.246
234	28.131	0.009	0.435
994	28.024	0.009	0.38
534	27.48	0.011	0.544
125	26.5	0.015	0.882
466	26.456	0.015	0.845
1281	26.277	0.016	0.853
293	26.209	0.016	0.822
118	26.187	0.016	0.77
1151	26.121	0.016	0.734
961	25.895	0.018	0.778
702	25.829	0.018	0.747
199	25.822	0.018	0.682
1455	25.696	0.019	0.684
1423	25.638	0.019	0.648
1238	25.58	0.019	0.611
1457	25.566	0.019	0.547
78	25.526	0.02	0.499
1361	25.479	0.02	0.457
465	25.402	0.02	0.437
392	25.209	0.022	0.5
1289	25.16	0.022	0.464
463	25.085	0.022	0.448
1252	25.077	0.023	0.386
1038	25.051	0.023	0.341
1269	24.958	0.023	0.341
1158	24.891	0.024	0.325
436	24.807	0.024	0.323
391	24.577	0.026	0.427
269	24.24	0.029	0.624
248	24.181	0.03	0.609
108	24.154	0.03	0.571
259	24.151	0.03	0.512
1346	24.126	0.03	0.472
393	24.109	0.03	0.427
713	24.069	0.031	0.401
810	24.066	0.031	0.347
530	23.942	0.032	0.389
672	23.635	0.035	0.588
189	23.617	0.035	0.547
1504	23.609	0.035	0.498
100	23.595	0.035	0.455
855	23.536	0.036	0.451
718	23.484	0.036	0.442
1165	23.461	0.036	0.408
1499	23.455	0.037	0.361
338	23.448	0.037	0.317
511	23.397	0.037	0.31
238	23.254	0.039	0.381
1139	23.134	0.04	0.436
258	23.132	0.04	0.387
809	22.951	0.042	0.503
1351	22.919	0.043	0.481
843	22.834	0.044	0.511
751	22.792	0.044	0.501
513	22.726	0.045	0.515
651	22.673	0.046	0.516
1192	22.576	0.047	0.561
1261	22.509	0.048	0.578
253	22.411	0.049	0.625
1125	22.102	0.054	0.836
132	22.058	0.054	0.835
1404	21.957	0.056	0.868
282	21.946	0.056	0.848
685	21.941	0.056	0.823
145	21.94	0.056	0.793
1402	21.888	0.057	0.799
626	21.822	0.058	0.815
196	21.743	0.059	0.84
10	21.709	0.06	0.835
661	21.695	0.06	0.816
1141	21.646	0.061	0.821
1353	21.563	0.063	0.849
322	21.54	0.063	0.838
154	21.532	0.063	0.816
695	21.488	0.064	0.819
192	21.388	0.066	0.86
203	21.321	0.067	0.877
101	21.315	0.067	0.858
355	21.287	0.067	0.852
1132	21.274	0.068	0.835
1157	21.272	0.068	0.809
106	21.27	0.068	0.781
109	21.259	0.068	0.758
1358	21.249	0.068	0.734
1083	21.232	0.068	0.716
644	21.131	0.07	0.775
519	21.124	0.071	0.75
Sample Moments (Group number 1)
Sample Covariances (Group number 1)
	stress	anxiety	depression	interpersonal assistance	family support	positive cognition	emotional control	goal focus	social distress	social avoidance	teacher support	peer support	autonomy opportunities
stress	0.457
anxiety	0.233	0.474
depression	0.223	0.219	0.403
interpersonal assistance	-0.233	-0.238	-0.218	0.59
family support	-0.245	-0.255	-0.237	0.351	0.734
positive cognition	-0.229	-0.245	-0.226	0.316	0.375	0.638
emotional control	-0.275	-0.28	-0.256	0.36	0.402	0.385	0.846
goal focus	-0.255	-0.265	-0.231	0.343	0.377	0.374	0.404	0.82
social distress	0.09	0.095	0.088	-0.104	-0.109	-0.109	-0.12	-0.109	0.117
social avoidance	0.094	0.103	0.086	-0.118	-0.132	-0.113	-0.134	-0.123	0.063	0.115
teacher support	-0.128	-0.13	-0.108	0.117	0.156	0.118	0.16	0.146	-0.059	-0.067	0.44
peer support	-0.112	-0.133	-0.108	0.148	0.178	0.151	0.191	0.164	-0.069	-0.071	0.229	0.382
autonomy opportunities	-0.134	-0.138	-0.126	0.108	0.103	0.101	0.124	0.104	-0.051	-0.049	0.19	0.21	0.385
Condition number = 58.054
Eigenvalues
2.993 .651 .430 .400 .388 .299 .290 .235 .217 .198 .151 .099 .052
Determinant of sample covariance matrix = .000
Sample Correlations (Group number 1)
	stress	anxiety	depression	interpersonal assistance	family support	positive cognition	emotional control	goal focus	social distress	social avoidance	teacher support	peer support	autonomy opportunities
stress	1
anxiety	0.501	1
depression	0.52	0.5	1
interpersonal assistance	-0.448	-0.45	-0.446	1
family support	-0.422	-0.433	-0.436	0.533	1
positive cognition	-0.424	-0.445	-0.446	0.516	0.548	1
emotional control	-0.442	-0.442	-0.439	0.51	0.51	0.524	1
goal focus	-0.417	-0.425	-0.402	0.493	0.486	0.517	0.485	1
social distress	0.39	0.403	0.405	-0.398	-0.373	-0.4	-0.383	-0.351	1
social avoidance	0.412	0.44	0.401	-0.453	-0.456	-0.419	-0.429	-0.401	0.545	1
teacher support	-0.287	-0.286	-0.256	0.23	0.275	0.224	0.262	0.243	-0.26	-0.297	1
peer support	-0.269	-0.312	-0.275	0.313	0.337	0.305	0.335	0.292	-0.325	-0.34	0.559	1
autonomy opportunities	-0.32	-0.322	-0.321	0.227	0.193	0.204	0.218	0.184	-0.239	-0.235	0.462	0.547	1
Condition number = 15.461
Eigenvalues
5.670 1.458 .823 .790 .546 .527 .508 .499 .497 .460 .441 .414 .367
Models
Default model (Default model)
Notes for Model (Default model)
Computation of degrees of freedom (Default model)
Number of distinct sample moments:	91
Number of distinct parameters to be estimated:	32
Degrees of freedom (91 - 32):	59
Result (Default model)
Minimum was achieved
Chi-square = 164.396
Degrees of freedom = 59
Probability level = .000
Group number 1 (Group number 1 - Default model)
Estimates (Group number 1 - Default model)
Scalar Estimates (Group number 1 - Default model)
Maximum Likelihood Estimates
Regression Weights: (Group number 1 - Default model)
			Estimate	S.E.	C.R.	P	Label
M1	<---	XPerceived school climate	-0.334	0.023	-14.252	***	a1
M2	<---	M1	-1.654	0.109	-15.112	***	d1
M2	<---	XPerceived school climate	0.196	0.052	3.743	***	a2
YNegative emotions	<---	XPerceived school climate	-0.122	0.034	-3.571	***	par_15
YNegative emotions	<---	M2	-0.441	0.039	-11.362	***	b2
YNegative emotions	<---	M1	0.431	0.094	4.601	***	b1
autonomy opportunities	<---	XPerceived school climate	1
peer support	<---	XPerceived school climate	1.197	0.054	22.052	***	par_6
teacher support	<---	XPerceived school climate	1.095	0.051	21.269	***	par_7
social avoidance	<---	M1	1
social distress	<---	M1	0.924	0.04	22.918	***	par_8
goal focus	<---	M2	1
emotional control	<---	M2	1.063	0.044	24.368	***	par_9
positive cognition	<---	M2	0.948	0.038	25.055	***	par_10
family support	<---	M2	1.009	0.041	24.716	***	par_11
interpersonal assistance	<---	M2	0.902	0.037	24.713	***	par_12
depression	<---	YNegative emotions	1
anxiety	<---	YNegative emotions	1.093	0.045	24.234	***	par_13
stress	<---	YNegative emotions	1.062	0.044	24.327	***	par_14
Standardized Regression Weights: (Group number 1 - Default model)
			Estimate
M1	<---	XPerceived school climate	-0.534
M2	<---	M1	-0.7
M2	<---	XPerceived school climate	0.133
YNegative emotions	<---	XPerceived school climate	-0.113
YNegative emotions	<---	M2	-0.603
YNegative emotions	<---	M1	0.25
autonomy opportunities	<---	XPerceived school climate	0.674
peer support	<---	XPerceived school climate	0.809
teacher support	<---	XPerceived school climate	0.69
social avoidance	<---	M1	0.771
social distress	<---	M1	0.707
goal focus	<---	M2	0.681
emotional control	<---	M2	0.713
positive cognition	<---	M2	0.732
family support	<---	M2	0.727
interpersonal assistance	<---	M2	0.725
depression	<---	YNegative emotions	0.71
anxiety	<---	YNegative emotions	0.716
stress	<---	YNegative emotions	0.709
Variances: (Group number 1 - Default model)
			Estimate	S.E.	C.R.	P	Label
XPerceived school climate			0.175	0.013	13.029	***	par_16
e16			0.049	0.004	13.01	***	par_17
e14			0.15	0.014	10.612	***	par_18
e15			0.047	0.006	8.298	***	par_19
e1			0.21	0.01	20.957	***	par_20
e2			0.132	0.01	13.349	***	par_21
e3			0.231	0.011	20.548	***	par_22
e4			0.047	0.003	15.849	***	par_23
e5			0.058	0.003	19.755	***	par_24
e6			0.439	0.018	23.994	***	par_25
e7			0.416	0.018	23.334	***	par_26
e8			0.296	0.013	22.788	***	par_27
e9			0.346	0.015	22.966	***	par_28
e10			0.28	0.012	23.029	***	par_29
e11			0.2	0.009	21.708	***	par_30
e12			0.231	0.011	21.646	***	par_31
e13			0.227	0.01	21.746	***	par_32
Squared Multiple Correlations: (Group number 1 - Default model)
			Estimate
M1			0.285
M2			0.607
YNegative emotions			0.769
stress			0.503
anxiety			0.513
depression			0.505
interpersonal assistance			0.526
family support			0.528
positive cognition			0.536
emotional control			0.508
goal focus			0.464
social distress			0.499
social avoidance			0.594
teacher support			0.476
peer support			0.655
autonomy opportunities			0.454
User-defined estimands: (Group number 1 - Default model)
ind1			-0.144
ind2			-0.086
ind3			-0.243
stda1			-0.534
stda2			0.133
stdb1			0.25
stdb2			-0.603
stdd1			-0.7
sind1			-0.133
sind2			-0.08
sind3			-0.225
Matrices (Group number 1 - Default model)
Implied (for all variables) Covariances (Group number 1 - Default model)
	XPerceived school climate	M1	M2	YNegative emotions	stress	anxiety	depression	interpersonal assistance	family support	positive cognition	emotional control	goal focus	social distress	social avoidance	teacher support	peer support	autonomy opportunities
XPerceived school climate	0.175
M1	-0.058	0.068
M2	0.131	-0.124	0.381
YNegative emotions	-0.104	0.091	-0.237	0.203
stress	-0.111	0.097	-0.252	0.216	0.457
anxiety	-0.114	0.1	-0.259	0.222	0.236	0.474
depression	-0.104	0.091	-0.237	0.203	0.216	0.222	0.403
interpersonal assistance	0.118	-0.112	0.344	-0.214	-0.227	-0.234	-0.214	0.59
family support	0.132	-0.125	0.384	-0.239	-0.254	-0.262	-0.239	0.347	0.734
positive cognition	0.124	-0.118	0.361	-0.225	-0.239	-0.246	-0.225	0.326	0.364	0.638
emotional control	0.139	-0.132	0.405	-0.252	-0.268	-0.276	-0.252	0.365	0.408	0.384	0.846
goal focus	0.131	-0.124	0.381	-0.237	-0.252	-0.259	-0.237	0.344	0.384	0.361	0.405	0.82
social distress	-0.054	0.063	-0.115	0.084	0.09	0.092	0.084	-0.104	-0.116	-0.109	-0.122	-0.115	0.117
social avoidance	-0.058	0.068	-0.124	0.091	0.097	0.1	0.091	-0.112	-0.125	-0.118	-0.132	-0.124	0.063	0.115
teacher support	0.191	-0.064	0.143	-0.114	-0.121	-0.125	-0.114	0.129	0.144	0.136	0.152	0.143	-0.059	-0.064	0.44
peer support	0.209	-0.07	0.156	-0.125	-0.132	-0.136	-0.125	0.141	0.158	0.148	0.166	0.156	-0.064	-0.07	0.229	0.382
autonomy opportunities	0.175	-0.058	0.131	-0.104	-0.111	-0.114	-0.104	0.118	0.132	0.124	0.139	0.131	-0.054	-0.058	0.191	0.209	0.385
Implied (for all variables) Correlations (Group number 1 - Default model)
	XPerceived school climate	M1	M2	YNegative emotions	stress	anxiety	depression	interpersonal assistance	family support	positive cognition	emotional control	goal focus	social distress	social avoidance	teacher support	peer support	autonomy opportunities
XPerceived school climate	1
M1	-0.534	1
M2	0.507	-0.771	1
YNegative emotions	-0.552	0.775	-0.852	1
stress	-0.391	0.549	-0.605	0.709	1
anxiety	-0.395	0.555	-0.611	0.716	0.508	1
depression	-0.392	0.55	-0.606	0.71	0.504	0.509	1
interpersonal assistance	0.368	-0.559	0.725	-0.618	-0.438	-0.443	-0.439	1
family support	0.368	-0.56	0.727	-0.619	-0.439	-0.444	-0.44	0.527	1
positive cognition	0.371	-0.565	0.732	-0.624	-0.443	-0.447	-0.443	0.531	0.532	1
emotional control	0.361	-0.55	0.713	-0.608	-0.431	-0.435	-0.432	0.517	0.518	0.522	1
goal focus	0.345	-0.525	0.681	-0.581	-0.412	-0.416	-0.413	0.494	0.495	0.499	0.486	1
social distress	-0.378	0.707	-0.545	0.548	0.388	0.392	0.389	-0.395	-0.396	-0.399	-0.388	-0.371	1
social avoidance	-0.412	0.771	-0.594	0.597	0.423	0.428	0.424	-0.431	-0.432	-0.435	-0.424	-0.405	0.545	1
teacher support	0.69	-0.369	0.35	-0.381	-0.27	-0.273	-0.27	0.254	0.254	0.256	0.249	0.238	-0.26	-0.284	1
peer support	0.809	-0.432	0.41	-0.447	-0.317	-0.32	-0.317	0.297	0.298	0.3	0.292	0.28	-0.306	-0.333	0.558	1
autonomy opportunities	0.674	-0.36	0.342	-0.372	-0.264	-0.266	-0.264	0.248	0.248	0.25	0.244	0.233	-0.254	-0.277	0.465	0.545	1
Implied Covariances (Group number 1 - Default model)
	stress	anxiety	depression	interpersonal assistance	family support	positive cognition	emotional control	goal focus	social distress	social avoidance	teacher support	peer support	autonomy opportunities
stress	0.457
anxiety	0.236	0.474
depression	0.216	0.222	0.403
interpersonal assistance	-0.227	-0.234	-0.214	0.59
family support	-0.254	-0.262	-0.239	0.347	0.734
positive cognition	-0.239	-0.246	-0.225	0.326	0.364	0.638
emotional control	-0.268	-0.276	-0.252	0.365	0.408	0.384	0.846
goal focus	-0.252	-0.259	-0.237	0.344	0.384	0.361	0.405	0.82
social distress	0.09	0.092	0.084	-0.104	-0.116	-0.109	-0.122	-0.115	0.117
social avoidance	0.097	0.1	0.091	-0.112	-0.125	-0.118	-0.132	-0.124	0.063	0.115
teacher support	-0.121	-0.125	-0.114	0.129	0.144	0.136	0.152	0.143	-0.059	-0.064	0.44
peer support	-0.132	-0.136	-0.125	0.141	0.158	0.148	0.166	0.156	-0.064	-0.07	0.229	0.382
autonomy opportunities	-0.111	-0.114	-0.104	0.118	0.132	0.124	0.139	0.131	-0.054	-0.058	0.191	0.209	0.385
Implied Correlations (Group number 1 - Default model)
	stress	anxiety	depression	interpersonal assistance	family support	positive cognition	emotional control	goal focus	social distress	social avoidance	teacher support	peer support	autonomy opportunities
stress	1
anxiety	0.508	1
depression	0.504	0.509	1
interpersonal assistance	-0.438	-0.443	-0.439	1
family support	-0.439	-0.444	-0.44	0.527	1
positive cognition	-0.443	-0.447	-0.443	0.531	0.532	1
emotional control	-0.431	-0.435	-0.432	0.517	0.518	0.522	1
goal focus	-0.412	-0.416	-0.413	0.494	0.495	0.499	0.486	1
social distress	0.388	0.392	0.389	-0.395	-0.396	-0.399	-0.388	-0.371	1
social avoidance	0.423	0.428	0.424	-0.431	-0.432	-0.435	-0.424	-0.405	0.545	1
teacher support	-0.27	-0.273	-0.27	0.254	0.254	0.256	0.249	0.238	-0.26	-0.284	1
peer support	-0.317	-0.32	-0.317	0.297	0.298	0.3	0.292	0.28	-0.306	-0.333	0.558	1
autonomy opportunities	-0.264	-0.266	-0.264	0.248	0.248	0.25	0.244	0.233	-0.254	-0.277	0.465	0.545	1
Residual Covariances (Group number 1 - Default model)
	stress	anxiety	depression	interpersonal assistance	family support	positive cognition	emotional control	goal focus	social distress	social avoidance	teacher support	peer support	autonomy opportunities
stress	0
anxiety	-0.003	0
depression	0.007	-0.004	0
interpersonal assistance	-0.005	-0.004	-0.004	0
family support	0.01	0.007	0.002	0.004	0
positive cognition	0.01	0.001	-0.001	-0.009	0.011	0
emotional control	-0.007	-0.004	-0.004	-0.005	-0.006	0.001	0
goal focus	-0.003	-0.006	0.006	-0.001	-0.007	0.013	0	0
social distress	0	0.003	0.003	-0.001	0.007	0	0.002	0.006	0
social avoidance	-0.003	0.003	-0.005	-0.006	-0.007	0.004	-0.002	0.001	0	0
teacher support	-0.007	-0.006	0.006	-0.012	0.012	-0.017	0.008	0.003	0	-0.003	0
peer support	0.02	0.003	0.017	0.007	0.021	0.002	0.024	0.007	-0.004	-0.001	0	0
autonomy opportunities	-0.024	-0.024	-0.022	-0.01	-0.029	-0.023	-0.015	-0.027	0.003	0.009	-0.001	0.001	0
Standardized Residual Covariances (Group number 1 - Default model)
	stress	anxiety	depression	interpersonal assistance	family support	positive cognition	emotional control	goal focus	social distress	social avoidance	teacher support	peer support	autonomy opportunities
stress	0
anxiety	-0.243	0
depression	0.559	-0.3	0
interpersonal assistance	-0.354	-0.265	-0.255	0
family support	0.601	0.392	0.141	0.223	0
positive cognition	0.655	0.084	-0.088	-0.522	0.54	0
emotional control	-0.408	-0.23	-0.253	-0.242	-0.28	0.053	0
goal focus	-0.17	-0.326	0.386	-0.05	-0.329	0.608	-0.009	0
social distress	0.069	0.391	0.571	-0.092	0.822	-0.025	0.201	0.734	0
social avoidance	-0.394	0.455	-0.84	-0.774	-0.854	0.58	-0.206	0.15	0	0
teacher support	-0.623	-0.486	0.535	-0.886	0.801	-1.224	0.479	0.178	0.021	-0.49	0
peer support	1.755	0.302	1.571	0.571	1.447	0.16	1.59	0.47	-0.733	-0.233	0.009	0
autonomy opportunities	-2.107	-2.093	-2.12	-0.762	-2.077	-1.724	-0.972	-1.831	0.578	1.573	-0.111	0.051	0
Factor Score Weights (Group number 1 - Default model)
	stress	anxiety	depression	interpersonal assistance	family support	positive cognition	emotional control	goal focus	social distress	social avoidance	teacher support	peer support	autonomy opportunities
XPerceived school climate	-0.017	-0.017	-0.018	0.007	0.006	0.007	0.006	0.005	-0.034	-0.047	0.164	0.314	0.165
M1	0.024	0.025	0.026	-0.019	-0.017	-0.019	-0.015	-0.014	0.22	0.298	-0.01	-0.02	-0.01
M2	-0.065	-0.066	-0.069	0.153	0.138	0.152	0.121	0.108	-0.094	-0.127	0.011	0.02	0.011
YNegative emotions	0.152	0.154	0.163	-0.045	-0.04	-0.044	-0.035	-0.032	0.082	0.111	-0.017	-0.032	-0.017
Total Effects (Group number 1 - Default model)
	XPerceived school climate	M1	M2	YNegative emotions
M1	-0.334	0	0	0
M2	0.748	-1.654	0	0
YNegative emotions	-0.595	1.16	-0.441	0
stress	-0.633	1.232	-0.468	1.062
anxiety	-0.651	1.268	-0.482	1.093
depression	-0.595	1.16	-0.441	1
interpersonal assistance	0.675	-1.492	0.902	0
family support	0.755	-1.669	1.009	0
positive cognition	0.71	-1.568	0.948	0
emotional control	0.795	-1.758	1.063	0
goal focus	0.748	-1.654	1	0
social distress	-0.308	0.924	0	0
social avoidance	-0.334	1	0	0
teacher support	1.095	0	0	0
peer support	1.197	0	0	0
autonomy opportunities	1	0	0	0
Standardized Total Effects (Group number 1 - Default model)
	XPerceived school climate	M1	M2	YNegative emotions
M1	-0.534	0	0	0
M2	0.507	-0.7	0	0
YNegative emotions	-0.552	0.672	-0.603	0
stress	-0.391	0.476	-0.427	0.709
anxiety	-0.395	0.481	-0.432	0.716
depression	-0.392	0.477	-0.428	0.71
interpersonal assistance	0.368	-0.508	0.725	0
family support	0.368	-0.509	0.727	0
positive cognition	0.371	-0.513	0.732	0
emotional control	0.361	-0.499	0.713	0
goal focus	0.345	-0.477	0.681	0
social distress	-0.378	0.707	0	0
social avoidance	-0.412	0.771	0	0
teacher support	0.69	0	0	0
peer support	0.809	0	0	0
autonomy opportunities	0.674	0	0	0
Direct Effects (Group number 1 - Default model)
	XPerceived school climate	M1	M2	YNegative emotions
M1	-0.334	0	0	0
M2	0.196	-1.654	0	0
YNegative emotions	-0.122	0.431	-0.441	0
stress	0	0	0	1.062
anxiety	0	0	0	1.093
depression	0	0	0	1
interpersonal assistance	0	0	0.902	0
family support	0	0	1.009	0
positive cognition	0	0	0.948	0
emotional control	0	0	1.063	0
goal focus	0	0	1	0
social distress	0	0.924	0	0
social avoidance	0	1	0	0
teacher support	1.095	0	0	0
peer support	1.197	0	0	0
autonomy opportunities	1	0	0	0
Standardized Direct Effects (Group number 1 - Default model)
	XPerceived school climate	M1	M2	YNegative emotions
M1	-0.534	0	0	0
M2	0.133	-0.7	0	0
YNegative emotions	-0.113	0.25	-0.603	0
stress	0	0	0	0.709
anxiety	0	0	0	0.716
depression	0	0	0	0.71
interpersonal assistance	0	0	0.725	0
family support	0	0	0.727	0
positive cognition	0	0	0.732	0
emotional control	0	0	0.713	0
goal focus	0	0	0.681	0
social distress	0	0.707	0	0
social avoidance	0	0.771	0	0
teacher support	0.69	0	0	0
peer support	0.809	0	0	0
autonomy opportunities	0.674	0	0	0
Indirect Effects (Group number 1 - Default model)
	XPerceived school climate	M1	M2	YNegative emotions
M1	0	0	0	0
M2	0.552	0	0	0
YNegative emotions	-0.474	0.729	0	0
stress	-0.633	1.232	-0.468	0
anxiety	-0.651	1.268	-0.482	0
depression	-0.595	1.16	-0.441	0
interpersonal assistance	0.675	-1.492	0	0
family support	0.755	-1.669	0	0
positive cognition	0.71	-1.568	0	0
emotional control	0.795	-1.758	0	0
goal focus	0.748	-1.654	0	0
social distress	-0.308	0	0	0
social avoidance	-0.334	0	0	0
teacher support	0	0	0	0
peer support	0	0	0	0
autonomy opportunities	0	0	0	0
Standardized Indirect Effects (Group number 1 - Default model)
	XPerceived school climate	M1	M2	YNegative emotions
M1	0	0	0	0
M2	0.374	0	0	0
YNegative emotions	-0.439	0.422	0	0
stress	-0.391	0.476	-0.427	0
anxiety	-0.395	0.481	-0.432	0
depression	-0.392	0.477	-0.428	0
interpersonal assistance	0.368	-0.508	0	0
family support	0.368	-0.509	0	0
positive cognition	0.371	-0.513	0	0
emotional control	0.361	-0.499	0	0
goal focus	0.345	-0.477	0	0
social distress	-0.378	0	0	0
social avoidance	-0.412	0	0	0
teacher support	0	0	0	0
peer support	0	0	0	0
autonomy opportunities	0	0	0	0
Modification Indices (Group number 1 - Default model)
Covariances: (Group number 1 - Default model)
			M.I.	Par Change
e4	<-->	e9	4.827	-0.009
e2	<-->	e15	46.807	0.029
e2	<-->	e13	20.854	0.028
e2	<-->	e11	11.175	0.019
e2	<-->	e9	6.823	0.02
e2	<-->	e7	5.059	0.018
e1	<-->	e15	69.27	-0.039
e1	<-->	e13	15.86	-0.027
e1	<-->	e12	8.447	-0.02
e1	<-->	e11	18.998	-0.028
e1	<-->	e9	14.153	-0.031
e1	<-->	e6	4.741	-0.02
e1	<-->	e4	6.369	0.008
Variances: (Group number 1 - Default model)
			M.I.	Par Change
Regression Weights: (Group number 1 - Default model)
			M.I.	Par Change
stress	<---	peer support	5.413	0.05
stress	<---	autonomy opportunities	6.34	-0.054
anxiety	<---	autonomy opportunities	6.38	-0.055
depression	<---	peer support	4.129	0.041
depression	<---	autonomy opportunities	6.473	-0.052
family support	<---	autonomy opportunities	4.602	-0.057
peer support	<---	stress	13.541	0.064
peer support	<---	depression	8.325	0.054
peer support	<---	family support	6.772	0.036
peer support	<---	emotional control	5.723	0.031
autonomy opportunities	<---	stress	11.5	-0.065
autonomy opportunities	<---	anxiety	7.17	-0.05
autonomy opportunities	<---	depression	13.166	-0.074
autonomy opportunities	<---	family support	12.547	-0.053
autonomy opportunities	<---	emotional control	4.647	-0.03
autonomy opportunities	<---	goal focus	6.649	-0.037
autonomy opportunities	<---	social avoidance	5.104	0.086
Bootstrap (Group number 1 - Default model)
Bootstrap standard errors (Group number 1 - Default model)
Scalar Estimates (Group number 1 - Default model)
Regression Weights: (Group number 1 - Default model)
Parameter			SE	SE-SE	Mean	Bias	SE-Bias
M1	<---	XPerceived school climate	0.024	0	-0.334	0	0.001
M2	<---	M1	0.109	0.002	-1.659	-0.005	0.002
M2	<---	XPerceived school climate	0.06	0.001	0.196	0	0.001
YNegative emotions	<---	XPerceived school climate	0.036	0.001	-0.121	0.001	0.001
YNegative emotions	<---	M2	0.038	0.001	-0.441	0	0.001
YNegative emotions	<---	M1	0.092	0.001	0.432	0.001	0.002
autonomy opportunities	<---	XPerceived school climate	0	0	1	0	0
peer support	<---	XPerceived school climate	0.056	0.001	1.198	0.001	0.001
teacher support	<---	XPerceived school climate	0.05	0.001	1.094	0	0.001
social avoidance	<---	M1	0	0	1	0	0
social distress	<---	M1	0.036	0.001	0.925	0.001	0.001
goal focus	<---	M2	0	0	1	0	0
emotional control	<---	M2	0.04	0.001	1.065	0.002	0.001
positive cognition	<---	M2	0.035	0.001	0.949	0.001	0.001
family support	<---	M2	0.039	0.001	1.009	0	0.001
interpersonal assistance	<---	M2	0.034	0.001	0.903	0.001	0.001
depression	<---	YNegative emotions	0	0	1	0	0
anxiety	<---	YNegative emotions	0.042	0.001	1.093	0	0.001
stress	<---	YNegative emotions	0.037	0.001	1.063	0	0.001
Standardized Regression Weights: (Group number 1 - Default model)
Parameter			SE	SE-SE	Mean	Bias	SE-Bias
M1	<---	XPerceived school climate	0.029	0	-0.534	0.001	0.001
M2	<---	M1	0.034	0.001	-0.701	-0.001	0.001
M2	<---	XPerceived school climate	0.039	0.001	0.132	-0.001	0.001
YNegative emotions	<---	XPerceived school climate	0.035	0.001	-0.112	0	0.001
YNegative emotions	<---	M2	0.046	0.001	-0.603	0	0.001
YNegative emotions	<---	M1	0.051	0.001	0.25	0	0.001
autonomy opportunities	<---	XPerceived school climate	0.02	0	0.674	0	0
peer support	<---	XPerceived school climate	0.018	0	0.809	0	0
teacher support	<---	XPerceived school climate	0.018	0	0.69	0	0
social avoidance	<---	M1	0.018	0	0.771	0	0
social distress	<---	M1	0.019	0	0.707	0.001	0
goal focus	<---	M2	0.016	0	0.682	0	0
emotional control	<---	M2	0.014	0	0.714	0.001	0
positive cognition	<---	M2	0.015	0	0.733	0	0
family support	<---	M2	0.015	0	0.727	0	0
interpersonal assistance	<---	M2	0.014	0	0.725	0	0
depression	<---	YNegative emotions	0.015	0	0.71	0	0
anxiety	<---	YNegative emotions	0.016	0	0.716	0	0
stress	<---	YNegative emotions	0.016	0	0.709	0	0
Variances: (Group number 1 - Default model)
Parameter			SE	SE-SE	Mean	Bias	SE-Bias
XPerceived school climate			0.013	0	0.175	0	0
e16			0.003	0	0.049	0	0
e14			0.013	0	0.149	-0.001	0
e15			0.005	0	0.047	0	0
e1			0.011	0	0.209	-0.001	0
e2			0.011	0	0.132	0	0
e3			0.012	0	0.23	0	0
e4			0.003	0	0.047	0	0
e5			0.003	0	0.058	0	0
e6			0.018	0	0.439	-0.001	0
e7			0.018	0	0.415	-0.001	0
e8			0.014	0	0.295	-0.001	0
e9			0.016	0	0.345	-0.001	0
e10			0.012	0	0.279	0	0
e11			0.009	0	0.2	0	0
e12			0.011	0	0.23	0	0
e13			0.01	0	0.227	0	0
Squared Multiple Correlations: (Group number 1 - Default model)
Parameter			SE	SE-SE	Mean	Bias	SE-Bias
M1			0.031	0	0.286	0	0.001
M2			0.029	0	0.609	0.002	0.001
YNegative emotions			0.022	0	0.771	0.002	0
stress			0.022	0	0.503	0	0
anxiety			0.023	0	0.513	0	0.001
depression			0.022	0	0.505	0	0
interpersonal assistance			0.021	0	0.526	0.001	0
family support			0.022	0	0.529	0.001	0
positive cognition			0.022	0	0.537	0.001	0
emotional control			0.021	0	0.509	0.001	0
goal focus			0.021	0	0.465	0	0
social distress			0.026	0	0.501	0.001	0.001
social avoidance			0.027	0	0.594	0	0.001
teacher support			0.025	0	0.476	0	0.001
peer support			0.029	0	0.655	0	0.001
autonomy opportunities			0.027	0	0.455	0.001	0.001
User-defined estimands: (Group number 1 - Default model)
Parameter			SE	SE-SE	Mean	Bias	SE-Bias
ind1			0.032	0.001	-0.144	0	0.001
ind2			0.028	0	-0.086	0	0.001
ind3			0.03	0	-0.244	-0.001	0.001
stda1			0.029	0	-0.534	0.001	0.001
stda2			0.039	0.001	0.132	-0.001	0.001
stdb1			0.051	0.001	0.25	0	0.001
stdb2			0.046	0.001	-0.603	0	0.001
stdd1			0.034	0.001	-0.701	-0.001	0.001
sind1			0.029	0	-0.133	0	0.001
sind2			0.025	0	-0.08	0	0.001
sind3			0.024	0	-0.226	0	0.001
Matrices (Group number 1 - Default model)
Implied (for all variables) Covariances - Standard Errors (Group number 1 - Default model)
	XPerceived school climate	M1	M2	YNegative emotions	stress	anxiety	depression	interpersonal assistance	family support	positive cognition	emotional control	goal focus	social distress	social avoidance	teacher support	peer support	autonomy opportunities
XPerceived school climate	0.013
M1	0.004	0.004
M2	0.009	0.006	0.023
YNegative emotions	0.008	0.004	0.011	0.012
stress	0.009	0.004	0.012	0.01	0.013
anxiety	0.009	0.005	0.012	0.01	0.01	0.012
depression	0.008	0.004	0.011	0.012	0.01	0.01	0.011
interpersonal assistance	0.008	0.006	0.015	0.01	0.01	0.011	0.01	0.015
family support	0.009	0.006	0.017	0.011	0.012	0.012	0.011	0.015	0.019
positive cognition	0.009	0.006	0.016	0.011	0.011	0.012	0.011	0.013	0.015	0.017
emotional control	0.01	0.006	0.017	0.012	0.013	0.013	0.012	0.015	0.017	0.016	0.022
goal focus	0.009	0.006	0.023	0.011	0.012	0.012	0.011	0.015	0.017	0.016	0.017	0.022
social distress	0.004	0.003	0.006	0.004	0.005	0.005	0.004	0.005	0.006	0.006	0.006	0.006	0.003
social avoidance	0.004	0.004	0.006	0.004	0.004	0.005	0.004	0.006	0.006	0.006	0.006	0.006	0.003	0.003
teacher support	0.01	0.005	0.01	0.008	0.009	0.009	0.008	0.009	0.01	0.009	0.011	0.01	0.004	0.005	0.013
peer support	0.01	0.005	0.011	0.008	0.008	0.009	0.008	0.01	0.011	0.01	0.012	0.011	0.005	0.005	0.01	0.01
autonomy opportunities	0.013	0.004	0.009	0.008	0.009	0.009	0.008	0.008	0.009	0.009	0.01	0.009	0.004	0.004	0.01	0.01	0.013
Implied (for all variables) Correlations - Standard Errors (Group number 1 - Default model)
	XPerceived school climate	M1	M2	YNegative emotions	stress	anxiety	depression	interpersonal assistance	family support	positive cognition	emotional control	goal focus	social distress	social avoidance	teacher support	peer support	autonomy opportunities
XPerceived school climate	0
M1	0.029	0
M2	0.025	0.02	0
YNegative emotions	0.027	0.021	0.015	0
stress	0.022	0.018	0.017	0.016	0
anxiety	0.022	0.019	0.017	0.016	0.017	0
depression	0.021	0.019	0.017	0.015	0.017	0.016	0
interpersonal assistance	0.021	0.02	0.014	0.017	0.015	0.016	0.016	0
family support	0.021	0.02	0.015	0.017	0.016	0.016	0.016	0.016	0
positive cognition	0.021	0.019	0.015	0.017	0.016	0.016	0.016	0.016	0.017	0
emotional control	0.02	0.019	0.014	0.017	0.016	0.016	0.015	0.015	0.016	0.016	0
goal focus	0.02	0.019	0.016	0.017	0.016	0.016	0.015	0.016	0.016	0.016	0.016	0
social distress	0.023	0.019	0.019	0.021	0.017	0.017	0.017	0.017	0.017	0.017	0.016	0.016	0
social avoidance	0.024	0.018	0.018	0.018	0.015	0.016	0.015	0.017	0.018	0.017	0.017	0.017	0.02	0
teacher support	0.018	0.023	0.02	0.022	0.018	0.017	0.017	0.016	0.016	0.016	0.016	0.015	0.018	0.018	0
peer support	0.018	0.026	0.023	0.022	0.017	0.017	0.017	0.019	0.019	0.019	0.018	0.018	0.02	0.021	0.017	0
autonomy opportunities	0.02	0.022	0.019	0.024	0.019	0.019	0.019	0.015	0.015	0.015	0.015	0.015	0.018	0.018	0.019	0.018	0
Implied Covariances - Standard Errors (Group number 1 - Default model)
	stress	anxiety	depression	interpersonal assistance	family support	positive cognition	emotional control	goal focus	social distress	social avoidance	teacher support	peer support	autonomy opportunities
stress	0.013
anxiety	0.01	0.012
depression	0.01	0.01	0.011
interpersonal assistance	0.01	0.011	0.01	0.015
family support	0.012	0.012	0.011	0.015	0.019
positive cognition	0.011	0.012	0.011	0.013	0.015	0.017
emotional control	0.013	0.013	0.012	0.015	0.017	0.016	0.022
goal focus	0.012	0.012	0.011	0.015	0.017	0.016	0.017	0.022
social distress	0.005	0.005	0.004	0.005	0.006	0.006	0.006	0.006	0.003
social avoidance	0.004	0.005	0.004	0.006	0.006	0.006	0.006	0.006	0.003	0.003
teacher support	0.009	0.009	0.008	0.009	0.01	0.009	0.011	0.01	0.004	0.005	0.013
peer support	0.008	0.009	0.008	0.01	0.011	0.01	0.012	0.011	0.005	0.005	0.01	0.01
autonomy opportunities	0.009	0.009	0.008	0.008	0.009	0.009	0.01	0.009	0.004	0.004	0.01	0.01	0.013
Implied Correlations - Standard Errors (Group number 1 - Default model)
	stress	anxiety	depression	interpersonal assistance	family support	positive cognition	emotional control	goal focus	social distress	social avoidance	teacher support	peer support	autonomy opportunities
stress	0
anxiety	0.017	0
depression	0.017	0.016	0
interpersonal assistance	0.015	0.016	0.016	0
family support	0.016	0.016	0.016	0.016	0
positive cognition	0.016	0.016	0.016	0.016	0.017	0
emotional control	0.016	0.016	0.015	0.015	0.016	0.016	0
goal focus	0.016	0.016	0.015	0.016	0.016	0.016	0.016	0
social distress	0.017	0.017	0.017	0.017	0.017	0.017	0.016	0.016	0
social avoidance	0.015	0.016	0.015	0.017	0.018	0.017	0.017	0.017	0.02	0
teacher support	0.018	0.017	0.017	0.016	0.016	0.016	0.016	0.015	0.018	0.018	0
peer support	0.017	0.017	0.017	0.019	0.019	0.019	0.018	0.018	0.02	0.021	0.017	0
autonomy opportunities	0.019	0.019	0.019	0.015	0.015	0.015	0.015	0.015	0.018	0.018	0.019	0.018	0
Sample Covariances - Standard Errors (Group number 1 - Default model)
	stress	anxiety	depression	interpersonal assistance	family support	positive cognition	emotional control	goal focus	social distress	social avoidance	teacher support	peer support	autonomy opportunities
stress	0.013
anxiety	0.011	0.012
depression	0.011	0.011	0.011
interpersonal assistance	0.012	0.013	0.012	0.015
family support	0.014	0.014	0.013	0.017	0.019
positive cognition	0.013	0.013	0.012	0.015	0.016	0.017
emotional control	0.015	0.016	0.014	0.017	0.019	0.018	0.022
goal focus	0.014	0.015	0.014	0.016	0.019	0.018	0.02	0.022
social distress	0.005	0.005	0.005	0.007	0.007	0.007	0.008	0.008	0.003
social avoidance	0.005	0.005	0.005	0.007	0.007	0.007	0.008	0.008	0.003	0.003
teacher support	0.011	0.011	0.01	0.013	0.014	0.013	0.015	0.015	0.006	0.006	0.013
peer support	0.01	0.011	0.01	0.012	0.014	0.012	0.014	0.014	0.005	0.005	0.01	0.01
autonomy opportunities	0.011	0.011	0.01	0.013	0.014	0.013	0.015	0.015	0.006	0.005	0.01	0.01	0.013
Sample Correlations - Standard Errors (Group number 1 - Default model)
	stress	anxiety	depression	interpersonal assistance	family support	positive cognition	emotional control	goal focus	social distress	social avoidance	teacher support	peer support	autonomy opportunities
stress	0
anxiety	0.02	0
depression	0.019	0.02	0
interpersonal assistance	0.02	0.02	0.02	0
family support	0.021	0.021	0.02	0.019	0
positive cognition	0.021	0.02	0.02	0.019	0.018	0
emotional control	0.02	0.021	0.02	0.019	0.019	0.02	0
goal focus	0.02	0.021	0.021	0.019	0.02	0.019	0.019	0
social distress	0.02	0.02	0.02	0.022	0.023	0.023	0.022	0.022	0
social avoidance	0.019	0.019	0.02	0.022	0.021	0.021	0.021	0.022	0.02	0
teacher support	0.023	0.024	0.023	0.024	0.023	0.024	0.023	0.024	0.025	0.024	0
peer support	0.023	0.023	0.024	0.024	0.024	0.023	0.022	0.023	0.023	0.024	0.017	0
autonomy opportunities	0.023	0.023	0.023	0.026	0.026	0.025	0.025	0.025	0.025	0.024	0.019	0.018	0
Factor Score Weights - Standard Errors (Group number 1 - Default model)
	stress	anxiety	depression	interpersonal assistance	family support	positive cognition	emotional control	goal focus	social distress	social avoidance	teacher support	peer support	autonomy opportunities
XPerceived school climate	0.004	0.004	0.004	0.002	0.002	0.002	0.001	0.001	0.007	0.009	0.014	0.021	0.018
M1	0.003	0.003	0.003	0.002	0.002	0.002	0.002	0.002	0.015	0.028	0.002	0.004	0.002
M2	0.006	0.006	0.006	0.009	0.008	0.009	0.007	0.008	0.01	0.014	0.003	0.006	0.002
YNegative emotions	0.01	0.01	0.013	0.004	0.003	0.004	0.003	0.003	0.011	0.012	0.004	0.005	0.004
Total Effects - Standard Errors (Group number 1 - Default model)
	XPerceived school climate	M1	M2	YNegative emotions
M1	0.024	0	0	0
M2	0.056	0.109	0	0
YNegative emotions	0.034	0.081	0.038	0
stress	0.037	0.082	0.04	0.037
anxiety	0.039	0.086	0.042	0.042
depression	0.034	0.081	0.038	0
interpersonal assistance	0.048	0.099	0.034	0
family support	0.056	0.11	0.039	0
positive cognition	0.05	0.101	0.035	0
emotional control	0.057	0.116	0.04	0
goal focus	0.056	0.109	0	0
social distress	0.023	0.036	0	0
social avoidance	0.024	0	0	0
teacher support	0.05	0	0	0
peer support	0.056	0	0	0
autonomy opportunities	0	0	0	0
Standardized Total Effects - Standard Errors (Group number 1 - Default model)
	XPerceived school climate	M1	M2	YNegative emotions
M1	0.029	0	0	0
M2	0.025	0.034	0	0
YNegative emotions	0.027	0.034	0.046	0
stress	0.022	0.025	0.034	0.016
anxiety	0.022	0.026	0.035	0.016
depression	0.021	0.026	0.034	0.015
interpersonal assistance	0.021	0.027	0.014	0
family support	0.021	0.027	0.015	0
positive cognition	0.021	0.027	0.015	0
emotional control	0.02	0.027	0.014	0
goal focus	0.02	0.026	0.016	0
social distress	0.023	0.019	0	0
social avoidance	0.024	0.018	0	0
teacher support	0.018	0	0	0
peer support	0.018	0	0	0
autonomy opportunities	0.02	0	0	0
Direct Effects - Standard Errors (Group number 1 - Default model)
	XPerceived school climate	M1	M2	YNegative emotions
M1	0.024	0	0	0
M2	0.06	0.109	0	0
YNegative emotions	0.036	0.092	0.038	0
stress	0	0	0	0.037
anxiety	0	0	0	0.042
depression	0	0	0	0
interpersonal assistance	0	0	0.034	0
family support	0	0	0.039	0
positive cognition	0	0	0.035	0
emotional control	0	0	0.04	0
goal focus	0	0	0	0
social distress	0	0.036	0	0
social avoidance	0	0	0	0
teacher support	0.05	0	0	0
peer support	0.056	0	0	0
autonomy opportunities	0	0	0	0
Standardized Direct Effects - Standard Errors (Group number 1 - Default model)
	XPerceived school climate	M1	M2	YNegative emotions
M1	0.029	0	0	0
M2	0.039	0.034	0	0
YNegative emotions	0.035	0.051	0.046	0
stress	0	0	0	0.016
anxiety	0	0	0	0.016
depression	0	0	0	0.015
interpersonal assistance	0	0	0.014	0
family support	0	0	0.015	0
positive cognition	0	0	0.015	0
emotional control	0	0	0.014	0
goal focus	0	0	0.016	0
social distress	0	0.019	0	0
social avoidance	0	0.018	0	0
teacher support	0.018	0	0	0
peer support	0.018	0	0	0
autonomy opportunities	0.02	0	0	0
Indirect Effects - Standard Errors (Group number 1 - Default model)
	XPerceived school climate	M1	M2	YNegative emotions
M1	0	0	0	0
M2	0.055	0	0	0
YNegative emotions	0.038	0.069	0	0
stress	0.037	0.082	0.04	0
anxiety	0.039	0.086	0.042	0
depression	0.034	0.081	0.038	0
interpersonal assistance	0.048	0.099	0	0
family support	0.056	0.11	0	0
positive cognition	0.05	0.101	0	0
emotional control	0.057	0.116	0	0
goal focus	0.056	0.109	0	0
social distress	0.023	0	0	0
social avoidance	0.024	0	0	0
teacher support	0	0	0	0
peer support	0	0	0	0
autonomy opportunities	0	0	0	0
Standardized Indirect Effects - Standard Errors (Group number 1 - Default model)
	XPerceived school climate	M1	M2	YNegative emotions
M1	0	0	0	0
M2	0.031	0	0	0
YNegative emotions	0.025	0.036	0	0
stress	0.022	0.025	0.034	0
anxiety	0.022	0.026	0.035	0
depression	0.021	0.026	0.034	0
interpersonal assistance	0.021	0.027	0	0
family support	0.021	0.027	0	0
positive cognition	0.021	0.027	0	0
emotional control	0.02	0.027	0	0
goal focus	0.02	0.026	0	0
social distress	0.023	0	0	0
social avoidance	0.024	0	0	0
teacher support	0	0	0	0
peer support	0	0	0	0
autonomy opportunities	0	0	0	0
Bootstrap Confidence (Group number 1 - Default model)
Percentile method (Group number 1 - Default model)
95% confidence intervals (percentile method)
Scalar Estimates (Group number 1 - Default model)
Regression Weights: (Group number 1 - Default model)
Parameter			Estimate	Lower	Upper	P
M1	<---	XPerceived school climate	-0.334	-0.382	-0.288	0.001
M2	<---	M1	-1.654	-1.888	-1.454	0.001
M2	<---	XPerceived school climate	0.196	0.078	0.308	0.001
YNegative emotions	<---	XPerceived school climate	-0.122	-0.19	-0.047	0.002
YNegative emotions	<---	M2	-0.441	-0.519	-0.366	0.001
YNegative emotions	<---	M1	0.431	0.262	0.622	0.001
autonomy opportunities	<---	XPerceived school climate	1	1	1	...
peer support	<---	XPerceived school climate	1.197	1.092	1.313	0.001
teacher support	<---	XPerceived school climate	1.095	1	1.197	0.001
social avoidance	<---	M1	1	1	1	...
social distress	<---	M1	0.924	0.854	0.997	0.001
goal focus	<---	M2	1	1	1	...
emotional control	<---	M2	1.063	0.99	1.145	0.001
positive cognition	<---	M2	0.948	0.882	1.019	0.001
family support	<---	M2	1.009	0.933	1.085	0.001
interpersonal assistance	<---	M2	0.902	0.839	0.973	0.001
depression	<---	YNegative emotions	1	1	1	...
anxiety	<---	YNegative emotions	1.093	1.012	1.176	0.001
stress	<---	YNegative emotions	1.062	0.992	1.136	0.001
Standardized Regression Weights: (Group number 1 - Default model)
Parameter			Estimate	Lower	Upper	P
M1	<---	XPerceived school climate	-0.534	-0.592	-0.475	0.001
M2	<---	M1	-0.7	-0.767	-0.638	0.001
M2	<---	XPerceived school climate	0.133	0.052	0.207	0.001
YNegative emotions	<---	XPerceived school climate	-0.113	-0.181	-0.043	0.002
YNegative emotions	<---	M2	-0.603	-0.693	-0.511	0.001
YNegative emotions	<---	M1	0.25	0.152	0.353	0.001
autonomy opportunities	<---	XPerceived school climate	0.674	0.636	0.713	0.001
peer support	<---	XPerceived school climate	0.809	0.773	0.846	0.001
teacher support	<---	XPerceived school climate	0.69	0.654	0.725	0.001
social avoidance	<---	M1	0.771	0.737	0.805	0.001
social distress	<---	M1	0.707	0.67	0.744	0.001
goal focus	<---	M2	0.681	0.65	0.713	0.001
emotional control	<---	M2	0.713	0.684	0.742	0.001
positive cognition	<---	M2	0.732	0.703	0.761	0.001
family support	<---	M2	0.727	0.696	0.756	0.001
interpersonal assistance	<---	M2	0.725	0.696	0.754	0.001
depression	<---	YNegative emotions	0.71	0.68	0.739	0.001
anxiety	<---	YNegative emotions	0.716	0.684	0.748	0.001
stress	<---	YNegative emotions	0.709	0.678	0.74	0.001
Variances: (Group number 1 - Default model)
Parameter			Estimate	Lower	Upper	P
XPerceived school climate			0.175	0.151	0.201	0.001
e16			0.049	0.042	0.056	0.001
e14			0.15	0.124	0.175	0.001
e15			0.047	0.037	0.057	0.001
e1			0.21	0.187	0.231	0.001
e2			0.132	0.109	0.154	0.001
e3			0.231	0.207	0.253	0.001
e4			0.047	0.04	0.053	0.001
e5			0.058	0.052	0.064	0.001
e6			0.439	0.404	0.475	0.001
e7			0.416	0.381	0.451	0.001
e8			0.296	0.268	0.325	0.001
e9			0.346	0.314	0.377	0.001
e10			0.28	0.257	0.304	0.001
e11			0.2	0.182	0.218	0.001
e12			0.231	0.209	0.252	0.001
e13			0.227	0.206	0.248	0.001
Squared Multiple Correlations: (Group number 1 - Default model)
Parameter			Estimate	Lower	Upper	P
M1			0.285	0.226	0.35	0.001
M2			0.607	0.554	0.668	0.001
YNegative emotions			0.769	0.727	0.814	0.001
stress			0.503	0.459	0.548	0.001
anxiety			0.513	0.468	0.56	0.001
depression			0.505	0.463	0.547	0.001
interpersonal assistance			0.526	0.484	0.568	0.001
family support			0.528	0.485	0.572	0.001
positive cognition			0.536	0.494	0.579	0.001
emotional control			0.508	0.468	0.55	0.001
goal focus			0.464	0.423	0.508	0.001
social distress			0.499	0.449	0.554	0.001
social avoidance			0.594	0.544	0.648	0.001
teacher support			0.476	0.428	0.525	0.001
peer support			0.655	0.597	0.715	0.001
autonomy opportunities			0.454	0.405	0.509	0.001
User-defined estimands: (Group number 1 - Default model)
Parameter			Estimate	Lower	Upper	P
ind1			-0.144	-0.212	-0.087	0.001
ind2			-0.086	-0.142	-0.034	0.001
ind3			-0.243	-0.308	-0.191	0.001
stda1			-0.534	-0.592	-0.475	0.001
stda2			0.133	0.052	0.207	0.001
stdb1			0.25	0.152	0.353	0.001
stdb2			-0.603	-0.693	-0.511	0.001
stdd1			-0.7	-0.767	-0.638	0.001
sind1			-0.133	-0.193	-0.08	0.001
sind2			-0.08	-0.13	-0.031	0.001
sind3			-0.225	-0.276	-0.181	0.001
Matrices (Group number 1 - Default model)
Implied (for all variables) Covariances (Group number 1 - Default model)
Implied (for all variables) Covariances - Lower Bounds (PC) (Group number 1 - Default model)
	XPerceived school climate	M1	M2	YNegative emotions	stress	anxiety	depression	interpersonal assistance	family support	positive cognition	emotional control	goal focus	social distress	social avoidance	teacher support	peer support	autonomy opportunities
XPerceived school climate	0.151
M1	-0.067	0.061
M2	0.113	-0.137	0.338
YNegative emotions	-0.121	0.083	-0.261	0.182
stress	-0.128	0.088	-0.276	0.197	0.431
anxiety	-0.132	0.09	-0.284	0.204	0.217	0.449
depression	-0.121	0.083	-0.261	0.182	0.197	0.204	0.382
interpersonal assistance	0.102	-0.123	0.316	-0.235	-0.249	-0.257	-0.235	0.561
family support	0.114	-0.138	0.353	-0.261	-0.277	-0.286	-0.261	0.318	0.697
positive cognition	0.107	-0.129	0.331	-0.245	-0.261	-0.269	-0.245	0.301	0.334	0.604
emotional control	0.12	-0.145	0.37	-0.276	-0.293	-0.302	-0.276	0.337	0.375	0.353	0.804
goal focus	0.113	-0.137	0.338	-0.261	-0.276	-0.284	-0.261	0.316	0.353	0.331	0.37	0.779
social distress	-0.062	0.058	-0.127	0.076	0.081	0.083	0.076	-0.114	-0.128	-0.12	-0.135	-0.127	0.11
social avoidance	-0.067	0.061	-0.137	0.083	0.088	0.09	0.083	-0.123	-0.138	-0.129	-0.145	-0.137	0.058	0.109
teacher support	0.172	-0.073	0.124	-0.13	-0.138	-0.141	-0.13	0.113	0.125	0.118	0.132	0.124	-0.067	-0.073	0.415
peer support	0.19	-0.079	0.135	-0.139	-0.149	-0.153	-0.139	0.122	0.136	0.129	0.144	0.135	-0.074	-0.079	0.209	0.361
autonomy opportunities	0.151	-0.067	0.113	-0.121	-0.128	-0.132	-0.121	0.102	0.114	0.107	0.12	0.113	-0.062	-0.067	0.172	0.19	0.359
Implied (for all variables) Covariances - Upper Bounds (PC) (Group number 1 - Default model)
	XPerceived school climate	M1	M2	YNegative emotions	stress	anxiety	depression	interpersonal assistance	family support	positive cognition	emotional control	goal focus	social distress	social avoidance	teacher support	peer support	autonomy opportunities
XPerceived school climate	0.201
M1	-0.05	0.076
M2	0.15	-0.112	0.428
YNegative emotions	-0.089	0.1	-0.215	0.227
stress	-0.094	0.106	-0.228	0.235	0.481
anxiety	-0.096	0.109	-0.235	0.241	0.256	0.498
depression	-0.089	0.1	-0.215	0.227	0.235	0.241	0.425
interpersonal assistance	0.135	-0.101	0.373	-0.195	-0.208	-0.213	-0.195	0.621
family support	0.151	-0.113	0.418	-0.218	-0.231	-0.238	-0.218	0.376	0.77
positive cognition	0.141	-0.107	0.392	-0.205	-0.218	-0.223	-0.205	0.353	0.394	0.672
emotional control	0.159	-0.12	0.441	-0.23	-0.243	-0.251	-0.23	0.397	0.441	0.417	0.888
goal focus	0.15	-0.112	0.428	-0.215	-0.228	-0.235	-0.215	0.373	0.418	0.392	0.441	0.864
social distress	-0.046	0.069	-0.103	0.093	0.099	0.102	0.093	-0.093	-0.104	-0.099	-0.11	-0.103	0.122
social avoidance	-0.05	0.076	-0.112	0.1	0.106	0.109	0.1	-0.101	-0.113	-0.107	-0.12	-0.112	0.069	0.121
teacher support	0.211	-0.055	0.164	-0.098	-0.104	-0.107	-0.098	0.147	0.165	0.154	0.173	0.164	-0.05	-0.055	0.464
peer support	0.228	-0.06	0.18	-0.11	-0.116	-0.119	-0.11	0.161	0.18	0.169	0.189	0.18	-0.055	-0.06	0.247	0.403
autonomy opportunities	0.201	-0.05	0.15	-0.089	-0.094	-0.096	-0.089	0.135	0.151	0.141	0.159	0.15	-0.046	-0.05	0.211	0.228	0.41
Implied (for all variables) Covariances - Two Tailed Significance (PC) (Group number 1 - Default model)
	XPerceived school climate	M1	M2	YNegative emotions	stress	anxiety	depression	interpersonal assistance	family support	positive cognition	emotional control	goal focus	social distress	social avoidance	teacher support	peer support	autonomy opportunities
XPerceived school climate	0.001
M1	0.001	0.001
M2	0.001	0.001	0.001
YNegative emotions	0.001	0.001	0.001	0.001
stress	0.001	0.001	0.001	0.001	0.001
anxiety	0.001	0.001	0.001	0.001	0.001	0.001
depression	0.001	0.001	0.001	0.001	0.001	0.001	0.001
interpersonal assistance	0.001	0.001	0.001	0.001	0.001	0.001	0.001	0.001
family support	0.001	0.001	0.001	0.001	0.001	0.001	0.001	0.001	0.001
positive cognition	0.001	0.001	0.001	0.001	0.001	0.001	0.001	0.001	0.001	0.001
emotional control	0.001	0.001	0.001	0.001	0.001	0.001	0.001	0.001	0.001	0.001	0.001
goal focus	0.001	0.001	0.001	0.001	0.001	0.001	0.001	0.001	0.001	0.001	0.001	0.001
social distress	0.001	0.001	0.001	0.001	0.001	0.001	0.001	0.001	0.001	0.001	0.001	0.001	0.001
social avoidance	0.001	0.001	0.001	0.001	0.001	0.001	0.001	0.001	0.001	0.001	0.001	0.001	0.001	0.001
teacher support	0.001	0.001	0.001	0.001	0.001	0.001	0.001	0.001	0.001	0.001	0.001	0.001	0.001	0.001	0.001
peer support	0.001	0.001	0.001	0.001	0.001	0.001	0.001	0.001	0.001	0.001	0.001	0.001	0.001	0.001	0.001	0.001
autonomy opportunities	0.001	0.001	0.001	0.001	0.001	0.001	0.001	0.001	0.001	0.001	0.001	0.001	0.001	0.001	0.001	0.001	0.001
Implied (for all variables) Correlations (Group number 1 - Default model)
Implied (for all variables) Correlations - Lower Bounds (PC) (Group number 1 - Default model)
	XPerceived school climate	M1	M2	YNegative emotions	stress	anxiety	depression	interpersonal assistance	family support	positive cognition	emotional control	goal focus	social distress	social avoidance	teacher support	peer support	autonomy opportunities
XPerceived school climate	1
M1	-0.592	1
M2	0.458	-0.811	1
YNegative emotions	-0.604	0.734	-0.88	1
stress	-0.432	0.513	-0.635	0.678	1
anxiety	-0.438	0.518	-0.643	0.684	0.476	1
depression	-0.435	0.513	-0.637	0.68	0.47	0.476	1
interpersonal assistance	0.327	-0.597	0.696	-0.652	-0.469	-0.475	-0.47	1
family support	0.327	-0.602	0.696	-0.651	-0.47	-0.475	-0.47	0.496	1
positive cognition	0.329	-0.604	0.703	-0.657	-0.474	-0.479	-0.474	0.501	0.499	1
emotional control	0.322	-0.587	0.684	-0.64	-0.461	-0.467	-0.461	0.487	0.487	0.49	1
goal focus	0.307	-0.564	0.65	-0.615	-0.442	-0.448	-0.443	0.463	0.466	0.466	0.455	1
social distress	-0.423	0.67	-0.582	0.508	0.357	0.359	0.356	-0.428	-0.43	-0.433	-0.422	-0.404	1
social avoidance	-0.456	0.737	-0.63	0.563	0.393	0.395	0.395	-0.466	-0.466	-0.469	-0.458	-0.438	0.507	1
teacher support	0.654	-0.412	0.311	-0.424	-0.304	-0.306	-0.306	0.223	0.222	0.225	0.22	0.208	-0.295	-0.32	1
peer support	0.773	-0.482	0.364	-0.489	-0.35	-0.355	-0.351	0.26	0.261	0.263	0.257	0.245	-0.345	-0.374	0.523	1
autonomy opportunities	0.636	-0.404	0.304	-0.421	-0.3	-0.304	-0.302	0.218	0.217	0.22	0.214	0.205	-0.288	-0.312	0.429	0.509	1
Implied (for all variables) Correlations - Upper Bounds (PC) (Group number 1 - Default model)
	XPerceived school climate	M1	M2	YNegative emotions	stress	anxiety	depression	interpersonal assistance	family support	positive cognition	emotional control	goal focus	social distress	social avoidance	teacher support	peer support	autonomy opportunities
XPerceived school climate	1
M1	-0.475	1
M2	0.555	-0.732	1
YNegative emotions	-0.497	0.816	-0.823	1
stress	-0.347	0.584	-0.572	0.74	1
anxiety	-0.35	0.593	-0.575	0.748	0.54	1
depression	-0.35	0.589	-0.572	0.739	0.538	0.54	1
interpersonal assistance	0.408	-0.521	0.754	-0.584	-0.408	-0.412	-0.407	1
family support	0.409	-0.522	0.756	-0.586	-0.407	-0.413	-0.41	0.56	1
positive cognition	0.411	-0.529	0.761	-0.593	-0.412	-0.416	-0.413	0.562	0.564	1
emotional control	0.402	-0.513	0.742	-0.576	-0.401	-0.405	-0.402	0.547	0.549	0.555	1
goal focus	0.385	-0.486	0.713	-0.548	-0.381	-0.385	-0.382	0.525	0.528	0.531	0.517	1
social distress	-0.33	0.744	-0.508	0.587	0.42	0.427	0.422	-0.363	-0.364	-0.367	-0.357	-0.34	1
social avoidance	-0.364	0.805	-0.559	0.63	0.453	0.459	0.453	-0.398	-0.398	-0.403	-0.392	-0.373	0.584	1
teacher support	0.725	-0.324	0.388	-0.335	-0.235	-0.239	-0.237	0.285	0.286	0.287	0.28	0.269	-0.226	-0.248	1
peer support	0.846	-0.379	0.456	-0.404	-0.282	-0.286	-0.284	0.334	0.335	0.337	0.328	0.315	-0.265	-0.292	0.591	1
autonomy opportunities	0.713	-0.316	0.379	-0.324	-0.227	-0.23	-0.229	0.278	0.278	0.28	0.273	0.262	-0.22	-0.242	0.502	0.579	1
Implied (for all variables) Correlations - Two Tailed Significance (PC) (Group number 1 - Default model)
	XPerceived school climate	M1	M2	YNegative emotions	stress	anxiety	depression	interpersonal assistance	family support	positive cognition	emotional control	goal focus	social distress	social avoidance	teacher support	peer support	autonomy opportunities
XPerceived school climate	...
M1	0.001	...
M2	0.001	0.001	...
YNegative emotions	0.001	0.001	0.001	...
stress	0.001	0.001	0.001	0.001	...
anxiety	0.001	0.001	0.001	0.001	0.001	...
depression	0.001	0.001	0.001	0.001	0.001	0.001	...
interpersonal assistance	0.001	0.001	0.001	0.001	0.001	0.001	0.001	...
family support	0.001	0.001	0.001	0.001	0.001	0.001	0.001	0.001	...
positive cognition	0.001	0.001	0.001	0.001	0.001	0.001	0.001	0.001	0.001	...
emotional control	0.001	0.001	0.001	0.001	0.001	0.001	0.001	0.001	0.001	0.001	...
goal focus	0.001	0.001	0.001	0.001	0.001	0.001	0.001	0.001	0.001	0.001	0.001	...
social distress	0.001	0.001	0.001	0.001	0.001	0.001	0.001	0.001	0.001	0.001	0.001	0.001	...
social avoidance	0.001	0.001	0.001	0.001	0.001	0.001	0.001	0.001	0.001	0.001	0.001	0.001	0.001	...
teacher support	0.001	0.001	0.001	0.001	0.001	0.001	0.001	0.001	0.001	0.001	0.001	0.001	0.001	0.001	...
peer support	0.001	0.001	0.001	0.001	0.001	0.001	0.001	0.001	0.001	0.001	0.001	0.001	0.001	0.001	0.001	...
autonomy opportunities	0.001	0.001	0.001	0.001	0.001	0.001	0.001	0.001	0.001	0.001	0.001	0.001	0.001	0.001	0.001	0.001	...
Implied Covariances (Group number 1 - Default model)
Implied Covariances - Lower Bounds (PC) (Group number 1 - Default model)
	stress	anxiety	depression	interpersonal assistance	family support	positive cognition	emotional control	goal focus	social distress	social avoidance	teacher support	peer support	autonomy opportunities
stress	0.431
anxiety	0.217	0.449
depression	0.197	0.204	0.382
interpersonal assistance	-0.249	-0.257	-0.235	0.561
family support	-0.277	-0.286	-0.261	0.318	0.697
positive cognition	-0.261	-0.269	-0.245	0.301	0.334	0.604
emotional control	-0.293	-0.302	-0.276	0.337	0.375	0.353	0.804
goal focus	-0.276	-0.284	-0.261	0.316	0.353	0.331	0.37	0.779
social distress	0.081	0.083	0.076	-0.114	-0.128	-0.12	-0.135	-0.127	0.11
social avoidance	0.088	0.09	0.083	-0.123	-0.138	-0.129	-0.145	-0.137	0.058	0.109
teacher support	-0.138	-0.141	-0.13	0.113	0.125	0.118	0.132	0.124	-0.067	-0.073	0.415
peer support	-0.149	-0.153	-0.139	0.122	0.136	0.129	0.144	0.135	-0.074	-0.079	0.209	0.361
autonomy opportunities	-0.128	-0.132	-0.121	0.102	0.114	0.107	0.12	0.113	-0.062	-0.067	0.172	0.19	0.359
Implied Covariances - Upper Bounds (PC) (Group number 1 - Default model)
	stress	anxiety	depression	interpersonal assistance	family support	positive cognition	emotional control	goal focus	social distress	social avoidance	teacher support	peer support	autonomy opportunities
stress	0.481
anxiety	0.256	0.498
depression	0.235	0.241	0.425
interpersonal assistance	-0.208	-0.213	-0.195	0.621
family support	-0.231	-0.238	-0.218	0.376	0.77
positive cognition	-0.218	-0.223	-0.205	0.353	0.394	0.672
emotional control	-0.243	-0.251	-0.23	0.397	0.441	0.417	0.888
goal focus	-0.228	-0.235	-0.215	0.373	0.418	0.392	0.441	0.864
social distress	0.099	0.102	0.093	-0.093	-0.104	-0.099	-0.11	-0.103	0.122
social avoidance	0.106	0.109	0.1	-0.101	-0.113	-0.107	-0.12	-0.112	0.069	0.121
teacher support	-0.104	-0.107	-0.098	0.147	0.165	0.154	0.173	0.164	-0.05	-0.055	0.464
peer support	-0.116	-0.119	-0.11	0.161	0.18	0.169	0.189	0.18	-0.055	-0.06	0.247	0.403
autonomy opportunities	-0.094	-0.096	-0.089	0.135	0.151	0.141	0.159	0.15	-0.046	-0.05	0.211	0.228	0.41
Implied Covariances - Two Tailed Significance (PC) (Group number 1 - Default model)
	stress	anxiety	depression	interpersonal assistance	family support	positive cognition	emotional control	goal focus	social distress	social avoidance	teacher support	peer support	autonomy opportunities
stress	0.001
anxiety	0.001	0.001
depression	0.001	0.001	0.001
interpersonal assistance	0.001	0.001	0.001	0.001
family support	0.001	0.001	0.001	0.001	0.001
positive cognition	0.001	0.001	0.001	0.001	0.001	0.001
emotional control	0.001	0.001	0.001	0.001	0.001	0.001	0.001
goal focus	0.001	0.001	0.001	0.001	0.001	0.001	0.001	0.001
social distress	0.001	0.001	0.001	0.001	0.001	0.001	0.001	0.001	0.001
social avoidance	0.001	0.001	0.001	0.001	0.001	0.001	0.001	0.001	0.001	0.001
teacher support	0.001	0.001	0.001	0.001	0.001	0.001	0.001	0.001	0.001	0.001	0.001
peer support	0.001	0.001	0.001	0.001	0.001	0.001	0.001	0.001	0.001	0.001	0.001	0.001
autonomy opportunities	0.001	0.001	0.001	0.001	0.001	0.001	0.001	0.001	0.001	0.001	0.001	0.001	0.001
Implied Correlations (Group number 1 - Default model)
Implied Correlations - Lower Bounds (PC) (Group number 1 - Default model)
	stress	anxiety	depression	interpersonal assistance	family support	positive cognition	emotional control	goal focus	social distress	social avoidance	teacher support	peer support	autonomy opportunities
stress	1
anxiety	0.476	1
depression	0.47	0.476	1
interpersonal assistance	-0.469	-0.475	-0.47	1
family support	-0.47	-0.475	-0.47	0.496	1
positive cognition	-0.474	-0.479	-0.474	0.501	0.499	1
emotional control	-0.461	-0.467	-0.461	0.487	0.487	0.49	1
goal focus	-0.442	-0.448	-0.443	0.463	0.466	0.466	0.455	1
social distress	0.357	0.359	0.356	-0.428	-0.43	-0.433	-0.422	-0.404	1
social avoidance	0.393	0.395	0.395	-0.466	-0.466	-0.469	-0.458	-0.438	0.507	1
teacher support	-0.304	-0.306	-0.306	0.223	0.222	0.225	0.22	0.208	-0.295	-0.32	1
peer support	-0.35	-0.355	-0.351	0.26	0.261	0.263	0.257	0.245	-0.345	-0.374	0.523	1
autonomy opportunities	-0.3	-0.304	-0.302	0.218	0.217	0.22	0.214	0.205	-0.288	-0.312	0.429	0.509	1
Implied Correlations - Upper Bounds (PC) (Group number 1 - Default model)
	stress	anxiety	depression	interpersonal assistance	family support	positive cognition	emotional control	goal focus	social distress	social avoidance	teacher support	peer support	autonomy opportunities
stress	1
anxiety	0.54	1
depression	0.538	0.54	1
interpersonal assistance	-0.408	-0.412	-0.407	1
family support	-0.407	-0.413	-0.41	0.56	1
positive cognition	-0.412	-0.416	-0.413	0.562	0.564	1
emotional control	-0.401	-0.405	-0.402	0.547	0.549	0.555	1
goal focus	-0.381	-0.385	-0.382	0.525	0.528	0.531	0.517	1
social distress	0.42	0.427	0.422	-0.363	-0.364	-0.367	-0.357	-0.34	1
social avoidance	0.453	0.459	0.453	-0.398	-0.398	-0.403	-0.392	-0.373	0.584	1
teacher support	-0.235	-0.239	-0.237	0.285	0.286	0.287	0.28	0.269	-0.226	-0.248	1
peer support	-0.282	-0.286	-0.284	0.334	0.335	0.337	0.328	0.315	-0.265	-0.292	0.591	1
autonomy opportunities	-0.227	-0.23	-0.229	0.278	0.278	0.28	0.273	0.262	-0.22	-0.242	0.502	0.579	1
Implied Correlations - Two Tailed Significance (PC) (Group number 1 - Default model)
	stress	anxiety	depression	interpersonal assistance	family support	positive cognition	emotional control	goal focus	social distress	social avoidance	teacher support	peer support	autonomy opportunities
stress	...
anxiety	0.001	...
depression	0.001	0.001	...
interpersonal assistance	0.001	0.001	0.001	...
family support	0.001	0.001	0.001	0.001	...
positive cognition	0.001	0.001	0.001	0.001	0.001	...
emotional control	0.001	0.001	0.001	0.001	0.001	0.001	...
goal focus	0.001	0.001	0.001	0.001	0.001	0.001	0.001	...
social distress	0.001	0.001	0.001	0.001	0.001	0.001	0.001	0.001	...
social avoidance	0.001	0.001	0.001	0.001	0.001	0.001	0.001	0.001	0.001	...
teacher support	0.001	0.001	0.001	0.001	0.001	0.001	0.001	0.001	0.001	0.001	...
peer support	0.001	0.001	0.001	0.001	0.001	0.001	0.001	0.001	0.001	0.001	0.001	...
autonomy opportunities	0.001	0.001	0.001	0.001	0.001	0.001	0.001	0.001	0.001	0.001	0.001	0.001	...
Sample Covariances (Group number 1 - Default model)
Sample Covariances - Lower Bounds (PC) (Group number 1 - Default model)
	stress	anxiety	depression	interpersonal assistance	family support	positive cognition	emotional control	goal focus	social distress	social avoidance	teacher support	peer support	autonomy opportunities
stress	0.431
anxiety	0.21	0.449
depression	0.202	0.198	0.382
interpersonal assistance	-0.257	-0.263	-0.241	0.561
family support	-0.273	-0.284	-0.263	0.319	0.697
positive cognition	-0.255	-0.271	-0.25	0.288	0.342	0.604
emotional control	-0.305	-0.31	-0.285	0.328	0.366	0.35	0.804
goal focus	-0.283	-0.295	-0.26	0.311	0.339	0.339	0.366	0.779
social distress	0.08	0.085	0.078	-0.118	-0.124	-0.123	-0.136	-0.123	0.11
social avoidance	0.085	0.092	0.076	-0.131	-0.147	-0.127	-0.149	-0.139	0.058	0.109
teacher support	-0.15	-0.153	-0.128	0.093	0.128	0.092	0.131	0.117	-0.07	-0.078	0.415
peer support	-0.133	-0.153	-0.127	0.126	0.151	0.126	0.163	0.137	-0.079	-0.082	0.209	0.361
autonomy opportunities	-0.156	-0.159	-0.145	0.084	0.075	0.076	0.096	0.074	-0.062	-0.06	0.171	0.19	0.359
Sample Covariances - Upper Bounds (PC) (Group number 1 - Default model)
	stress	anxiety	depression	interpersonal assistance	family support	positive cognition	emotional control	goal focus	social distress	social avoidance	teacher support	peer support	autonomy opportunities
stress	0.481
anxiety	0.255	0.498
depression	0.243	0.24	0.425
interpersonal assistance	-0.208	-0.213	-0.194	0.621
family support	-0.217	-0.228	-0.212	0.383	0.77
positive cognition	-0.203	-0.219	-0.202	0.346	0.407	0.672
emotional control	-0.246	-0.249	-0.231	0.395	0.44	0.423	0.888
goal focus	-0.227	-0.236	-0.204	0.376	0.415	0.408	0.446	0.864
social distress	0.101	0.106	0.097	-0.091	-0.095	-0.095	-0.105	-0.094	0.122
social avoidance	0.104	0.114	0.096	-0.105	-0.118	-0.1	-0.12	-0.109	0.069	0.121
teacher support	-0.107	-0.108	-0.088	0.142	0.184	0.144	0.19	0.177	-0.047	-0.055	0.464
peer support	-0.092	-0.112	-0.088	0.172	0.206	0.173	0.219	0.192	-0.058	-0.06	0.247	0.403
autonomy opportunities	-0.113	-0.116	-0.105	0.133	0.131	0.127	0.154	0.132	-0.04	-0.039	0.209	0.229	0.41
Sample Covariances - Two Tailed Significance (PC) (Group number 1 - Default model)
	stress	anxiety	depression	interpersonal assistance	family support	positive cognition	emotional control	goal focus	social distress	social avoidance	teacher support	peer support	autonomy opportunities
stress	0.001
anxiety	0.001	0.001
depression	0.001	0.001	0.001
interpersonal assistance	0.001	0.001	0.001	0.001
family support	0.001	0.001	0.001	0.001	0.001
positive cognition	0.001	0.001	0.001	0.001	0.001	0.001
emotional control	0.001	0.001	0.001	0.001	0.001	0.001	0.001
goal focus	0.001	0.001	0.001	0.001	0.001	0.001	0.001	0.001
social distress	0.001	0.001	0.001	0.001	0.001	0.001	0.001	0.001	0.001
social avoidance	0.001	0.001	0.001	0.001	0.001	0.001	0.001	0.001	0.001	0.001
teacher support	0.001	0.001	0.001	0.001	0.001	0.001	0.001	0.001	0.001	0.001	0.001
peer support	0.001	0.001	0.001	0.001	0.001	0.001	0.001	0.001	0.001	0.001	0.001	0.001
autonomy opportunities	0.001	0.001	0.001	0.001	0.001	0.001	0.001	0.001	0.001	0.001	0.001	0.001	0.001
Sample Correlations (Group number 1 - Default model)
Sample Correlations - Lower Bounds (PC) (Group number 1 - Default model)
	stress	anxiety	depression	interpersonal assistance	family support	positive cognition	emotional control	goal focus	social distress	social avoidance	teacher support	peer support	autonomy opportunities
stress	1
anxiety	0.462	1
depression	0.483	0.46	1
interpersonal assistance	-0.487	-0.489	-0.486	1
family support	-0.463	-0.473	-0.476	0.495	1
positive cognition	-0.464	-0.485	-0.485	0.48	0.51	1
emotional control	-0.482	-0.481	-0.478	0.472	0.472	0.485	1
goal focus	-0.455	-0.467	-0.444	0.455	0.446	0.479	0.447	1
social distress	0.351	0.366	0.366	-0.439	-0.419	-0.445	-0.427	-0.395	1
social avoidance	0.375	0.404	0.362	-0.496	-0.497	-0.462	-0.47	-0.448	0.507	1
teacher support	-0.333	-0.334	-0.302	0.183	0.227	0.175	0.218	0.197	-0.305	-0.343	1
peer support	-0.316	-0.354	-0.321	0.267	0.289	0.26	0.29	0.248	-0.37	-0.385	0.523	1
autonomy opportunities	-0.365	-0.366	-0.363	0.177	0.141	0.154	0.169	0.134	-0.29	-0.282	0.425	0.511	1
Sample Correlations - Upper Bounds (PC) (Group number 1 - Default model)
	stress	anxiety	depression	interpersonal assistance	family support	positive cognition	emotional control	goal focus	social distress	social avoidance	teacher support	peer support	autonomy opportunities
stress	1
anxiety	0.54	1
depression	0.556	0.538	1
interpersonal assistance	-0.408	-0.409	-0.403	1
family support	-0.381	-0.392	-0.397	0.571	1
positive cognition	-0.383	-0.406	-0.406	0.554	0.583	1
emotional control	-0.403	-0.402	-0.402	0.546	0.547	0.564	1
goal focus	-0.378	-0.385	-0.361	0.532	0.527	0.552	0.524	1
social distress	0.429	0.443	0.443	-0.355	-0.328	-0.356	-0.34	-0.308	1
social avoidance	0.447	0.478	0.439	-0.41	-0.413	-0.376	-0.389	-0.358	0.584	1
teacher support	-0.241	-0.239	-0.211	0.279	0.321	0.271	0.308	0.292	-0.212	-0.249	1
peer support	-0.223	-0.267	-0.227	0.358	0.384	0.348	0.379	0.338	-0.277	-0.292	0.592	1
autonomy opportunities	-0.273	-0.279	-0.272	0.277	0.243	0.254	0.267	0.233	-0.19	-0.187	0.5	0.582	1
Sample Correlations - Two Tailed Significance (PC) (Group number 1 - Default model)
	stress	anxiety	depression	interpersonal assistance	family support	positive cognition	emotional control	goal focus	social distress	social avoidance	teacher support	peer support	autonomy opportunities
stress	...
anxiety	0.001	...
depression	0.001	0.001	...
interpersonal assistance	0.001	0.001	0.001	...
family support	0.001	0.001	0.001	0.001	...
positive cognition	0.001	0.001	0.001	0.001	0.001	...
emotional control	0.001	0.001	0.001	0.001	0.001	0.001	...
goal focus	0.001	0.001	0.001	0.001	0.001	0.001	0.001	...
social distress	0.001	0.001	0.001	0.001	0.001	0.001	0.001	0.001	...
social avoidance	0.001	0.001	0.001	0.001	0.001	0.001	0.001	0.001	0.001	...
teacher support	0.001	0.001	0.001	0.001	0.001	0.001	0.001	0.001	0.001	0.001	...
peer support	0.001	0.001	0.001	0.001	0.001	0.001	0.001	0.001	0.001	0.001	0.001	...
autonomy opportunities	0.001	0.001	0.001	0.001	0.001	0.001	0.001	0.001	0.001	0.001	0.001	0.001	...
Factor Score Weights (Group number 1 - Default model)
Factor Score Weights - Lower Bounds (PC) (Group number 1 - Default model)
	stress	anxiety	depression	interpersonal assistance	family support	positive cognition	emotional control	goal focus	social distress	social avoidance	teacher support	peer support	autonomy opportunities
XPerceived school climate	-0.024	-0.025	-0.026	0.004	0.004	0.004	0.003	0.003	-0.048	-0.065	0.137	0.273	0.132
M1	0.019	0.019	0.02	-0.023	-0.022	-0.023	-0.019	-0.017	0.19	0.245	-0.015	-0.028	-0.015
M2	-0.076	-0.078	-0.082	0.136	0.123	0.134	0.108	0.092	-0.116	-0.156	0.006	0.01	0.006
YNegative emotions	0.133	0.134	0.138	-0.053	-0.047	-0.052	-0.042	-0.038	0.061	0.088	-0.025	-0.043	-0.025
Factor Score Weights - Upper Bounds (PC) (Group number 1 - Default model)
	stress	anxiety	depression	interpersonal assistance	family support	positive cognition	emotional control	goal focus	social distress	social avoidance	teacher support	peer support	autonomy opportunities
XPerceived school climate	-0.01	-0.01	-0.011	0.011	0.01	0.011	0.008	0.007	-0.021	-0.03	0.193	0.358	0.205
M1	0.03	0.031	0.033	-0.015	-0.014	-0.015	-0.012	-0.011	0.251	0.355	-0.006	-0.012	-0.006
M2	-0.055	-0.055	-0.059	0.172	0.155	0.171	0.136	0.126	-0.075	-0.102	0.016	0.031	0.016
YNegative emotions	0.172	0.175	0.19	-0.038	-0.034	-0.037	-0.03	-0.026	0.106	0.137	-0.01	-0.022	-0.01
Factor Score Weights - Two Tailed Significance (PC) (Group number 1 - Default model)
	stress	anxiety	depression	interpersonal assistance	family support	positive cognition	emotional control	goal focus	social distress	social avoidance	teacher support	peer support	autonomy opportunities
XPerceived school climate	0.001	0.001	0.001	0.001	0.001	0.001	0.001	0.001	0.001	0.001	0.001	0.001	0.001
M1	0.001	0.001	0.001	0.001	0.001	0.001	0.001	0.001	0.001	0.001	0.001	0.001	0.001
M2	0.001	0.001	0.001	0.001	0.001	0.001	0.001	0.001	0.001	0.001	0.001	0.001	0.001
YNegative emotions	0.001	0.001	0.001	0.001	0.001	0.001	0.001	0.001	0.001	0.001	0.001	0.001	0.001
Total Effects (Group number 1 - Default model)
Total Effects - Lower Bounds (PC) (Group number 1 - Default model)
	XPerceived school climate	M1	M2	YNegative emotions
M1	-0.382	0	0	0
M2	0.643	-1.888	0	0
YNegative emotions	-0.664	1.015	-0.519	0
stress	-0.706	1.084	-0.552	0.992
anxiety	-0.726	1.119	-0.566	1.012
depression	-0.664	1.015	-0.519	1
interpersonal assistance	0.588	-1.703	0.839	0
family support	0.651	-1.904	0.933	0
positive cognition	0.616	-1.79	0.882	0
emotional control	0.689	-1.998	0.99	0
goal focus	0.643	-1.888	1	0
social distress	-0.353	0.854	0	0
social avoidance	-0.382	1	0	0
teacher support	1	0	0	0
peer support	1.092	0	0	0
autonomy opportunities	1	0	0	0
Total Effects - Upper Bounds (PC) (Group number 1 - Default model)
	XPerceived school climate	M1	M2	YNegative emotions
M1	-0.288	0	0	0
M2	0.869	-1.454	0	0
YNegative emotions	-0.528	1.334	-0.366	0
stress	-0.56	1.407	-0.39	1.136
anxiety	-0.577	1.451	-0.403	1.176
depression	-0.528	1.334	-0.366	1
interpersonal assistance	0.769	-1.32	0.973	0
family support	0.863	-1.467	1.085	0
positive cognition	0.811	-1.388	1.019	0
emotional control	0.912	-1.545	1.145	0
goal focus	0.869	-1.454	1	0
social distress	-0.265	0.997	0	0
social avoidance	-0.288	1	0	0
teacher support	1.197	0	0	0
peer support	1.313	0	0	0
autonomy opportunities	1	0	0	0
Total Effects - Two Tailed Significance (PC) (Group number 1 - Default model)
	XPerceived school climate	M1	M2	YNegative emotions
M1	0.001	...	...	...
M2	0.001	0.001	...	...
YNegative emotions	0.001	0.001	0.001	...
stress	0.001	0.001	0.001	0.001
anxiety	0.001	0.001	0.001	0.001
depression	0.001	0.001	0.001	...
interpersonal assistance	0.001	0.001	0.001	...
family support	0.001	0.001	0.001	...
positive cognition	0.001	0.001	0.001	...
emotional control	0.001	0.001	0.001	...
goal focus	0.001	0.001	...	...
social distress	0.001	0.001	...	...
social avoidance	0.001	...	...	...
teacher support	0.001	...	...	...
peer support	0.001	...	...	...
autonomy opportunities	...	...	...	...
Standardized Total Effects (Group number 1 - Default model)
Standardized Total Effects - Lower Bounds (PC) (Group number 1 - Default model)
	XPerceived school climate	M1	M2	YNegative emotions
M1	-0.592	0	0	0
M2	0.458	-0.767	0	0
YNegative emotions	-0.604	0.61	-0.693	0
stress	-0.432	0.431	-0.495	0.678
anxiety	-0.438	0.432	-0.5	0.684
depression	-0.435	0.43	-0.496	0.68
interpersonal assistance	0.327	-0.563	0.696	0
family support	0.327	-0.566	0.696	0
positive cognition	0.329	-0.568	0.703	0
emotional control	0.322	-0.552	0.684	0
goal focus	0.307	-0.531	0.65	0
social distress	-0.423	0.67	0	0
social avoidance	-0.456	0.737	0	0
teacher support	0.654	0	0	0
peer support	0.773	0	0	0
autonomy opportunities	0.636	0	0	0
Standardized Total Effects - Upper Bounds (PC) (Group number 1 - Default model)
	XPerceived school climate	M1	M2	YNegative emotions
M1	-0.475	0	0	0
M2	0.555	-0.638	0	0
YNegative emotions	-0.497	0.745	-0.511	0
stress	-0.347	0.531	-0.357	0.74
anxiety	-0.35	0.537	-0.363	0.748
depression	-0.35	0.532	-0.359	0.739
interpersonal assistance	0.408	-0.459	0.754	0
family support	0.409	-0.458	0.756	0
positive cognition	0.411	-0.464	0.761	0
emotional control	0.402	-0.451	0.742	0
goal focus	0.385	-0.428	0.713	0
social distress	-0.33	0.744	0	0
social avoidance	-0.364	0.805	0	0
teacher support	0.725	0	0	0
peer support	0.846	0	0	0
autonomy opportunities	0.713	0	0	0
Standardized Total Effects - Two Tailed Significance (PC) (Group number 1 - Default model)
	XPerceived school climate	M1	M2	YNegative emotions
M1	0.001	...	...	...
M2	0.001	0.001	...	...
YNegative emotions	0.001	0.001	0.001	...
stress	0.001	0.001	0.001	0.001
anxiety	0.001	0.001	0.001	0.001
depression	0.001	0.001	0.001	0.001
interpersonal assistance	0.001	0.001	0.001	...
family support	0.001	0.001	0.001	...
positive cognition	0.001	0.001	0.001	...
emotional control	0.001	0.001	0.001	...
goal focus	0.001	0.001	0.001	...
social distress	0.001	0.001	...	...
social avoidance	0.001	0.001	...	...
teacher support	0.001	...	...	...
peer support	0.001	...	...	...
autonomy opportunities	0.001	...	...	...
Direct Effects (Group number 1 - Default model)
Direct Effects - Lower Bounds (PC) (Group number 1 - Default model)
	XPerceived school climate	M1	M2	YNegative emotions
M1	-0.382	0	0	0
M2	0.078	-1.888	0	0
YNegative emotions	-0.19	0.262	-0.519	0
stress	0	0	0	0.992
anxiety	0	0	0	1.012
depression	0	0	0	1
interpersonal assistance	0	0	0.839	0
family support	0	0	0.933	0
positive cognition	0	0	0.882	0
emotional control	0	0	0.99	0
goal focus	0	0	1	0
social distress	0	0.854	0	0
social avoidance	0	1	0	0
teacher support	1	0	0	0
peer support	1.092	0	0	0
autonomy opportunities	1	0	0	0
Direct Effects - Upper Bounds (PC) (Group number 1 - Default model)
	XPerceived school climate	M1	M2	YNegative emotions
M1	-0.288	0	0	0
M2	0.308	-1.454	0	0
YNegative emotions	-0.047	0.622	-0.366	0
stress	0	0	0	1.136
anxiety	0	0	0	1.176
depression	0	0	0	1
interpersonal assistance	0	0	0.973	0
family support	0	0	1.085	0
positive cognition	0	0	1.019	0
emotional control	0	0	1.145	0
goal focus	0	0	1	0
social distress	0	0.997	0	0
social avoidance	0	1	0	0
teacher support	1.197	0	0	0
peer support	1.313	0	0	0
autonomy opportunities	1	0	0	0
Direct Effects - Two Tailed Significance (PC) (Group number 1 - Default model)
	XPerceived school climate	M1	M2	YNegative emotions
M1	0.001	...	...	...
M2	0.001	0.001	...	...
YNegative emotions	0.002	0.001	0.001	...
stress	...	...	...	0.001
anxiety	...	...	...	0.001
depression	...	...	...	...
interpersonal assistance	...	...	0.001	...
family support	...	...	0.001	...
positive cognition	...	...	0.001	...
emotional control	...	...	0.001	...
goal focus	...	...	...	...
social distress	...	0.001	...	...
social avoidance	...	...	...	...
teacher support	0.001	...	...	...
peer support	0.001	...	...	...
autonomy opportunities	...	...	...	...
Standardized Direct Effects (Group number 1 - Default model)
Standardized Direct Effects - Lower Bounds (PC) (Group number 1 - Default model)
	XPerceived school climate	M1	M2	YNegative emotions
M1	-0.592	0	0	0
M2	0.052	-0.767	0	0
YNegative emotions	-0.181	0.152	-0.693	0
stress	0	0	0	0.678
anxiety	0	0	0	0.684
depression	0	0	0	0.68
interpersonal assistance	0	0	0.696	0
family support	0	0	0.696	0
positive cognition	0	0	0.703	0
emotional control	0	0	0.684	0
goal focus	0	0	0.65	0
social distress	0	0.67	0	0
social avoidance	0	0.737	0	0
teacher support	0.654	0	0	0
peer support	0.773	0	0	0
autonomy opportunities	0.636	0	0	0
Standardized Direct Effects - Upper Bounds (PC) (Group number 1 - Default model)
	XPerceived school climate	M1	M2	YNegative emotions
M1	-0.475	0	0	0
M2	0.207	-0.638	0	0
YNegative emotions	-0.043	0.353	-0.511	0
stress	0	0	0	0.74
anxiety	0	0	0	0.748
depression	0	0	0	0.739
interpersonal assistance	0	0	0.754	0
family support	0	0	0.756	0
positive cognition	0	0	0.761	0
emotional control	0	0	0.742	0
goal focus	0	0	0.713	0
social distress	0	0.744	0	0
social avoidance	0	0.805	0	0
teacher support	0.725	0	0	0
peer support	0.846	0	0	0
autonomy opportunities	0.713	0	0	0
Standardized Direct Effects - Two Tailed Significance (PC) (Group number 1 - Default model)
	XPerceived school climate	M1	M2	YNegative emotions
M1	0.001	...	...	...
M2	0.001	0.001	...	...
YNegative emotions	0.002	0.001	0.001	...
stress	...	...	...	0.001
anxiety	...	...	...	0.001
depression	...	...	...	0.001
interpersonal assistance	...	...	0.001	...
family support	...	...	0.001	...
positive cognition	...	...	0.001	...
emotional control	...	...	0.001	...
goal focus	...	...	0.001	...
social distress	...	0.001	...	...
social avoidance	...	0.001	...	...
teacher support	0.001	...	...	...
peer support	0.001	...	...	...
autonomy opportunities	0.001	...	...	...
Indirect Effects (Group number 1 - Default model)
Indirect Effects - Lower Bounds (PC) (Group number 1 - Default model)
	XPerceived school climate	M1	M2	YNegative emotions
M1	0	0	0	0
M2	0.453	0	0	0
YNegative emotions	-0.55	0.607	0	0
stress	-0.706	1.084	-0.552	0
anxiety	-0.726	1.119	-0.566	0
depression	-0.664	1.015	-0.519	0
interpersonal assistance	0.588	-1.703	0	0
family support	0.651	-1.904	0	0
positive cognition	0.616	-1.79	0	0
emotional control	0.689	-1.998	0	0
goal focus	0.643	-1.888	0	0
social distress	-0.353	0	0	0
social avoidance	-0.382	0	0	0
teacher support	0	0	0	0
peer support	0	0	0	0
autonomy opportunities	0	0	0	0
Indirect Effects - Upper Bounds (PC) (Group number 1 - Default model)
	XPerceived school climate	M1	M2	YNegative emotions
M1	0	0	0	0
M2	0.671	0	0	0
YNegative emotions	-0.404	0.883	0	0
stress	-0.56	1.407	-0.39	0
anxiety	-0.577	1.451	-0.403	0
depression	-0.528	1.334	-0.366	0
interpersonal assistance	0.769	-1.32	0	0
family support	0.863	-1.467	0	0
positive cognition	0.811	-1.388	0	0
emotional control	0.912	-1.545	0	0
goal focus	0.869	-1.454	0	0
social distress	-0.265	0	0	0
social avoidance	-0.288	0	0	0
teacher support	0	0	0	0
peer support	0	0	0	0
autonomy opportunities	0	0	0	0
Indirect Effects - Two Tailed Significance (PC) (Group number 1 - Default model)
	XPerceived school climate	M1	M2	YNegative emotions
M1	...	...	...	...
M2	0.001	...	...	...
YNegative emotions	0.001	0.001	...	...
stress	0.001	0.001	0.001	...
anxiety	0.001	0.001	0.001	...
depression	0.001	0.001	0.001	...
interpersonal assistance	0.001	0.001	...	...
family support	0.001	0.001	...	...
positive cognition	0.001	0.001	...	...
emotional control	0.001	0.001	...	...
goal focus	0.001	0.001	...	...
social distress	0.001	...	...	...
social avoidance	0.001	...	...	...
teacher support	...	...	...	...
peer support	...	...	...	...
autonomy opportunities	...	...	...	...
Standardized Indirect Effects (Group number 1 - Default model)
Standardized Indirect Effects - Lower Bounds (PC) (Group number 1 - Default model)
	XPerceived school climate	M1	M2	YNegative emotions
M1	0	0	0	0
M2	0.315	0	0	0
YNegative emotions	-0.489	0.353	0	0
stress	-0.432	0.431	-0.495	0
anxiety	-0.438	0.432	-0.5	0
depression	-0.435	0.43	-0.496	0
interpersonal assistance	0.327	-0.563	0	0
family support	0.327	-0.566	0	0
positive cognition	0.329	-0.568	0	0
emotional control	0.322	-0.552	0	0
goal focus	0.307	-0.531	0	0
social distress	-0.423	0	0	0
social avoidance	-0.456	0	0	0
teacher support	0	0	0	0
peer support	0	0	0	0
autonomy opportunities	0	0	0	0
Standardized Indirect Effects - Upper Bounds (PC) (Group number 1 - Default model)
	XPerceived school climate	M1	M2	YNegative emotions
M1	0	0	0	0
M2	0.438	0	0	0
YNegative emotions	-0.39	0.498	0	0
stress	-0.347	0.531	-0.357	0
anxiety	-0.35	0.537	-0.363	0
depression	-0.35	0.532	-0.359	0
interpersonal assistance	0.408	-0.459	0	0
family support	0.409	-0.458	0	0
positive cognition	0.411	-0.464	0	0
emotional control	0.402	-0.451	0	0
goal focus	0.385	-0.428	0	0
social distress	-0.33	0	0	0
social avoidance	-0.364	0	0	0
teacher support	0	0	0	0
peer support	0	0	0	0
autonomy opportunities	0	0	0	0
Standardized Indirect Effects - Two Tailed Significance (PC) (Group number 1 - Default model)
	XPerceived school climate	M1	M2	YNegative emotions
M1	...	...	...	...
M2	0.001	...	...	...
YNegative emotions	0.001	0.001	...	...
stress	0.001	0.001	0.001	...
anxiety	0.001	0.001	0.001	...
depression	0.001	0.001	0.001	...
interpersonal assistance	0.001	0.001	...	...
family support	0.001	0.001	...	...
positive cognition	0.001	0.001	...	...
emotional control	0.001	0.001	...	...
goal focus	0.001	0.001	...	...
social distress	0.001	...	...	...
social avoidance	0.001	...	...	...
teacher support	...	...	...	...
peer support	...	...	...	...
autonomy opportunities	...	...	...	...
Bias-corrected percentile method (Group number 1 - Default model)
95% confidence intervals (bias-corrected percentile method)
Scalar Estimates (Group number 1 - Default model)
Regression Weights: (Group number 1 - Default model)
Parameter			Estimate	Lower	Upper	P
M1	<---	XPerceived school climate	-0.334	-0.385	-0.289	0.001
M2	<---	M1	-1.654	-1.891	-1.454	0.001
M2	<---	XPerceived school climate	0.196	0.078	0.308	0.001
YNegative emotions	<---	XPerceived school climate	-0.122	-0.188	-0.045	0.002
YNegative emotions	<---	M2	-0.441	-0.519	-0.366	0.001
YNegative emotions	<---	M1	0.431	0.263	0.622	0.001
autonomy opportunities	<---	XPerceived school climate	1	1	1	...
peer support	<---	XPerceived school climate	1.197	1.094	1.316	0.001
teacher support	<---	XPerceived school climate	1.095	1.003	1.201	0.001
social avoidance	<---	M1	1	1	1	...
social distress	<---	M1	0.924	0.852	0.994	0.001
goal focus	<---	M2	1	1	1	...
emotional control	<---	M2	1.063	0.988	1.143	0.001
positive cognition	<---	M2	0.948	0.881	1.017	0.001
family support	<---	M2	1.009	0.933	1.085	0.001
interpersonal assistance	<---	M2	0.902	0.838	0.971	0.001
depression	<---	YNegative emotions	1	1	1	...
anxiety	<---	YNegative emotions	1.093	1.013	1.177	0.001
stress	<---	YNegative emotions	1.062	0.991	1.136	0.001
Standardized Regression Weights: (Group number 1 - Default model)
Parameter			Estimate	Lower	Upper	P
M1	<---	XPerceived school climate	-0.534	-0.591	-0.475	0.001
M2	<---	M1	-0.7	-0.767	-0.637	0.001
M2	<---	XPerceived school climate	0.133	0.051	0.205	0.001
YNegative emotions	<---	XPerceived school climate	-0.113	-0.18	-0.042	0.002
YNegative emotions	<---	M2	-0.603	-0.694	-0.511	0.001
YNegative emotions	<---	M1	0.25	0.152	0.353	0.001
autonomy opportunities	<---	XPerceived school climate	0.674	0.636	0.713	0.001
peer support	<---	XPerceived school climate	0.809	0.773	0.846	0.001
teacher support	<---	XPerceived school climate	0.69	0.655	0.725	0.001
social avoidance	<---	M1	0.771	0.736	0.803	0.001
social distress	<---	M1	0.707	0.666	0.739	0.002
goal focus	<---	M2	0.681	0.65	0.712	0.001
emotional control	<---	M2	0.713	0.681	0.74	0.001
positive cognition	<---	M2	0.732	0.701	0.76	0.002
family support	<---	M2	0.727	0.695	0.755	0.001
interpersonal assistance	<---	M2	0.725	0.696	0.753	0.001
depression	<---	YNegative emotions	0.71	0.68	0.739	0.001
anxiety	<---	YNegative emotions	0.716	0.683	0.747	0.001
stress	<---	YNegative emotions	0.709	0.677	0.74	0.001
Variances: (Group number 1 - Default model)
Parameter			Estimate	Lower	Upper	P
XPerceived school climate			0.175	0.151	0.2	0.001
e16			0.049	0.042	0.056	0.001
e14			0.15	0.126	0.178	0.001
e15			0.047	0.038	0.059	0
e1			0.21	0.188	0.233	0.001
e2			0.132	0.11	0.154	0.001
e3			0.231	0.207	0.253	0.001
e4			0.047	0.041	0.053	0.001
e5			0.058	0.053	0.065	0.001
e6			0.439	0.406	0.476	0.001
e7			0.416	0.384	0.453	0.001
e8			0.296	0.269	0.327	0.001
e9			0.346	0.317	0.38	0.001
e10			0.28	0.257	0.306	0.001
e11			0.2	0.183	0.219	0.001
e12			0.231	0.209	0.253	0.001
e13			0.227	0.207	0.248	0.001
Squared Multiple Correlations: (Group number 1 - Default model)
Parameter			Estimate	Lower	Upper	P
M1			0.285	0.225	0.35	0.001
M2			0.607	0.548	0.661	0.002
YNegative emotions			0.769	0.723	0.81	0.002
stress			0.503	0.459	0.547	0.001
anxiety			0.513	0.466	0.557	0.001
depression			0.505	0.462	0.546	0.001
interpersonal assistance			0.526	0.484	0.567	0.001
family support			0.528	0.482	0.57	0.001
positive cognition			0.536	0.491	0.577	0.002
emotional control			0.508	0.464	0.547	0.001
goal focus			0.464	0.423	0.508	0.001
social distress			0.499	0.444	0.546	0.002
social avoidance			0.594	0.542	0.645	0.001
teacher support			0.476	0.429	0.526	0.001
peer support			0.655	0.598	0.716	0.001
autonomy opportunities			0.454	0.404	0.508	0.001
User-defined estimands: (Group number 1 - Default model)
Parameter			Estimate	Lower	Upper	P
ind1			-0.144	-0.215	-0.089	0.001
ind2			-0.086	-0.143	-0.034	0.001
ind3			-0.243	-0.311	-0.193	0.001
stda1			-0.534	-0.591	-0.475	0.001
stda2			0.133	0.051	0.205	0.001
stdb1			0.25	0.152	0.353	0.001
stdb2			-0.603	-0.694	-0.511	0.001
stdd1			-0.7	-0.767	-0.637	0.001
sind1			-0.133	-0.194	-0.083	0.001
sind2			-0.08	-0.131	-0.032	0.001
sind3			-0.225	-0.279	-0.182	0.001
Matrices (Group number 1 - Default model)
Implied (for all variables) Covariances (Group number 1 - Default model)
Implied (for all variables) Covariances - Lower Bounds (BC) (Group number 1 - Default model)
	XPerceived school climate	M1	M2	YNegative emotions	stress	anxiety	depression	interpersonal assistance	family support	positive cognition	emotional control	goal focus	social distress	social avoidance	teacher support	peer support	autonomy opportunities
XPerceived school climate	0.151
M1	-0.067	0.061
M2	0.113	-0.137	0.338
YNegative emotions	-0.121	0.083	-0.262	0.182
stress	-0.128	0.088	-0.276	0.197	0.431
anxiety	-0.132	0.091	-0.286	0.204	0.217	0.45
depression	-0.121	0.083	-0.262	0.182	0.197	0.204	0.381
interpersonal assistance	0.103	-0.123	0.316	-0.235	-0.249	-0.257	-0.235	0.561
family support	0.114	-0.138	0.353	-0.261	-0.278	-0.286	-0.261	0.318	0.699
positive cognition	0.107	-0.129	0.331	-0.246	-0.262	-0.27	-0.246	0.301	0.334	0.607
emotional control	0.12	-0.145	0.368	-0.276	-0.293	-0.302	-0.276	0.337	0.374	0.352	0.803
goal focus	0.113	-0.137	0.338	-0.262	-0.276	-0.286	-0.262	0.316	0.353	0.331	0.368	0.779
social distress	-0.062	0.058	-0.126	0.076	0.081	0.083	0.076	-0.114	-0.127	-0.12	-0.134	-0.126	0.111
social avoidance	-0.067	0.061	-0.137	0.083	0.088	0.091	0.083	-0.123	-0.138	-0.129	-0.145	-0.137	0.058	0.109
teacher support	0.174	-0.073	0.125	-0.131	-0.139	-0.142	-0.131	0.113	0.126	0.119	0.133	0.125	-0.068	-0.073	0.417
peer support	0.19	-0.08	0.136	-0.14	-0.149	-0.154	-0.14	0.122	0.137	0.129	0.144	0.136	-0.074	-0.08	0.21	0.362
autonomy opportunities	0.151	-0.067	0.113	-0.121	-0.128	-0.132	-0.121	0.103	0.114	0.107	0.12	0.113	-0.062	-0.067	0.174	0.19	0.361
Implied (for all variables) Covariances - Upper Bounds (BC) (Group number 1 - Default model)
	XPerceived school climate	M1	M2	YNegative emotions	stress	anxiety	depression	interpersonal assistance	family support	positive cognition	emotional control	goal focus	social distress	social avoidance	teacher support	peer support	autonomy opportunities
XPerceived school climate	0.2
M1	-0.05	0.076
M2	0.15	-0.112	0.427
YNegative emotions	-0.089	0.1	-0.216	0.226
stress	-0.094	0.106	-0.228	0.235	0.481
anxiety	-0.097	0.11	-0.236	0.241	0.256	0.498
depression	-0.089	0.1	-0.216	0.226	0.235	0.241	0.424
interpersonal assistance	0.135	-0.101	0.373	-0.196	-0.208	-0.214	-0.196	0.621
family support	0.152	-0.113	0.418	-0.218	-0.231	-0.238	-0.218	0.376	0.773
positive cognition	0.141	-0.107	0.392	-0.205	-0.219	-0.225	-0.205	0.353	0.395	0.675
emotional control	0.159	-0.119	0.438	-0.23	-0.243	-0.251	-0.23	0.397	0.441	0.416	0.888
goal focus	0.15	-0.112	0.427	-0.216	-0.228	-0.236	-0.216	0.373	0.418	0.392	0.438	0.864
social distress	-0.046	0.068	-0.103	0.093	0.099	0.103	0.093	-0.093	-0.104	-0.099	-0.11	-0.103	0.122
social avoidance	-0.05	0.076	-0.112	0.1	0.106	0.11	0.1	-0.101	-0.113	-0.107	-0.119	-0.112	0.068	0.121
teacher support	0.212	-0.055	0.165	-0.099	-0.104	-0.108	-0.099	0.148	0.166	0.154	0.174	0.165	-0.05	-0.055	0.466
peer support	0.228	-0.061	0.181	-0.11	-0.116	-0.12	-0.11	0.162	0.181	0.169	0.19	0.181	-0.055	-0.061	0.249	0.403
autonomy opportunities	0.2	-0.05	0.15	-0.089	-0.094	-0.097	-0.089	0.135	0.152	0.141	0.159	0.15	-0.046	-0.05	0.212	0.228	0.412
Implied (for all variables) Covariances - Two Tailed Significance (BC) (Group number 1 - Default model)
	XPerceived school climate	M1	M2	YNegative emotions	stress	anxiety	depression	interpersonal assistance	family support	positive cognition	emotional control	goal focus	social distress	social avoidance	teacher support	peer support	autonomy opportunities
XPerceived school climate	0.001
M1	0.001	0.001
M2	0.001	0.001	0.001
YNegative emotions	0.001	0.001	0.001	0.001
stress	0.001	0.001	0.001	0.001	0.001
anxiety	0.001	0.001	0.001	0.001	0.001	0.001
depression	0.001	0.001	0.001	0.001	0.001	0.001	0.001
interpersonal assistance	0.001	0.001	0.001	0.001	0.001	0.001	0.001	0.001
family support	0.001	0.001	0.001	0.001	0.001	0.001	0.001	0.001	0.001
positive cognition	0.001	0.001	0.001	0.001	0.001	0.001	0.001	0.001	0.001	0.001
emotional control	0.001	0.001	0.001	0.001	0.001	0.001	0.001	0.001	0.001	0.001	0.001
goal focus	0.001	0.001	0.001	0.001	0.001	0.001	0.001	0.001	0.001	0.001	0.001	0.001
social distress	0.001	0.001	0.001	0.001	0.001	0.001	0.001	0.001	0.001	0.001	0.001	0.001	0.001
social avoidance	0.001	0.001	0.001	0.001	0.001	0.001	0.001	0.001	0.001	0.001	0.001	0.001	0.001	0.001
teacher support	0.001	0.001	0.001	0.001	0.001	0.001	0.001	0.001	0.001	0.001	0.001	0.001	0.001	0.001	0.001
peer support	0.001	0.001	0.001	0.001	0.001	0.001	0.001	0.001	0.001	0.001	0.001	0.001	0.001	0.001	0.001	0.001
autonomy opportunities	0.001	0.001	0.001	0.001	0.001	0.001	0.001	0.001	0.001	0.001	0.001	0.001	0.001	0.001	0.001	0.001	0.001
Implied (for all variables) Correlations (Group number 1 - Default model)
Implied (for all variables) Correlations - Lower Bounds (BC) (Group number 1 - Default model)
	XPerceived school climate	M1	M2	YNegative emotions	stress	anxiety	depression	interpersonal assistance	family support	positive cognition	emotional control	goal focus	social distress	social avoidance	teacher support	peer support	autonomy opportunities
XPerceived school climate	1
M1	-0.591	1
M2	0.458	-0.81	1
YNegative emotions	-0.603	0.735	-0.88	1
stress	-0.432	0.513	-0.635	0.677	1
anxiety	-0.439	0.519	-0.645	0.683	0.476	1
depression	-0.435	0.513	-0.637	0.68	0.471	0.476	1
interpersonal assistance	0.327	-0.596	0.696	-0.651	-0.47	-0.473	-0.47	1
family support	0.327	-0.6	0.695	-0.651	-0.47	-0.476	-0.47	0.493	1
positive cognition	0.329	-0.604	0.701	-0.657	-0.473	-0.478	-0.475	0.5	0.498	1
emotional control	0.321	-0.585	0.681	-0.638	-0.461	-0.466	-0.46	0.485	0.485	0.487	1
goal focus	0.308	-0.564	0.65	-0.614	-0.443	-0.449	-0.443	0.462	0.465	0.465	0.453	1
social distress	-0.422	0.666	-0.579	0.507	0.357	0.358	0.356	-0.427	-0.428	-0.43	-0.42	-0.403	1
social avoidance	-0.459	0.736	-0.628	0.563	0.393	0.395	0.394	-0.464	-0.465	-0.468	-0.456	-0.437	0.506	1
teacher support	0.655	-0.413	0.312	-0.425	-0.306	-0.306	-0.306	0.223	0.223	0.225	0.219	0.209	-0.295	-0.322	1
peer support	0.773	-0.483	0.365	-0.489	-0.351	-0.356	-0.351	0.262	0.261	0.263	0.257	0.246	-0.345	-0.375	0.524	1
autonomy opportunities	0.636	-0.404	0.303	-0.42	-0.299	-0.303	-0.301	0.217	0.217	0.219	0.213	0.205	-0.288	-0.314	0.429	0.507	1
Implied (for all variables) Correlations - Upper Bounds (BC) (Group number 1 - Default model)
	XPerceived school climate	M1	M2	YNegative emotions	stress	anxiety	depression	interpersonal assistance	family support	positive cognition	emotional control	goal focus	social distress	social avoidance	teacher support	peer support	autonomy opportunities
XPerceived school climate	1
M1	-0.475	1
M2	0.555	-0.73	1
YNegative emotions	-0.495	0.817	-0.823	1
stress	-0.347	0.584	-0.571	0.74	1
anxiety	-0.351	0.594	-0.577	0.747	0.54	1
depression	-0.35	0.589	-0.573	0.739	0.538	0.54	1
interpersonal assistance	0.408	-0.519	0.753	-0.584	-0.409	-0.411	-0.407	1
family support	0.409	-0.52	0.755	-0.585	-0.407	-0.414	-0.41	0.557	1
positive cognition	0.411	-0.529	0.76	-0.593	-0.412	-0.415	-0.414	0.561	0.563	1
emotional control	0.401	-0.511	0.74	-0.573	-0.401	-0.404	-0.402	0.546	0.548	0.552	1
goal focus	0.386	-0.486	0.712	-0.547	-0.381	-0.386	-0.382	0.524	0.528	0.529	0.515	1
social distress	-0.328	0.739	-0.506	0.586	0.421	0.427	0.423	-0.361	-0.361	-0.365	-0.356	-0.339	1
social avoidance	-0.366	0.803	-0.556	0.63	0.453	0.459	0.453	-0.397	-0.396	-0.402	-0.391	-0.373	0.583	1
teacher support	0.725	-0.324	0.389	-0.336	-0.236	-0.239	-0.237	0.285	0.287	0.287	0.28	0.27	-0.226	-0.249	1
peer support	0.846	-0.381	0.456	-0.404	-0.283	-0.287	-0.285	0.335	0.335	0.337	0.328	0.316	-0.264	-0.293	0.592	1
autonomy opportunities	0.713	-0.316	0.378	-0.323	-0.226	-0.229	-0.228	0.277	0.278	0.28	0.273	0.262	-0.218	-0.243	0.504	0.577	1
Implied (for all variables) Correlations - Two Tailed Significance (BC) (Group number 1 - Default model)
	XPerceived school climate	M1	M2	YNegative emotions	stress	anxiety	depression	interpersonal assistance	family support	positive cognition	emotional control	goal focus	social distress	social avoidance	teacher support	peer support	autonomy opportunities
XPerceived school climate	...
M1	0.001	...
M2	0.001	0.001	...
YNegative emotions	0.001	0.001	0.001	...
stress	0.001	0.001	0.001	0.001	...
anxiety	0.001	0.001	0.001	0.001	0.001	...
depression	0.001	0.001	0.001	0.001	0.001	0.001	...
interpersonal assistance	0.001	0.001	0.001	0.001	0.001	0.001	0.001	...
family support	0.001	0.001	0.001	0.001	0.001	0.001	0.001	0.001	...
positive cognition	0.001	0.001	0.002	0.001	0.001	0.001	0.001	0.001	0.001	...
emotional control	0.001	0.001	0.001	0.001	0.001	0.001	0.001	0.001	0.001	0.002	...
goal focus	0.001	0.001	0.001	0.001	0.001	0.001	0.001	0.001	0.001	0.001	0.001	...
social distress	0.001	0.002	0.002	0.001	0.001	0.001	0.001	0.001	0.002	0.002	0.001	0.001	...
social avoidance	0.001	0.001	0.001	0.001	0.001	0.001	0.001	0.001	0.001	0.001	0.001	0.001	0.001	...
teacher support	0.001	0.001	0.001	0.001	0.001	0.001	0.001	0.001	0.001	0.001	0.001	0.001	0.001	0.001	...
peer support	0.001	0.001	0.001	0.001	0.001	0.001	0.001	0.001	0.001	0.001	0.001	0.001	0.001	0.001	0.001	...
autonomy opportunities	0.001	0.001	0.001	0.001	0.001	0.001	0.001	0.001	0.001	0.001	0.001	0.001	0.001	0.001	0.001	0.001	...
Implied Covariances (Group number 1 - Default model)
Implied Covariances - Lower Bounds (BC) (Group number 1 - Default model)
	stress	anxiety	depression	interpersonal assistance	family support	positive cognition	emotional control	goal focus	social distress	social avoidance	teacher support	peer support	autonomy opportunities
stress	0.431
anxiety	0.217	0.45
depression	0.197	0.204	0.381
interpersonal assistance	-0.249	-0.257	-0.235	0.561
family support	-0.278	-0.286	-0.261	0.318	0.699
positive cognition	-0.262	-0.27	-0.246	0.301	0.334	0.607
emotional control	-0.293	-0.302	-0.276	0.337	0.374	0.352	0.803
goal focus	-0.276	-0.286	-0.262	0.316	0.353	0.331	0.368	0.779
social distress	0.081	0.083	0.076	-0.114	-0.127	-0.12	-0.134	-0.126	0.111
social avoidance	0.088	0.091	0.083	-0.123	-0.138	-0.129	-0.145	-0.137	0.058	0.109
teacher support	-0.139	-0.142	-0.131	0.113	0.126	0.119	0.133	0.125	-0.068	-0.073	0.417
peer support	-0.149	-0.154	-0.14	0.122	0.137	0.129	0.144	0.136	-0.074	-0.08	0.21	0.362
autonomy opportunities	-0.128	-0.132	-0.121	0.103	0.114	0.107	0.12	0.113	-0.062	-0.067	0.174	0.19	0.361
Implied Covariances - Upper Bounds (BC) (Group number 1 - Default model)
	stress	anxiety	depression	interpersonal assistance	family support	positive cognition	emotional control	goal focus	social distress	social avoidance	teacher support	peer support	autonomy opportunities
stress	0.481
anxiety	0.256	0.498
depression	0.235	0.241	0.424
interpersonal assistance	-0.208	-0.214	-0.196	0.621
family support	-0.231	-0.238	-0.218	0.376	0.773
positive cognition	-0.219	-0.225	-0.205	0.353	0.395	0.675
emotional control	-0.243	-0.251	-0.23	0.397	0.441	0.416	0.888
goal focus	-0.228	-0.236	-0.216	0.373	0.418	0.392	0.438	0.864
social distress	0.099	0.103	0.093	-0.093	-0.104	-0.099	-0.11	-0.103	0.122
social avoidance	0.106	0.11	0.1	-0.101	-0.113	-0.107	-0.119	-0.112	0.068	0.121
teacher support	-0.104	-0.108	-0.099	0.148	0.166	0.154	0.174	0.165	-0.05	-0.055	0.466
peer support	-0.116	-0.12	-0.11	0.162	0.181	0.169	0.19	0.181	-0.055	-0.061	0.249	0.403
autonomy opportunities	-0.094	-0.097	-0.089	0.135	0.152	0.141	0.159	0.15	-0.046	-0.05	0.212	0.228	0.412
Implied Covariances - Two Tailed Significance (BC) (Group number 1 - Default model)
	stress	anxiety	depression	interpersonal assistance	family support	positive cognition	emotional control	goal focus	social distress	social avoidance	teacher support	peer support	autonomy opportunities
stress	0.001
anxiety	0.001	0.001
depression	0.001	0.001	0.001
interpersonal assistance	0.001	0.001	0.001	0.001
family support	0.001	0.001	0.001	0.001	0.001
positive cognition	0.001	0.001	0.001	0.001	0.001	0.001
emotional control	0.001	0.001	0.001	0.001	0.001	0.001	0.001
goal focus	0.001	0.001	0.001	0.001	0.001	0.001	0.001	0.001
social distress	0.001	0.001	0.001	0.001	0.001	0.001	0.001	0.001	0.001
social avoidance	0.001	0.001	0.001	0.001	0.001	0.001	0.001	0.001	0.001	0.001
teacher support	0.001	0.001	0.001	0.001	0.001	0.001	0.001	0.001	0.001	0.001	0.001
peer support	0.001	0.001	0.001	0.001	0.001	0.001	0.001	0.001	0.001	0.001	0.001	0.001
autonomy opportunities	0.001	0.001	0.001	0.001	0.001	0.001	0.001	0.001	0.001	0.001	0.001	0.001	0.001
Implied Correlations (Group number 1 - Default model)
Implied Correlations - Lower Bounds (BC) (Group number 1 - Default model)
	stress	anxiety	depression	interpersonal assistance	family support	positive cognition	emotional control	goal focus	social distress	social avoidance	teacher support	peer support	autonomy opportunities
stress	1
anxiety	0.476	1
depression	0.471	0.476	1
interpersonal assistance	-0.47	-0.473	-0.47	1
family support	-0.47	-0.476	-0.47	0.493	1
positive cognition	-0.473	-0.478	-0.475	0.5	0.498	1
emotional control	-0.461	-0.466	-0.46	0.485	0.485	0.487	1
goal focus	-0.443	-0.449	-0.443	0.462	0.465	0.465	0.453	1
social distress	0.357	0.358	0.356	-0.427	-0.428	-0.43	-0.42	-0.403	1
social avoidance	0.393	0.395	0.394	-0.464	-0.465	-0.468	-0.456	-0.437	0.506	1
teacher support	-0.306	-0.306	-0.306	0.223	0.223	0.225	0.219	0.209	-0.295	-0.322	1
peer support	-0.351	-0.356	-0.351	0.262	0.261	0.263	0.257	0.246	-0.345	-0.375	0.524	1
autonomy opportunities	-0.299	-0.303	-0.301	0.217	0.217	0.219	0.213	0.205	-0.288	-0.314	0.429	0.507	1
Implied Correlations - Upper Bounds (BC) (Group number 1 - Default model)
	stress	anxiety	depression	interpersonal assistance	family support	positive cognition	emotional control	goal focus	social distress	social avoidance	teacher support	peer support	autonomy opportunities
stress	1
anxiety	0.54	1
depression	0.538	0.54	1
interpersonal assistance	-0.409	-0.411	-0.407	1
family support	-0.407	-0.414	-0.41	0.557	1
positive cognition	-0.412	-0.415	-0.414	0.561	0.563	1
emotional control	-0.401	-0.404	-0.402	0.546	0.548	0.552	1
goal focus	-0.381	-0.386	-0.382	0.524	0.528	0.529	0.515	1
social distress	0.421	0.427	0.423	-0.361	-0.361	-0.365	-0.356	-0.339	1
social avoidance	0.453	0.459	0.453	-0.397	-0.396	-0.402	-0.391	-0.373	0.583	1
teacher support	-0.236	-0.239	-0.237	0.285	0.287	0.287	0.28	0.27	-0.226	-0.249	1
peer support	-0.283	-0.287	-0.285	0.335	0.335	0.337	0.328	0.316	-0.264	-0.293	0.592	1
autonomy opportunities	-0.226	-0.229	-0.228	0.277	0.278	0.28	0.273	0.262	-0.218	-0.243	0.504	0.577	1
Implied Correlations - Two Tailed Significance (BC) (Group number 1 - Default model)
	stress	anxiety	depression	interpersonal assistance	family support	positive cognition	emotional control	goal focus	social distress	social avoidance	teacher support	peer support	autonomy opportunities
stress	...
anxiety	0.001	...
depression	0.001	0.001	...
interpersonal assistance	0.001	0.001	0.001	...
family support	0.001	0.001	0.001	0.001	...
positive cognition	0.001	0.001	0.001	0.001	0.001	...
emotional control	0.001	0.001	0.001	0.001	0.001	0.002	...
goal focus	0.001	0.001	0.001	0.001	0.001	0.001	0.001	...
social distress	0.001	0.001	0.001	0.001	0.002	0.002	0.001	0.001	...
social avoidance	0.001	0.001	0.001	0.001	0.001	0.001	0.001	0.001	0.001	...
teacher support	0.001	0.001	0.001	0.001	0.001	0.001	0.001	0.001	0.001	0.001	...
peer support	0.001	0.001	0.001	0.001	0.001	0.001	0.001	0.001	0.001	0.001	0.001	...
autonomy opportunities	0.001	0.001	0.001	0.001	0.001	0.001	0.001	0.001	0.001	0.001	0.001	0.001	...
Sample Covariances (Group number 1 - Default model)
Sample Covariances - Lower Bounds (BC) (Group number 1 - Default model)
	stress	anxiety	depression	interpersonal assistance	family support	positive cognition	emotional control	goal focus	social distress	social avoidance	teacher support	peer support	autonomy opportunities
stress	0.431
anxiety	0.21	0.45
depression	0.202	0.197	0.381
interpersonal assistance	-0.257	-0.263	-0.242	0.561
family support	-0.274	-0.284	-0.263	0.318	0.699
positive cognition	-0.254	-0.272	-0.25	0.289	0.343	0.607
emotional control	-0.304	-0.309	-0.283	0.326	0.366	0.349	0.803
goal focus	-0.283	-0.295	-0.26	0.31	0.34	0.339	0.364	0.779
social distress	0.08	0.085	0.078	-0.117	-0.123	-0.123	-0.136	-0.123	0.111
social avoidance	0.085	0.093	0.076	-0.131	-0.147	-0.126	-0.149	-0.139	0.058	0.109
teacher support	-0.15	-0.154	-0.129	0.093	0.128	0.093	0.131	0.118	-0.07	-0.078	0.417
peer support	-0.134	-0.154	-0.127	0.126	0.151	0.127	0.163	0.136	-0.079	-0.082	0.21	0.362
autonomy opportunities	-0.156	-0.158	-0.145	0.083	0.074	0.077	0.095	0.074	-0.062	-0.06	0.171	0.191	0.361
Sample Covariances - Upper Bounds (BC) (Group number 1 - Default model)
	stress	anxiety	depression	interpersonal assistance	family support	positive cognition	emotional control	goal focus	social distress	social avoidance	teacher support	peer support	autonomy opportunities
stress	0.481
anxiety	0.255	0.498
depression	0.244	0.239	0.424
interpersonal assistance	-0.209	-0.213	-0.194	0.621
family support	-0.217	-0.228	-0.212	0.383	0.773
positive cognition	-0.203	-0.219	-0.203	0.346	0.408	0.675
emotional control	-0.245	-0.247	-0.23	0.393	0.44	0.422	0.888
goal focus	-0.227	-0.237	-0.204	0.375	0.416	0.408	0.445	0.864
social distress	0.101	0.106	0.097	-0.091	-0.094	-0.096	-0.105	-0.094	0.122
social avoidance	0.105	0.114	0.096	-0.105	-0.118	-0.1	-0.12	-0.108	0.068	0.121
teacher support	-0.107	-0.109	-0.088	0.143	0.184	0.144	0.19	0.177	-0.048	-0.055	0.466
peer support	-0.093	-0.112	-0.088	0.172	0.207	0.174	0.218	0.192	-0.058	-0.061	0.248	0.403
autonomy opportunities	-0.113	-0.116	-0.106	0.132	0.13	0.128	0.153	0.132	-0.04	-0.039	0.21	0.229	0.412
Sample Covariances - Two Tailed Significance (BC) (Group number 1 - Default model)
	stress	anxiety	depression	interpersonal assistance	family support	positive cognition	emotional control	goal focus	social distress	social avoidance	teacher support	peer support	autonomy opportunities
stress	0.001
anxiety	0.001	0.001
depression	0.001	0.001	0.001
interpersonal assistance	0.001	0.001	0.001	0.001
family support	0.001	0.001	0.001	0.001	0.001
positive cognition	0.001	0.001	0.001	0.001	0.001	0.001
emotional control	0.001	0.001	0.001	0.001	0.001	0.001	0.001
goal focus	0.001	0.001	0.001	0.001	0.001	0.001	0.001	0.001
social distress	0.001	0.001	0.001	0.001	0.001	0.001	0.001	0.001	0.001
social avoidance	0.001	0.001	0.001	0.001	0.001	0.001	0.001	0.001	0.001	0.001
teacher support	0.001	0.001	0.001	0.001	0.001	0.001	0.001	0.001	0.001	0.001	0.001
peer support	0.001	0.001	0.001	0.001	0.001	0.001	0.001	0.001	0.001	0.001	0.001	0.001
autonomy opportunities	0.001	0.001	0.001	0.001	0.001	0.001	0.001	0.001	0.001	0.001	0.001	0.001	0.001
Sample Correlations (Group number 1 - Default model)
Sample Correlations - Lower Bounds (BC) (Group number 1 - Default model)
	stress	anxiety	depression	interpersonal assistance	family support	positive cognition	emotional control	goal focus	social distress	social avoidance	teacher support	peer support	autonomy opportunities
stress	1
anxiety	0.462	1
depression	0.483	0.459	1
interpersonal assistance	-0.488	-0.487	-0.486	1
family support	-0.463	-0.472	-0.474	0.492	1
positive cognition	-0.464	-0.485	-0.485	0.48	0.507	1
emotional control	-0.481	-0.48	-0.476	0.47	0.471	0.482	1
goal focus	-0.457	-0.467	-0.442	0.452	0.444	0.479	0.447	1
social distress	0.351	0.365	0.364	-0.438	-0.418	-0.444	-0.426	-0.392	1
social avoidance	0.375	0.404	0.361	-0.493	-0.496	-0.459	-0.468	-0.445	0.506	1
teacher support	-0.329	-0.334	-0.303	0.184	0.227	0.176	0.218	0.197	-0.306	-0.343	1
peer support	-0.316	-0.353	-0.32	0.267	0.289	0.26	0.289	0.248	-0.369	-0.384	0.525	1
autonomy opportunities	-0.364	-0.366	-0.365	0.176	0.139	0.154	0.168	0.133	-0.287	-0.282	0.424	0.51	1
Sample Correlations - Upper Bounds (BC) (Group number 1 - Default model)
	stress	anxiety	depression	interpersonal assistance	family support	positive cognition	emotional control	goal focus	social distress	social avoidance	teacher support	peer support	autonomy opportunities
stress	1
anxiety	0.539	1
depression	0.557	0.537	1
interpersonal assistance	-0.408	-0.408	-0.404	1
[truncated: 643 more rows]
[truncated: 15 more columns]
